# Supplementary material for: Proteome Reprogramming and Acquired Stress Tolerance in Potato Cells Exposed to Acute or Stepwise Water Deficit
Source: Plant Cell Environ. 2024 Dec 5;48(5):2875–94. doi: 10.1111/pce.15306 (PMC11963495; doi:10.1111/pce.15306)
Supplement: Supplementary file 2 — Supporting information. [file PCE-48-2875-s006.xlsx]

## Sheet: Proteins
Protein FDR Confidence: Combined	Accession	Description	Sum PEP Score	Coverage [%]	# Peptides	# PSMs	# Unique Peptides	Score Sequest HT: Sequest HT	# Peptides (by Search Engine): Sequest HT	Abundance Ratio: (10% PEG, Adapted) / (CTRL, Adapted)	Abundance Ratio: (10% PEG, STRESS) / (CTRL, STRESS)	Abundance Ratio: (20% PEG, Adapted) / (CTRL, Adapted)	Abundance Ratio: (20% PEG, STRESS) / (CTRL, STRESS)	Abundance Ratio Adj. P-Value: (10% PEG, Adapted) / (CTRL, Adapted)	Abundance Ratio Adj. P-Value: (10% PEG, STRESS) / (CTRL, STRESS)	Abundance Ratio Adj. P-Value: (20% PEG, Adapted) / (CTRL, Adapted)	Abundance Ratio Adj. P-Value: (20% PEG, STRESS) / (CTRL, STRESS)	Abundance Ratio Variability [%]: (10% PEG, Adapted) / (CTRL, Adapted)	Abundance Ratio Variability [%]: (10% PEG, STRESS) / (CTRL, STRESS)	Abundance Ratio Variability [%]: (20% PEG, Adapted) / (CTRL, Adapted)	Abundance Ratio Variability [%]: (20% PEG, STRESS) / (CTRL, STRESS)	Abundances (Grouped): 10% PEG, Adapted	Abundances (Grouped): 10% PEG, STRESS	Abundances (Grouped): 20% PEG, Adapted	Abundances (Grouped): 20PEG, STRESS	Abundances (Grouped): CTRL, Adapted	Abundances (Grouped): CTRL, STRESS	Abundances (Grouped) CV [%]: 10% PEG, Adapted	Abundances (Grouped) CV [%]: 10% PEG, STRESS	Abundances (Grouped) CV [%]: 20PEG, Adapted	Abundances (Grouped) CV [%]: 20% PEG, STRESS	Abundances (Grouped) CV [%]: CTRL, Adapted	Abundances (Grouped) CV [%]: CTRL, STRESS	Found in Sample: [S13] F13: Sample, 10% PEG, Adapted, 1	Found in Sample: [S14] F14: Sample, 10% PEG, Adapted, 2	Found in Sample: [S15] F15: Sample, 10% PEG, Adapted, 3	Found in Sample: [S4] F4: Sample, 10% PEG, STRESS, 1	Found in Sample: [S5] F5: Sample, 10% PEG, STRESS, 2	Found in Sample: [S6] F6: Sample, 10% PEG, STRESS, 3	Found in Sample: [S16] F16: Sample, 20% PEG, Adapted, 1	Found in Sample: [S17] F17: Sample, 20% PEG, Adapted, 2	Found in Sample: [S18] F18: Sample, 20% PEG, Adapted, 3	Found in Sample: [S7] F7: Sample, 20% PEG, STRESS, 1	Found in Sample: [S8] F8: Sample, 20% PEG, STRESS, 2	Found in Sample: [S9] F9: Sample, 20% PEG, STRESS, 3	Found in Sample: [S10] F10: Sample, CTRL, Adapted, 1	Found in Sample: [S11] F11: Sample, CTRL, Adapted, 2	Found in Sample: [S12] F12: Sample, CTRL, Adapted, 3	Found in Sample: [S1] F1: Sample, CTRL, STRESS, 1
High	A0A0B4J3K8	GDP-manne 3',5'-epimerase	81.137	43	14	290	7	280.97	14	0.88	0.9	0.912	0.857	0.954425	0.986954	0.771666	0.996322	69.39	33.31	61.5	34.61	95.4	95	101.8	86	111.3	110.6	51.57	19.11	35.93	8.71	24.26	17.53	High	High	High	High	High	High	High	High	High	High	High	High	High	High	High	High
High	A0A8R6J2V0	mRNA cap-binding protein	6.142	6	1	10	1	3.86	1	0.439	0.819	1.25	0.353	0.346165	0.96108	0.972327	0.644759	84.87	19.65	42.11	28.68	56.5	105.8	124.9	47.8	129.7	135.3	77.45	18.82	28.34	56.03	34.53	11.37	Peak Found	Peak Found	High	Peak Found	High	High	Peak Found	High	High	Peak Found	Peak Found	High	Peak Found	Peak Found	Peak Found	High
High	A4UV11	60S ribomal protein L34	26.795	34	5	175	2	157.18	5	0.704	0.854	1.14	0.483	0.791546	0.952842	0.972541	0.757551	39.06	23.15	20.21	43.23	94	85.4	126.2	53.4	121.6	119.4	38.7	29.33	14.21	27.93	10.61	7.45	High	High	High	High	High	High	High	High	High	High	High	High	High	High	High	High
High	A5A7I8	Calcium-dependent protein kinase 5	38.35	14	6	74	3	68.5	6	1.027	0.847	0.701	0.725	0.999551	0.970884	0.638168	0.986727	56.47	54.05	78.34	69.97	89.3	119.4	65.6	98.3	95.6	131.7	29.3	17.68	61.67	54.8	6.27	18.14	High	Peak Found	High	High	High	High	Peak Found	High	Peak Found	Peak Found	Peak Found	High	Peak Found	High	Peak Found	High
High	A8UGP3	Acireductone dioxygenase	87.713	64	12	235	12	299.22	12	0.918	1.034	0.854	0.95	0.967858	0.97137	0.681523	0.986727	66.28	29.85	78.4	33.05	86.2	109.2	70.9	116.1	107	110.6	38.63	18.76	64.19	10.97	20.64	13.28	High	High	High	High	High	High	High	High	High	High	High	High	High	High	High	High
High	B3F8F4	Glutaredoxin	60.373	79	9	176	9	175.51	9	0.897	0.619	0.637	0.431	0.9588	0.210478	0.300703	0.613491	57.3	50.36	77.89	82.85	54.6	130.1	40.1	77.8	74.3	223.1	36.03	11	39.77	63.2	9.14	47.9	High	High	High	High	High	High	High	High	High	High	High	High	High	High	High	High
High	B5M4B1	Tubulin beta chain	242.159	59	25	1068	8	1180.94	25	0.648	0.561	0.972	0.313	0.665282	0.0655747	0.845692	0.231323	91.78	60.15	79.72	65.89	70	111.3	101.5	36.1	104.7	176.2	55.14	42.93	45.51	58.55	53.73	37.6	High	High	High	High	High	High	High	High	High	High	High	High	High	High	High	High
High	D5ILC3	Nucleide diphphate kinase	42.944	28	7	99	7	127.13	7	0.389	1.433	2.029	2.419	0.173488	0.231445	0.550751	0.1577	115.02	40.29	88.97	57.92	21.2	113.7	103.5	191	91.2	79.5	53	13.85	72.02	20.65	58.63	40.95	High	Peak Found	High	High	High	High	High	High	High	High	High	High	High	High	High	High
High	E1AXT4	beta-fructofuranidase	17.845	6	3	41	3	38.94	3	1.008	1.125	1.189	1.105	0.991601	0.920373	0.989999	0.945928	48.03	46.43	50.84	36.74	67.4	135.4	79.7	130.1	72.3	115.2	48.87	40.74	42.54	32.05	21.21	39.66	High	Peak Found	High	High	High	High	High	Peak Found	High	High	Peak Found	High	Peak Found	High	High	High
High	J9ULI1	motic stress-activated protein kinase	66.924	39	15	212	11	180.27	15	1.563	1.004	1.211	0.779	0.750538	0.981124	0.989999	0.993085	52.98	30.09	54.97	45.22	159.1	80.6	109.2	64.2	107.9	79.1	25.09	10.05	35.43	6.17	23.89	3.84	High	High	High	High	High	High	High	High	High	High	High	High	High	High	High	High
High	K7VK53	Light-inducible protein ATLS1	10.785	38	2	22	2	37.44	2	0.909	0.858	1.407	0.754	0.967858	0.980406	0.936247	0.98957	60.37	46.55	25.74	46.94	65.1	110.6	103.1	101.5	71.6	148.2	48.98	21.55	33.67	22.88	7.62	19.16	High	Peak Found	High	High	High	High	High	High	High	High	High	High	Peak Found	High	Peak Found	High
High	K7W5I7	60S ribomal protein L36	24.534	42	7	62	1	76.58	7	0.203	0.563	1.174	0.147	0.00782855	0.231003	0.989999	0.0137218	84.99	33.99	134.97	44.16	32.8	112.8	159.7	24.5	69.7	200.5	56.01	48.45	77.27	94.39	76.35	16.94	Peak Found	Peak Found	Peak Found	High	High	High	High	High	Peak Found	High	Peak Found	High	High	High	Peak Found	High
Medium	K7W5R9	Calcium load-activated calcium channel	1.95	4	1	2	1	0	1	0.81	0.973	0.789	0.996	0.967858	0.995922	0.98299	0.986238	31.11	40.83	39.75	28.17	17.1	168.8	16.7	172.8	21.2	203.4	33.98	34.7		30.96	36.62	29.4	Not Found	Peak Found	Peak Found	Peak Found	Peak Found	High	Peak Found	Not Found	Not Found	Peak Found	Peak Found	High	Peak Found	Not Found	Peak Found	Peak Found
High	K7WNV9	Thioredoxin H-type 2	42.425	65	8	148	7	200.52	8	1.489	0.762	1.265	0.387	0.806101	0.785567	0.999426	0.54375	52.43	30.58	72.84	50.06	146.1	83.6	114.4	49	106.1	100.8	41.83	18.95	55.86	39.62	20.58	17.1	High	High	High	High	High	High	High	High	High	High	High	High	High	High	High	High
High	K7WNY2	Glyceraldehyde-3-phphate dehydrogenase	143.7	74	22	1002	9	1228.28	22	1.006	0.879	2.724	0.717	0.992723	0.973773	0.151618	0.979815	59.54	31.87	56.76	49.65	106	62.5	196.2	57.6	110.2	67.6	11.68	10.18	14.15	36.05	19.58	3.92	High	High	High	High	High	High	High	High	High	High	High	High	High	High	High	High
High	K7WTX4	60S ribomal protein L12	62.031	60	8	214	1	316.74	8	1.022	1.083	1.807	0.972	0.997481	0.931995	0.724736	0.983486	77.04	19.97	64.01	41.24	54	124.9	104.8	112.4	81.4	122.5	54.86	10.68	32.45	17.57	8.46	7.61	High	Peak Found	High	High	High	High	High	High	High	High	Peak Found	High	Peak Found	High	High	High
High	K7WTZ1	60S ribomal protein L18a	63.573	54	11	258	1	249.31	11	1.076	0.997	1.563	0.614	0.990087	0.98846	0.897052	0.930745	57.27	30.23	46.57	50.47	98.1	91.6	143.6	66.6	96	104.1	40.55	11.85	18.32	25	12.08	0.83	Peak Found	Peak Found	Peak Found	Peak Found	Peak Found	Peak Found	High	High	High	Peak Found	Peak Found	Peak Found	Peak Found	High	Peak Found	High
High	K7WVC7	ER membrane protein complex subunit 2	11.479	10	3	10	3	9.58	3	1.268	1.267	1.099	0.906	0.917866	0.846683	0.988207	0.993085	76.42	86.49	86.39	103.5	106.1	129.5	87.7	70.7	111.2	94.8	10.87	68.7	52.5	107.85	52.17	98.3	Peak Found	Peak Found	Peak Found	Peak Found	High	High	Peak Found	Peak Found	Peak Found	Peak Found	Peak Found	High	Peak Found	Peak Found	Peak Found	Peak Found
High	K7WVF4	Glycyltransferase	81.222	31	13	167	7	130.03	13	0.513	0.856	0.343	0.86	0.336377	0.957183	0.0143765	0.996322	75.68	34.92	90.66	54.06	41.6	141.7	30.4	148.8	89.6	147.9	24.65	18.81	35.1	12.87	47.86	4.13	Peak Found	Peak Found	High	High	High	High	High	High	High	High	High	High	High	High	High	High
High	K7X8C6	Ubiquitin-conjugating enzyme E2 36	78.085	65	9	176	2	151.42	9	0.929	0.841	0.857	0.558	0.967858	0.940561	0.734416	0.872414	66.94	32.43	81.1	44.38	91.1	117.2	59.2	94.7	104.8	133	63.75	9.84	67.91	29.87	25.46	7.62	Peak Found	Peak Found	Peak Found	High	High	High	High	High	Peak Found	High	High	High	High	Peak Found	Peak Found	High
High	K7XKP4	60S ribomal protein L10	52.668	45	11	274	4	303	11	1.523	0.787	1.521	0.566	0.790586	0.839146	0.919365	0.887916	90.73	64.98	94.42	83.43	111.4	102	120.2	45	108.4	113	41.1	36.79	46.47	62.38	35.39	29.66	High	High	High	High	High	High	High	High	High	High	High	High	High	High	High	High
High	K7XKT4	60S ribomal protein L1	190.185	65	25	896	9	1099.82	25	0.78	0.629	1.408	0.389	0.883704	0.241451	0.969191	0.572949	69.21	45.37	77.5	59.46	107.8	101.5	113.7	34.4	101	141.7	51.5	36.92	41.44	74.08	60.41	32.7	High	High	High	High	High	High	High	High	High	High	High	High	High	High	High	High
High	K7XKT7	UDP-arabinopyrane mutase	221.204	79	31	938	13	1031.06	31	1.304	1.182	1.411	1.051	0.908538	0.775367	0.966384	0.96567	48.81	28.11	60.95	47.13	110.9	112.7	104.6	105.1	72.7	94	11.52	16.62	31.59	25.52	30.54	16.77	High	High	High	High	High	High	High	High	High	High	High	High	High	High	High	High
High	K9MBJ7	Beta-1,3-glucanase 14	64.303	27	10	162	10	169.49	10	0.288	1.068	0.717	0.703	0.00601711	0.938321	0.442144	0.983486	76.25	45.83	60.24	54.91	47.8	116.6	97.4	75.8	157.4	105	72.07	38.2	38.19	32.45	41.08	25.9	High	Peak Found	High	High	High	High	High	High	High	High	High	High	High	High	High	High
High	M0ZFY4	ATPase 102598324	30.147	26	7	59	7	55.12	7	0.81	0.741	1.032	0.631	0.932121	0.829796	0.985495	0.96567	120.86	32.8	60.27	45.27	83.6	94.9	108.5	92.6	75.2	145.2	38.9	9.26	36.23	28.56	39.17	11.2	High	Peak Found	High	High	High	High	High	High	High	High	High	High	Peak Found	High	High	High
High	M0ZG21	Dtdp-4-dehydrorhamne dehydrogenase	6.023	9	2	4	2	0	2	1.241	0.912	0.868	0.611	0.931712	0.999937	0.989999	0.976625	38.13	19.19	69.87	61.57	151.3	82.1	120.2	55.3	114.2	76.8	12.66	3.95	65.94	38.33	40.58	21.36	Peak Found	Peak Found	Peak Found	High	Peak Found	Peak Found	Peak Found	Peak Found	High	Peak Found	Peak Found	Peak Found	Peak Found	Peak Found	Peak Found	Peak Found
High	M0ZG27	Short-chain dehydrogenase/reductase	14.593	16	4	12	3	4.17	4	0.571	1.369	0.675	1.77	0.720452	0.691138	0.800129	0.779652	52.41	84.35	48.36	67.85	119.9	87	92.8	94.7	161.1	44.4	22.05	24.94	25.21	40.05	30.43	61.27	Peak Found	Peak Found	Peak Found	Peak Found	High	High	Peak Found	Peak Found	Peak Found	Peak Found	Peak Found	High	Peak Found	High	High	Peak Found
High	M0ZG29	(+)-neomenthol dehydrogenase	22.721	14	5	66	5	70.52	5	0.271	1.003	0.581	1.102	0.0649046	0.973773	0.794582	0.96567	96.48	55.5	57.33	90.44	5.7	144.4	4.7	310.9	28.4	105.8	80.94	39.83	92.66	78.84	121.44	58.61	Peak Found	Peak Found	High	High	High	High	Peak Found	Peak Found	High	High	High	High	Peak Found	Peak Found	High	High
High	M0ZG73	Cysteine synthase	10.581	10	3	10	3	8.11	3		1.753	0.276	2.076		0.241451	0.47209	0.69989		61.35	0	67.23	9.3	214.7	21.3	223.1	43.5	88.1	3.68	61.68	35.89	32.24		93.76	Not Found	Peak Found	Peak Found	High	High	High	Peak Found	Peak Found	Peak Found	Peak Found	Peak Found	High	Not Found	Not Found	Peak Found	Peak Found
High	M0ZG93	Mitogen-activated protein kinase	35.6	29	8	54	5	22.04	8	0.8	0.777	0.533	0.615	0.922878	0.906962	0.294081	0.96567	57.89	55.25	105.58	62.34	117.6	78	92.3	52.4	136.5	123.2	29.78	44.01	45.19	57.54	42.62	31.72	High	Peak Found	High	High	High	High	High	High	High	High	Peak Found	High	High	High	High	High
High	M0ZGA7	Proline iminopeptidase	61.434	27	11	169	11	137.76	11	0.845	0.875	1.589	0.834	0.938206	0.981124	0.878876	0.998818	65.38	57.06	43.46	77.55	88.7	93.7	137.9	87	80.3	112.4	31.13	43.91	19.17	37.57	46.34	29.28	High	Peak Found	High	High	High	High	High	High	High	High	High	High	High	High	High	High
High	M0ZGA9	Ethylene-responsive late embryogenesis	5.169	13	2	6	2	0	2	1.765	0.694	0.563	0.944	0.848023	0.923132	0.883994	0.988837	12.79	84.63	70.58	111.59	93.2	112	44.1	168.1	101.6	80.9	47.51	40.98	73.48	112.4	4.29	48.93	Peak Found	Peak Found	Peak Found	Peak Found	Peak Found	Peak Found	Peak Found	Peak Found	Peak Found	High	Peak Found	Peak Found	Peak Found	High	Peak Found	High
High	M0ZGB1	Late embryogenesis (Lea)	51.699	47	7	141	7	140.05	7	1.935	0.816	1.139	0.956	0.403604	0.89258	0.989999	0.986727	65.09	35.06	78.17	39.66	102.7	113.6	55.9	119.4	62.5	145.9	41.79	7.86	55.89	25.39	40.17	15.8	High	Peak Found	High	High	High	High	High	High	High	High	High	High	High	High	High	High
High	M0ZGB8	Reticulon-like protein	11.899	10	2	23	1	16.43	2	1.167	0.955	0.36	0.875	0.952035	0.999937	0.56086	0.994147	41.71	68.5	30.07	41.54	132.3	102.7	37.5	97.6	88.5	141.3	34.44	32.66	26.6	53.62	29.68	55.26	Peak Found	High	Peak Found	Peak Found	Peak Found	High	Not Found	Peak Found	Peak Found	Peak Found	Peak Found	High	Peak Found	High	Peak Found	Peak Found
High	M0ZGF1	Ubiquitin carrier protein	8.357	20	2	41	1	47.01	2	1.125	0.709	0.973	0.497	0.967858	0.590471	0.845692	0.831949	26.94	12.4	59.07	13.94	115.6	78.6	113.6	59.3	113.7	119.2	18.5	12.38	46.2	15.92	26.95	7.78	High	High	High	High	High	High	High	High	High	High	High	High	High	Peak Found	High	High
High	M0ZGK0	Importin-alpha re-exporter	111.439	30	23	215	23	162.31	23	1.837	0.866	1.313	0.739	0.476144	0.973773	0.989999	0.988431	87.6	77.81	96.5	75.61	151.6	99.3	106.4	76.3	66.9	99.6	30.76	53.53	64.09	51.42	70.96	57.85	High	High	High	High	High	High	High	High	High	High	High	High	High	High	High	High
High	M0ZGL2	RAB11B	18.793	22	5	62	3	87.7	5	6.446	1.137	5.138	1.292	0.000336797	0.94105	0.0676017	0.933516	100.79	32.89	84.59	33.13	206	84.1	130.2	92	17.8	69.9	63.3	10.37	74.21	12.54	111.11	77.85	Peak Found	Peak Found	High	Peak Found	Peak Found	Not Found	Peak Found	Peak Found	High	Peak Found	Peak Found	Peak Found	Peak Found	High	Peak Found	Peak Found
High	M0ZGL7	Cytochrome b5 isoform Cb5-A	33.486	50	5	60	5	58.57	5	0.977	1.057	0.554	1.102	0.995754	0.952842	0.610628	0.950148	29.18	34.01	40	62.87	89.6	110.8	58.4	129.5	100	111.7	25.3	19.31	37.93	46.02	7.97	8.96	Peak Found	High	High	High	High	High	High	High	High	High	High	High	High	High	Peak Found	High
High	M0ZGP3	Copper ion binding protein	2.802	5	1	2	1	0	1	100	1.128		1.648	1.31279e-16	0.952842		0.860841		29.58		43.15	105.1	157.2		210.2		127.5		20.93		46.2		25.4	Not Found	Peak Found	Not Found	Peak Found	High	Peak Found	Not Found	Not Found	Not Found	Peak Found	High	Peak Found	Not Found	Not Found	Not Found	Peak Found
High	M0ZGQ6	Digalactyldiacylglycerol synthase 2, chloroplastic	2.959	4	1	1	1	0	1		1.215	100	1.731		0.91212	1.17946e-16	0.85698		76.11		50.29		199.2	66.7	211.8		122.4		64.22		40.34		54.31	Not Found	Not Found	Not Found	Peak Found	Peak Found	Peak Found	Peak Found	Not Found	Not Found	Peak Found	Peak Found	Peak Found	Not Found	Not Found	Not Found	Peak Found
High	M0ZGQ9	methenyltetrahydrofolate cyclohydrolase	15.677	16	4	11	4	2.22	4	0.462	0.69	1.043	0.458	0.803671	0.805311	0.989999	0.866411	30.12	32.92	32.44	57.98	19.5	126	80.2	73.3	67.9	233.1	29.87	36.88	3.49	48.15	65.8	2.64	Not Found	Peak Found	Peak Found	High	Peak Found	High	Peak Found	High	Peak Found	Peak Found	Not Found	High	Peak Found	High	Peak Found	High
Medium	M0ZGR8	MACPF domain-containing protein	2.078	2	1	3	1	0	1	1.647	0.871	1.619	0.901	0.882762	0.998957	0.839031	0.994147	61.3	26.13	46.53	9.99	71.1	118.1	90.6	122.2	62.2	135.7	35.76	38.28	26.56	30.95	57.64		Peak Found	Peak Found	Peak Found	Peak Found	High	High	Peak Found	Not Found	Peak Found	Peak Found	Peak Found	High	Peak Found	Peak Found	Peak Found	Not Found
High	M0ZGT3	Acyl-CoA thioesterase	3.472	3	1	1	1	0	1	100	0.866	100	0.378	1.31279e-16	0.986954	1.17946e-16	0.718363		34.52		33.61	20.9	222.6	4.6	94.8		257	78.47	45.33	142.72	48.63		16.2	Peak Found	Peak Found	Peak Found	Peak Found	High	Peak Found	Peak Found	Peak Found	Peak Found	Peak Found	Peak Found	Peak Found	Not Found	Not Found	Not Found	Peak Found
High	M0ZGT5	Small nuclear ribonucleoprotein-associated protein	17.741	13	4	47	1	32.75	4	1.637	0.72	0.995	0.325	0.751561	0.839146	0.989999	0.592945	19.67	3.59	43.13	9.19	161.3	86.4	98	38.2	98.5	117.6	16.15	11.83	77.07	3.86	23.63	12.89	Peak Found	High	Peak Found	Peak Found	High	Peak Found	High	High	Peak Found	Peak Found	Peak Found	High	Peak Found	High	High	High
High	M0ZGT6	60S ribomal protein L36	23.519	39	7	42	1	56.19	7	0.384	0.674	0.841	0.24	0.0733074	0.437351	0.711132	0.0978405	84.25	39.62	93.13	88.31	60.3	108.4	134.4	28.5	111.1	157.3	59.77	31.22	72.68	99.97	43.54	19.35	Peak Found	Peak Found	Peak Found	Peak Found	High	Peak Found	High	High	Peak Found	Peak Found	Peak Found	Peak Found	Peak Found	High	Peak Found	High
High	M0ZGV2	Ubiquitin carrier protein	5.207	11	2	8	2	1.76	2	1.764	0.662	1.932	0.449	0.634414	0.715725	0.681523	0.842557	48.7	18.79	44.92	35.55	82.6	69.2	243.7	43	55.2	106.2	46.45	13.55	18.66	73.38	34.19	13.11	Peak Found	High	Peak Found	High	High	High	Peak Found	Peak Found	Peak Found	Peak Found	Peak Found	Peak Found	Peak Found	Peak Found	Peak Found	Peak Found
High	M0ZGX2	End	17.653	41	4	45	4	24.34	4	0.916	0.599	0.467	0.522	0.967858	0.249364	0.375528	0.895212	50.56	53.22	59.19	56.74	76.7	118.4	35.3	107.4	76.1	186	29.72	20.71	40.27	29.29	43.32	52.82	High	Peak Found	Peak Found	High	High	High	High	Peak Found	High	High	High	High	Peak Found	Peak Found	Peak Found	High
Medium	M0ZGY9	Ccr4-not transcription complex	2.528	2	1	2	1	0	1	1.974	0.598	1.567	0.596	0.543576	0.655422	0.839031	0.964722	68.28	62.92	67.93	33.21	135.6	78.4	108.1	78.2	68.7	131.2	14.69	59.42	47.69	43.67	68.11	30.43	Peak Found	Peak Found	Peak Found	Peak Found	Peak Found	High	Peak Found	Peak Found	High	Peak Found	Peak Found	Peak Found	Peak Found	Peak Found	Peak Found	Peak Found
Medium	M0ZGZ7	Lanatide 15'-O-acetylesterase	2.481	3	1	1	1	0	1	0.533		0.052		0.742647		0.000554713		125.15		103.73		174.2		21.1		404.7		65.65				83.72		Peak Found	Peak Found	Peak Found	Not Found	Not Found	Not Found	Not Found	Peak Found	Not Found	Not Found	Not Found	Not Found	High	Peak Found	Peak Found	Not Found
High	M0ZGZ8	Exome complex exonuclease RRP41	5.055	5	1	4	1	5.71	1	1.482	0.817	1.533	0.652	0.911607	0.985	0.912723	0.983486	24.88	79.8	53.78	61.22	100.7	102.8	108.8	65	71	151.6	14.59	39.95	47.33	70.53	22.49	55.32	Peak Found	Peak Found	Peak Found	Peak Found	Peak Found	High	Peak Found	Peak Found	Peak Found	Peak Found	Not Found	High	Peak Found	Peak Found	Peak Found	Peak Found
High	M0ZH30	Phragmoplastin	31.052	16	8	38	8	12.22	8	1.729	0.915	1.48	0.536	0.662281	0.999937	0.915234	0.919575	65.89	41.55	91.46	66.56	92.3	158.7	70	75	58.9	145.1	42.83	38.12	58.56	41.35	17.91	21.38	Peak Found	Peak Found	High	High	High	High	Peak Found	High	Peak Found	High	Peak Found	High	Peak Found	High	Peak Found	High
High	M0ZH35	Aspartic proteinase nepenthesin-1	115.73	43	16	394	15	523.81	16	0.472	0.875	0.391	0.489	0.222843	0.972859	0.007025	0.775537	71.6	30.73	70.95	51.53	57.4	142	53.9	80.9	122.8	143	62.82	23.53	48.75	36.67	47.38	16.16	High	Peak Found	High	High	High	High	High	High	High	High	High	High	High	High	High	High
High	M0ZH51	Arginine/serine-rich splicing factor	6.355	8	2	3	1	0	2	0.764	0.849	0.497	0.363	0.967858	0.98846	0.845692	0.783755	65.86	49.33	6.39	73.57	122	118.1	56.5	50.5	113.8	139.1	74.84	12.78		85.92	46.67	39.38	Peak Found	Not Found	Peak Found	Peak Found	Peak Found	Peak Found	Not Found	Not Found	Peak Found	Peak Found	Peak Found	Peak Found	Peak Found	Peak Found	Peak Found	High
High	M0ZH84	MAPKK	29.742	22	8	62	7	25.95	8	1.1	0.884	0.67	0.887	0.967858	0.994344	0.521873	0.98957	69.27	41.8	72.68	39.88	120.8	101.4	81.7	78	96.9	121.2	13.64	3.23	19.36	9.66	22.81	0.97	High	High	High	High	High	High	High	High	High	High	Peak Found	High	High	High	High	High
High	M0ZH90	Nucleome assembly protein 1 2	60.873	29	10	142	7	151.3	10	1.52	0.845	1.402	0.594	0.765083	0.953173	0.964042	0.933516	60	27.94	60.48	36.72	111.7	109.5	116	68.1	80.2	114.5	15.7	17.62	15.64	30.61	55.1	10.14	High	Peak Found	High	High	High	High	High	High	High	High	High	High	Peak Found	High	High	High
Medium	M0ZH94	CwfJ-like family protein / zinc finger (CCCH-type) family protein	2.044	2	1	1	1	0	1	0.798	1.776	0.89	1.326	0.967858	0.649434	0.999426	0.954726	21.54	38.74	61.86	72.21	96.2	131.1	86.8	94.2	120.7	71		61.91	54.13	55.34	54.96	14.61	Peak Found	Not Found	Not Found	Peak Found	High	Peak Found	Peak Found	Peak Found	Peak Found	Peak Found	Peak Found	Peak Found	Peak Found	Peak Found	Peak Found	Peak Found
High	M0ZHA0	serine O-acetyltransferase	6.823	9	2	10	2	14.74	2	1.028	1.518	1.29	1.385	0.970445	0.488585	0.944395	0.930745	39.72	61.93	31.33	71.04	47	199.3	50.1	110.9	82.5	110.2	47.49	45.94	25.78	66.7	26.09	46.19	High	Peak Found	Peak Found	High	Peak Found	High	Peak Found	Peak Found	High	Peak Found	Peak Found	High	Peak Found	Peak Found	Peak Found	Peak Found
High	M0ZHA8	Initol oxygenase	8.838	13	3	3	3	2.4	3	3.107	0.01	1.339	0.558	0.482697	4.34085e-16	0.943237	0.934613	84.77		29.85	152.65	270.3		116.5	54.8	87	71.3	155.18				27.91	118.03	Peak Found	High	Peak Found	Not Found	Not Found	Not Found	Not Found	Not Found	Peak Found	Peak Found	Not Found	Not Found	Peak Found	Not Found	Peak Found	High
High	M0ZHB2	Profilin	23.393	36	3	48	2	64.29	3	1.547	0.971	0.942	0.895	0.749662	0.995922	0.873402	0.993085	45.19	31.8	83.33	52.67	189.4	72.7	84.2	49.6	118.3	85.8	30.69	22.72	62.04	19.84	30.11	23.98	High	High	High	High	High	High	High	High	High	High	Peak Found	Peak Found	High	High	High	High
High	M0ZHB3	Programmed cell death protein 4-like	3.949	15	1	2	1	0	1	0.269		0.787		0.311316		0.973279		80.71		19.28		61.8		223.7		314.5		85.94		37.68		41.56		Peak Found	Peak Found	Peak Found	Not Found	Not Found	Not Found	Peak Found	High	Peak Found	Not Found	Not Found	Not Found	Peak Found	High	Peak Found	Not Found
High	M0ZHD0	lactoylglutathione lyase	36.658	24	7	85	6	80.09	7	0.949	1.338	1.705	3.259	0.985169	0.460479	0.799673	0.159445	61.11	35.5	60.52	75.54	67	95.8	117.1	176.1	75.5	68.4	56.23	20.28	57.01	24.23	35.58	26.31	Peak Found	High	High	High	High	High	High	High	High	High	High	High	Peak Found	High	Peak Found	High
High	M0ZHD7	Cak1	16.966	13	5	26	5	3.97	5	1.243	0.821	1.508	0.652	0.931712	0.969612	0.90664	0.96567	97.45	23.63	69.35	46.67	103.4	113.5	99	66.1	83.6	134.4	43.65	22.03	7.03	27.23	42.5	6.22	Peak Found	Peak Found	High	Peak Found	High	High	Peak Found	Peak Found	High	High	Peak Found	High	Peak Found	High	Peak Found	High
High	M0ZHF7	Aldehyde dehydrogenase	127.419	47	22	278	22	268.77	22	1.454	1.258	1.034	1.3	0.834344	0.601331	0.932291	0.866411	81.36	22.25	77.09	35.95	101.4	134.8	66.8	136.6	57.2	103.2	66.01	17.68	53.61	27.72	54.65	1.42	High	High	High	High	High	High	High	High	High	High	High	High	High	High	High	High
High	M0ZHF8	GTP-ase activating protein for Arf containing protein	10.702	6	3	15	3	5.44	3	0.972	0.994	0.45	0.457	0.997481	0.995922	0.434567	0.849729	38.55	51.72	68.82	64.62	148.9	76.6	47.3	49.5	165.8	111.8	28.53	24.91	74.36	25.51	36.51	4.13	High	Peak Found	High	Peak Found	High	High	Peak Found	High	Peak Found	Peak Found	Peak Found	High	Peak Found	High	High	High
High	M0ZHG5	Charged multivesicular body protein 2a	10.627	13	3	25	3	18.8	3	0.367	0.835	0.417	0.687	0.10925	0.973773	0.254719	0.983486	70.15	25.14	21.69	33.69	65.9	115	52.4	89.6	129.8	147.3	48.53	4.24	17.7	33.01	8.74	17.4	Peak Found	Peak Found	High	High	High	High	Peak Found	High	High	High	Peak Found	High	Peak Found	High	High	High
High	M0ZHG6	Long-chain acyl-CoA synthetase	2.758	1	1	1	1	0	1		1.239	100	0.973		0.952201	1.17946e-16	0.990398		61.44		66.39		214.6	43.5	168.6		173.3		18.2		48.4		54.08	Not Found	Not Found	Not Found	Not Found	Peak Found	Peak Found	Not Found	Peak Found	Not Found	Peak Found	Peak Found	High	Not Found	Not Found	Not Found	Peak Found
High	M0ZHG7	Vernalization independence 3	15.147	14	3	48	1	39.32	3																									Not Found	Not Found	Not Found	Not Found	Not Found	High	Not Found	Not Found	Not Found	Not Found	Not Found	Not Found	Not Found	Not Found	Not Found	Not Found
High	M0ZHH9	Translation machinery-associated protein 22	16.488	21	4	28	4	8.04	4	0.921	0.825	0.963	0.696	0.967858	0.972859	0.944552	0.988837	58.65	35.72	60.81	57.71	111.1	83.1	144.7	63	108.3	89.7	38.01	13.57	29.99	54.76	34.87	4.89	High	Peak Found	High	High	High	High	High	High	High	High	Peak Found	High	Peak Found	High	Peak Found	High
High	M0ZHK0	Protein arginine n-methyltransferase 1	18.334	13	5	56	2	29.44	5	1.309	1.006	0.938	0.519	0.904875	0.973773	0.97675	0.896849	89.74	56.65	92.63	62.27	100.6	140.3	59.4	54.2	97.8	147.8	35.69	28.38	53.22	40.26	59.14	59.78	High	Peak Found	High	High	High	High	Peak Found	High	High	High	Peak Found	High	Peak Found	High	Peak Found	High
High	M0ZHK3	Splicing factor U2af large subunit B	6.61	3	2	37	1	12.43	2	2.921	1.535	3.97	1.382	0.303534	0.655422	0.179821	0.933516	84.44	115.1	98.5	41.23	135.8	114.8	203.2	63.4	46.5	36.3	28.51	59.66	45.49	28.17	111.76	52.47	High	Peak Found	High	High	High	Peak Found	High	Peak Found	High	Peak Found	Peak Found	Peak Found	Peak Found	High	Peak Found	Peak Found
High	M0ZHK6	60S ribomal protein L31	19.964	31	4	34	4	34.89	4	0.704	0.762	1.141	0.482	0.854071	0.850029	0.989999	0.853159	56.2	43.7	51.56	34.69	76.4	99.4	106.8	69.1	96.1	152.1	46.09	10.51	48.11	26.39	28.48	9.62	Peak Found	Peak Found	High	High	High	High	High	High	High	Peak Found	Peak Found	High	High	High	High	High
High	M0ZHM4	arginine--tRNA ligase	47.194	42	10	104	10	74.81	10	1.298	0.986	1.142	0.693	0.899757	0.995797	0.989999	0.979815	53.42	57.23	70.87	69.45	120.9	106.4	95.9	83.4	87.1	106.3	17.7	41.13	39.44	25.18	26.46	31.58	High	High	High	High	High	High	High	High	High	High	High	High	High	High	High	High
High	M0ZHM7	Peptidase M28 family protein	13.52	7	4	31	4	12.12	4	1.403	1.417	1.028	2.098	0.87368	0.546216	0.989999	0.449688	82.59	33.26	82.14	46.27	129.8	77.2	123.2	137	85.5	47.3	63.14	28.2	28.93	33.03	61.55	43.63	Peak Found	High	Peak Found	High	High	High	High	High	High	High	High	High	High	High	Peak Found	High
High	M0ZHN2	B5 #5 (cytochrome b5 family protein #5)	3.947	31	1	1	1	0	1		0.01		1.554		4.34085e-16		0.898484				0				365.1		234.9							Not Found	Not Found	Not Found	Not Found	Not Found	Not Found	Not Found	Not Found	Not Found	Not Found	Not Found	High	Not Found	Not Found	Not Found	Not Found
High	M0ZHN3	Malic enzyme	37.226	15	6	174	1	131.15	6																									Not Found	Not Found	Not Found	Not Found	Not Found	Not Found	Not Found	Not Found	Not Found	Not Found	Not Found	Not Found	Not Found	Not Found	Not Found	Not Found
Medium	M0ZHP1	GAMYB-binding protein	2.639	2	1	1	1	0	1	1.923	1.132	2.715	0.881	0.834344	0.952842	0.603781	0.993085	69.3	21.22	110.37	18.56	77.5	144.6	94.9	108.4	54.8	119.9	58.88	34.28	127.02	35.11	56.54	31.67	Peak Found	Not Found	Peak Found	Peak Found	Peak Found	Peak Found	Peak Found	Peak Found	High	Peak Found	Peak Found	Peak Found	Peak Found	Peak Found	Peak Found	Peak Found
High	M0ZHQ8	3-hydroxyacyl-CoA dehyrogenase	56.021	21	13	68	13	31.51	13	0.969	1.2	2.057	1.976	0.974486	0.773212	0.550751	0.581099	84.85	53.33	97.94	65.79	83.7	129.1	134.4	127.3	38.5	86.9	73.39	35.89	10.67	34.6	53.09	18.56	Peak Found	Peak Found	Peak Found	High	High	High	High	High	High	High	High	High	Peak Found	High	High	High
High	M0ZHR9	Leucine-rich repeat extensin 3	3.432	2	1	2	1	0	1	3.504		1.86	100	0.0548859		0.732869	3.62386e-16	51.46		37.73		270.7		203.4	7.6	118.3		45.38		36.3		41.43		High	Peak Found	Peak Found	Not Found	Not Found	Not Found	Peak Found	High	Peak Found	Peak Found	Not Found	Not Found	Peak Found	Peak Found	Peak Found	Not Found
High	M0ZHT9	Heat shock protein 70-3	441.236	66	45	2928	9	4727.6	45	1.164	1.099	1.362	1.019	0.967858	0.909619	0.98299	0.976625	53.26	32.31	52.93	37.76	82.4	116.2	97.4	110.5	89.4	104.2	32.06	5.71	11.94	6.73	20.32	11.63	High	High	High	High	High	High	High	High	High	High	High	High	High	High	High	High
High	M0ZHU5	motin	23.277	27	6	46	6	46.72	6	0.257	1.082	0.204	0.771	0.0165305	0.911339	0.000130551	0.993613	128.66	40.63	104.71	64.31	41.1	85.7	44.9	46	310.7	71.5	138.98	34.83	72.31	18.23	27.56	23.13	Peak Found	Peak Found	High	High	High	High	High	Peak Found	High	High	High	Peak Found	High	High	High	High
High	M0ZHU7	UDP-glucuronate decarboxylase	63.397	39	12	157	3	152.02	12	0.461	1.275	1.432	1.802	0.638665	0.72363	0.936247	0.632066	34.23	80.01	87.91	78.09	8.5	169.1	81.5	198.3	37	105.6	51.65	21.39	50.6	4.52	80.29	26.74	Peak Found	Peak Found	Peak Found	Peak Found	High	High	High	Peak Found	High	Peak Found	Peak Found	High	Peak Found	Peak Found	Peak Found	High
High	M0ZHV2	Xyloglucan endotransglucylase/hydrolase	17.843	22	6	27	6	3.63	6	0.728	1.155	0.436	0.897	0.881994	0.87025	0.130426	0.993085	107.35	59.19	91.44	55.84	56.4	146.6	10.7	105.9	120.4	160.1	66.38	15.93	117.72	31.16	38.08	13.91	High	Peak Found	High	High	High	High	High	Peak Found	High	Peak Found	High	Peak Found	High	Peak Found	High	High
High	M0ZHY5	Carboxypeptidase	3.023	2	1	4	1	1.79	1	2.481	0.967	1.493	0.682	0.318924	0.999937	0.881097	0.982815	31.92	44.17	82.06	57.66	157.3	106.1	94.7	68.8	63.4	109.7	36.81	42.69	83.41	37.18	38.26	54.57	High	Not Found	High	Peak Found	Peak Found	High	Peak Found	Not Found	Peak Found	Peak Found	Peak Found	Peak Found	Peak Found	Not Found	Peak Found	Peak Found
High	M0ZI01	Glycyltransferase	26.439	17	6	47	6	32.53	6	1.177	0.857	1.309	0.839	0.967858	0.985396	0.979792	0.993085	50.37	23.88	63.31	35.74	131.8	64.1	158.3	66.8	97.6	81.4	12.61	9.91	44.68	13.95	28.46	8.3	Peak Found	High	High	High	High	High	High	High	High	High	High	High	Peak Found	High	High	High
High	M0ZI03	UDP-apie/xyle synthase	56.643	35	12	171	3	98.8	12	1.745	1.199	1.789	1.18	0.659286	0.872877	0.773998	0.961064	79.04	30.55	68.29	39.47	106.9	115.2	125.5	97.3	66.7	88.4	13.4	24.18	49.35	29.8	74.62	17.38	High	High	High	High	High	High	Peak Found	High	High	Peak Found	Peak Found	High	Peak Found	Peak Found	Peak Found	Peak Found
High	M0ZI18	Heat shock cognate 70 kDa protein	299.725	59	40	1616	15	2610.18	40	1.598	1.31	1.609	1.17	0.721203	0.475182	0.861879	0.932862	114.92	76.37	105.35	81.16	123.6	79.1	140.5	96.3	100.5	59.9	88.14	52.34	81.47	36.77	49.36	41.57	High	High	High	High	High	High	High	High	High	High	High	High	High	High	Peak Found	High
High	M0ZI24	Carboxypeptidase	9.952	11	4	6	3	3.57	4	1.016	0.813	2.453	0.525	0.992723	0.952842	0.475521	0.907694	29.17	66.32	40.43	60.14	17.8	111.5	171.7	78.5	10.4	210.1	102.97	33.5	28.98	50.98	129.58	28.74	Peak Found	Not Found	Peak Found	Not Found	Not Found	Not Found	High	Peak Found	High	Peak Found	Not Found	Not Found	Peak Found	Peak Found	Peak Found	Not Found
High	M0ZI30	Signal recognition particle receptor subunit beta	5.244	6	1	4	1	4.18	1	1.099	0.913	0.01	0.792	0.967858	0.999937	1.17946e-16	0.994147	81.79	94.93		71.22	101.3	84.3		102.6	136.4	175.5	47.12	53.37		41.96	66.45	46.46	Peak Found	Peak Found	Peak Found	Peak Found	Peak Found	High	Not Found	Not Found	Not Found	Peak Found	Not Found	High	Peak Found	Peak Found	Peak Found	Peak Found
High	M0ZI38	Cyclin-dependent kinases regulatory subunit	19.955	73	6	47	6	23.36	6	0.865	0.662	0.456	0.259	0.964686	0.539039	0.212602	0.289359	84.96	26.65	79.69	55.65	110.8	140.7	44.2	44.8	79.1	180.4	66.44	19.81	59.27	59.48	62.17	16.34	High	Peak Found	High	High	High	High	High	Peak Found	High	High	High	High	High	Peak Found	High	High
High	M0ZI56	Sirohydrochlorin ferrochelatase	4.423	8	1	2	1	0	1		1.117		1.432		0.972859		0.933516		7.27		17.41		185.8		250		164.2		4.65		15.48		6.78	Not Found	Not Found	Not Found	Peak Found	High	Peak Found	Not Found	Not Found	Not Found	High	Peak Found	Peak Found	Not Found	Not Found	Not Found	Peak Found
High	M0ZI69	Isocitrate dehydrogenase [NADP]	67.169	31	13	243	6	182.02	13	1.41	1.14	3.045	1.653	0.882762	0.897061	0.208966	0.720724	93.03	68.99	81.28	80.3	59.1	103.7	181.3	129.6	54	72.2	63.14	24.12	12.55	25.01	57.01	41.21	High	High	High	High	High	High	High	High	High	High	High	High	High	High	High	High
High	M0ZI73	tRNA (adenine(58)-N(1))-methyltransferase	6.349	6	2	19	2	5.32	2	2.308	0.957	1.809	0.613	0.320531	0.999937	0.797873	0.96567	16.81	79.54	47.88	105.84	157.5	109.5	136.2	37.5	54.7	104.5	69.63	51.33	37.66	101.18	14.33	79.34	High	Peak Found	Peak Found	Peak Found	High	High	High	Peak Found	High	Peak Found	Peak Found	High	Peak Found	High	Peak Found	Peak Found
Medium	M0ZI79	Monodehydroascorbate reductase	2.131	4	1	1	1	0	1	1.099		1.849	100	0.967858		0.832224	3.62386e-16	72.16		40.66		137.7		231.5	105.7	125.2		89.91		45.41		4.26		Peak Found	Peak Found	Peak Found	Not Found	Not Found	Not Found	High	Peak Found	Peak Found	Not Found	Peak Found	Not Found	Peak Found	Not Found	Peak Found	Not Found
Medium	M0ZI82	50S ribomal protein L12, chloroplastic	2.001	4	1	1	1	0	1		1.039		1.311		0.98846		0.948096		6.86		18.42		186.1		234.8		179.1		6.83		15.58		3.68	Not Found	Not Found	Not Found	Peak Found	Peak Found	Peak Found	Not Found	Not Found	Not Found	Peak Found	Peak Found	Peak Found	Not Found	Not Found	Not Found	Peak Found
Medium	M0ZI96	Serine-type peptidase	2.145	3	1	4	1	0	1	0.704	0.839	1.296	0.746	0.904875	0.981124	0.9697	0.988837	47.14	81.93	25.75	46.72	96.5	58.7	185.5	52.2	137.1	70	47.01	66.14	25.25	34.32	15.55	52.42	Peak Found	Peak Found	Peak Found	Peak Found	Peak Found	Peak Found	High	Peak Found	High	Peak Found	Peak Found	High	Peak Found	High	Peak Found	Peak Found
High	M0ZI98	Formate dehydrogenase, mitochondrial	350.86	84	30	1854	1	2558.2	30	0.637	1.577	1.407	2.769	0.644645	0.0858665	0.9697	0.0982728	82.29	71.69	74.51	79.05	48.8	105.5	89.9	216.2	69.6	70	61.81	56.83	41.07	21.14	40.07	50.56	Peak Found	Not Found	Peak Found	High	High	High	High	High	High	High	High	High	Not Found	High	High	Peak Found
High	M0ZIA4	Clasp	15.142	14	4	19	4	3.93	4	1.812	1.064	1.074	0.47	0.58255	0.973773	0.999426	0.88249	42.12	49.48	32.98	51.73	241.9	55.3	129.1	24.3	102	47.4	26.58	37.42	26.81	32.2	34.99	6.06	High	High	High	High	Peak Found	High	High	Peak Found	High	Peak Found	Peak Found	High	Peak Found	High	Peak Found	Not Found
High	M0ZIB2	Alpha-DOX1	96.483	41	22	165	18	142.39	22	0.525	1.735	0.221	2.233	0.46875	0.078935	0.0149836	0.330231	131.96	60.9	142.37	66.24	7.1	192.2	6.7	254.4	46.9	92.7	147.63	44.32	80.55	68.46	90.14	8.15	Peak Found	High	Peak Found	High	High	High	Peak Found	Peak Found	Peak Found	High	High	High	High	Peak Found	High	High
High	M0ZIB3	Alpha-DOX2	26.019	13	8	40	4	28.99	8	1.106	1.195	0.998	3.062	0.967858	0.952842	0.992937	0.346034	69.76	117.78	12.1	46.68	40.8	67.6	42.2	326.2	79.7	43.5	92.66	54.86	4.83	96.89	23.73	6.81	Peak Found	Peak Found	Peak Found	High	Peak Found	Peak Found	Peak Found	Peak Found	Peak Found	Peak Found	High	High	Peak Found	Peak Found	Peak Found	Peak Found
High	M0ZIC4	Peroxidase	124.674	55	18	460	18	643.39	18	0.695	1.234	0.487	0.708	0.773167	0.655422	0.0454151	0.976625	70.68	33.91	82.04	53.66	137.3	71.7	83.6	41.3	207.6	58.4	60.91	15.3	25.24	31.71	66.33	3.36	High	High	High	High	High	High	High	High	High	High	High	High	High	High	High	High
High	M0ZIF0	Protein farnesyltransferase subunit beta	2.974	2	1	7	1	0	1	1.251	0.918	1.466	0.816	0.920687	0.999937	0.912927	0.995519	45.6	10.62	55.33	31.11	105.7	99.2	123.9	75.2	84.5	111.5	19.11	4.52	26.27	15.77	62.99	14.77	Peak Found	Peak Found	Peak Found	High	High	High	Peak Found	Peak Found	Peak Found	High	Peak Found	High	Peak Found	High	Peak Found	Peak Found
High	M0ZII1	non-specific serine/threonine protein kinase	2.778	11	1	1	1	0	1	0.392	0.632	1.103	0.433	0.64958	0.85607	0.980893	0.880639	0	68.52	0	86	31.4	122.4	88.4	83.9	80.1	193.8		88.51				70.96	Not Found	Not Found	Peak Found	Peak Found	Not Found	High	Not Found	Peak Found	Not Found	Not Found	Not Found	Peak Found	Peak Found	Not Found	Not Found	Not Found
High	M0ZIL5	Peroxidase	38.51	38	8	52	7	30.28	8	1.043	1.038	0.192	0.98	0.992846	0.986954	0.000468065	0.987115	39.32	98.21	125.21	97.88	227	24.1	54	32.8	212	50	30.33	57.36	43.49	36.42	52.38	61.02	High	High	High	High	High	High	Peak Found	Peak Found	Peak Found	Peak Found	High	High	High	Peak Found	High	High
High	M0ZIL7	Catechol O-methyltransferase	45.739	35	9	92	9	62.8	9	0.453	1	1.156	0.94	0.309391	0.981124	0.995588	0.986966	103.7	33.51	25.87	61.37	32.5	132.1	95.8	126.2	86.2	127.2	117.87	7.78	5.65	35.64	24.44	23.87	High	Peak Found	Peak Found	High	High	High	High	High	High	High	High	High	Peak Found	High	High	High
Medium	M0ZIM8	Uncharacterized protein	2.179	28	1	1	1	0	1																									Not Found	Not Found	Not Found	Not Found	Not Found	Not Found	Not Found	Not Found	Not Found	Not Found	Not Found	Not Found	Not Found	High	Not Found	Not Found
High	M0ZIN8	Protein translocase	10.673	15	4	5	4	0	4	0.582	1.54	1.346	2.182	0.89225	0.44151	0.92442	0.597709	61.67	79.89	82.8	84.85	4.6	230.7	9.6	222.9	7.9	124.3		13.08	29.47	45.73	74.57	53.5	Peak Found	Not Found	Not Found	Peak Found	Peak Found	Peak Found	Peak Found	Peak Found	Peak Found	Peak Found	Peak Found	High	Peak Found	Peak Found	Peak Found	Peak Found
Medium	M0ZIP5	Band 7 family protein	2.48	4	1	1	1	0	1		1.167		0.868		0.97079		0.996601		74.71		45.66		230.7		171.6		197.7		86.11		46.55		56.24	Not Found	Not Found	Not Found	Not Found	Peak Found	High	Not Found	Not Found	Not Found	Peak Found	Not Found	Peak Found	Not Found	Not Found	Not Found	Not Found
High	M0ZIP7	Nascent polypeptide associated complex alpha subunit	62.313	40	7	117	7	161.68	7	1.136	0.729	1.78	0.433	0.967858	0.67207	0.76292	0.674218	100.41	36.73	87.76	81.37	61.6	124.7	89.1	86.6	48.1	189.9	51.57	7.3	35.67	58.83	75.94	16.68	High	Peak Found	High	High	High	High	High	High	High	High	High	High	Peak Found	High	High	High
High	M0ZIQ1	1-aminocyclopropane-1-carboxylate oxidase	6.254	7	2	6	2	0	2	0.089	1.073	0.611	1.082	4.57181e-05	0.972859	0.75851	0.980734	56.59	38.03	100.87	64.71	15.1	91.1	158.8	80.2	202.4	52.3	54.33	19.86	85.29	27.23	52.35	57.06	Peak Found	Peak Found	Peak Found	Peak Found	High	Peak Found	High	Peak Found	Peak Found	Peak Found	Peak Found	Peak Found	High	Peak Found	Peak Found	Peak Found
High	M0ZIS7	Flavonol synthase/flavanone 3-hydroxylase	10.1	17	4	9	4	0	4	1.161	0.72	0.304	0.488	0.960878	0.872877	0.300703	0.898478	84.74	71.55	65.08	84.35	183.6	108.7	23.7	12.6	129.2	142.2	72.68	55.04	93.91	116.8	54.87	29.66	High	Peak Found	High	Peak Found	High	High	Peak Found	Peak Found	Peak Found	Peak Found	Peak Found	High	Peak Found	Peak Found	Peak Found	Not Found
High	M0ZIT4	HVA22-like protein	6.713	13	2	5	2	0	2	1.673	0.854	1.941	0.794	0.72494	0.982361	0.726817	0.993085	45.46	15.93	88.06	37.13	123.9	80.6	144.3	78.9	79	93.2	30.01	8.41	37.14	33.09	34.04	14.93	Peak Found	Peak Found	Peak Found	High	High	High	Peak Found	Peak Found	Peak Found	Peak Found	Peak Found	High	Peak Found	Peak Found	Peak Found	Peak Found
High	M0ZIW6	Signal recognition particle 54 kDa protein	32.231	17	7	39	3	32.37	7	0.977	0.666	0.589	0.487	0.999234	0.608329	0.67309	0.866411	86.16	46.94	94.62	71.2	89.2	122.6	53.6	54.6	86	193.9	49.29	39.31	50.71	37.16	133.15	37.08	Peak Found	Peak Found	Peak Found	Peak Found	Peak Found	High	Peak Found	Peak Found	Peak Found	Peak Found	Peak Found	High	Peak Found	High	Peak Found	Peak Found
High	M0ZIY3	CAPIP2	14.008	28	4	18	4	1.92	4	2.529	1.127	1.366	1.285	0.225389	0.952842	0.945768	0.950148	43.6	51.54	71.27	36.1	243.9	37.8	142.5	40.5	102	33.3	26.95	43.39	10.75	24.82	40.27	16.68	High	Peak Found	High	High	Peak Found	High	High	High	High	Peak Found	Peak Found	High	Peak Found	High	Peak Found	High
High	M0ZJ06	Serine/threonine protein kinase	2.744	5	1	1	1	0	1		0.756		0.678		0.96692		0.984026		17.04		18.64		186.5		167.1		246.5		12.61				17.64	Not Found	Not Found	Not Found	Not Found	Peak Found	Peak Found	Not Found	Not Found	Not Found	Not Found	Not Found	Peak Found	Not Found	Not Found	Not Found	Not Found
High	M0ZJ08	Agmatine deiminase	54.071	25	9	122	9	148.42	9	1.579	1.019	0.837	0.878	0.718268	0.980567	0.709239	0.993085	39.55	23.96	44.45	39.17	140.6	88.9	74.4	85.4	118.5	92.2	32.71	16.02	26.14	22.56	23.93	13.52	High	High	High	High	High	High	High	High	High	High	High	High	High	High	High	High
High	M0ZJ09	Ribonucloprotein	4.88	9	1	3	1	7.16	1		0.698	100	0.581		0.92643	1.17946e-16	0.96567		68.54		108.2		139.3	114.2	127.3		219.2		73.06	77.44	109.95		31.24	Not Found	Not Found	Not Found	Peak Found	Peak Found	High	Peak Found	Peak Found	Not Found	Peak Found	Peak Found	High	Not Found	Not Found	Not Found	Peak Found
High	M0ZJ17	Protein disulfide isomerase family	67.518	34	14	187	14	165.72	14	1.156	1.161	1.486	1.719	0.967858	0.825998	0.944552	0.585509	60.69	29.3	62.71	41.66	71.1	112.4	76.6	183.1	66.4	90.4	62.19	15.2	48.29	25.6	31.68	4.45	High	High	High	High	High	High	High	High	High	High	High	High	High	High	High	High
High	M0ZJ23	Small ubiquitin-related modifier	25.345	57	5	58	1	78.48	5	1.007	0.833	1.139	0.559	0.999551	0.952842	0.985495	0.919575	63.78	29.51	65.35	55.63	87.7	111.9	80.1	89.7	89.9	140.7	48.41	6.74	50.04	36.02	34.59	19.12	Peak Found	Peak Found	Peak Found	Peak Found	High	High	Peak Found	High	Peak Found	Peak Found	Peak Found	High	Peak Found	High	Peak Found	High
High	M0ZJ25	glutathione transferase	27.639	27	5	70	5	47.2	5	1.042	1.256	0.722	1.516	0.995754	0.59847	0.574011	0.718363	53.41	21.6	37.62	42.85	76.1	137.6	51.7	159	71	104.6	25.71	12.52	13.55	21.08	36.67	4.56	High	Peak Found	High	High	High	High	High	High	High	High	High	High	High	High	High	High
High	M0ZJ27	Endoglucanase	11.419	10	3	7	3	3.64	3	1.467	1.436	3.173	1.007	0.931712	0.744135	0.473485	0.986727	15.02	54.6	51.96	82.87	59.1	175.3	119.7	71.6	50.8	123.5	82.3	34.27	56.35	83.63	40.96	30.76	Peak Found	Peak Found	Peak Found	Peak Found	High	High	Peak Found	Peak Found	High	Peak Found	Peak Found	High	Peak Found	Not Found	Peak Found	Peak Found
High	M0ZJ33	Phphatase Psc923	24.168	17	5	36	5	39.49	5	0.989	0.91	0.95	0.718	0.997481	0.999937	0.973279	0.987043	55.28	27.17	70.45	53.39	66.6	147.8	67.3	91.6	73.6	153.2	24.95	7.13	41.71	29.56	32.76	15.21	Peak Found	Peak Found	Peak Found	High	High	High	Peak Found	High	Peak Found	High	High	High	Peak Found	High	High	High
High	M0ZJ48	Ribonuclease 3 3	2.838	5	1	2	1	0	1	0.118	0.59	0.01	0.206	8.21976e-05	0.583697	1.17946e-16	0.287336	126.92	101.67		104.49	32	69.9		24.1	274.4	199.7	136.25	74.94		108.91	46.97	57.47	High	Peak Found	Peak Found	Peak Found	Peak Found	Peak Found	Not Found	Not Found	Not Found	Peak Found	Peak Found	Peak Found	Peak Found	Peak Found	Peak Found	Peak Found
High	M0ZJ54	Cleavage and polyadenylation specificity factor subunit 3-I	42.136	19	11	92	11	22.51	11	1.365	0.84	1.504	0.616	0.89225	0.957923	0.912748	0.950148	44.8	35.08	65.38	57.97	99	83.3	96.4	130.6	62.7	128	17.52	18.63	35.64	44.52	60.93	24.39	High	High	High	High	High	High	High	High	High	High	High	High	Peak Found	High	High	High
High	M0ZJ69	Peroxidase	9.254	9	3	5	1	4.24	3		0.729		0.792		0.952842		0.991313		48.39		36.48		159.6		221.6		218.9		54.48		29.88		22.7	Not Found	Not Found	Not Found	Peak Found	Peak Found	High	Not Found	Not Found	Not Found	Peak Found	Peak Found	Peak Found	Not Found	Not Found	Not Found	Peak Found
High	M0ZJ77	Coatomer subunit gamma	221.612	59	38	751	38	737.08	38	1.453	0.945	1.242	0.787	0.835709	0.999937	0.995588	0.988837	54.89	46.32	50.01	59.77	119.8	99.7	96.7	97.1	98	88.7	13.3	31.29	11.57	28.68	28.6	29.92	High	High	High	High	High	High	High	High	High	High	High	High	High	High	High	High
High	M0ZJ84	Glycine-rich RNA binding protein	116.196	66	17	722	16	847.4	17	0.9	0.671	0.608	0.323	0.960878	0.402427	0.188	0.262147	79.98	35.22	74.46	62.23	161.9	91	58	41.5	131.1	116.6	63.72	22.78	65.64	44.33	16.13	4.33	High	High	High	High	High	High	High	High	High	High	High	High	High	High	High	High
High	M0ZJA6	Glucan endo-1,3-beta-glucidase	14.857	11	4	8	4	5.28	4	1.351	1.191	3.452	1.516	0.896881	0.885854	0.128059	0.870183	110.47	36.1	82.88	51.28	175.6	48	231.5	69.5	40.2	35.2	46.32	30.23	66	41.03	73.31	23.59	Peak Found	High	High	Peak Found	Peak Found	Peak Found	High	Peak Found	High	Peak Found	High	Peak Found	Peak Found	Peak Found	Peak Found	Peak Found
High	M0ZJA8	Adenylyl cyclase-associated protein	8.694	6	3	18	2	6.76	3	0.756	1.253	0.566	1.067	0.947323	0.846683	0.845692	0.98172	52.31	45.07	83.4	62.3	100.5	125.6	37.2	94.2	149.1	93.3	34.29	23.1	96.56	60.76	51.08	40.69	High	Peak Found	High	High	High	High	Peak Found	Peak Found	High	Peak Found	Peak Found	High	Peak Found	High	High	Peak Found
High	M0ZJC4	Response to dessication RD2	18.379	47	6	22	6	12.17	6	0.876	0.708	1.136	0.689	0.967858	0.792494	0.992937	0.986727	56.71	31.36	68.02	47.18	55.6	128.7	69.4	108.8	67	170.5	22.98	17.61	23.49	55.06	57.03	21.55	Peak Found	Peak Found	Peak Found	High	High	High	Peak Found	High	High	High	Peak Found	High	Peak Found	High	Peak Found	High
High	M0ZJC8	Protein RER1	15.05	19	3	25	3	24.95	3	0.972	0.91	0.268	0.86	0.997481	0.999937	0.0794554	0.988431	47.17	21.65	79.5	28.61	83.5	131.9	42.1	132.9	68.9	140.7	14.63	5.18	48.11	22.33	40.1	11.1	High	Peak Found	High	High	High	High	Peak Found	Peak Found	Peak Found	High	High	High	High	Peak Found	High	High
High	M0ZJD1	Bifunctional dihydrofolate reductase-thymidylate synthase	52.882	29	14	89	14	38.8	14	1.152	0.907	2.199	0.888	0.956998	0.997504	0.493677	0.993613	61.15	32.81	83.29	42.77	110.4	91.9	124.8	76.7	92.6	103.5	24.73	23.77	65.83	2.55	57.66	17	High	High	High	High	High	High	High	High	High	High	High	High	Peak Found	High	High	High
High	M0ZJD3	Diaminopimelate decarboxylase 1, chloroplastic	48.694	24	9	150	9	131.32	9	0.464	1.041	0.726	1.17	0.37076	0.969871	0.598898	0.932862	51.56	33.89	57.03	53.13	28.9	168.5	45.8	126.6	63.9	166.3	6.76	19.94	9.76	26.05	32.56	11.39	High	High	High	High	High	High	High	High	High	High	High	High	High	High	High	High
High	M0ZJG4	Salicylic acid-binding protein 2	8.61	10	2	19	2	6.07	2	1.165	1.128	0.832	1.62	0.95858	0.952842	0.987311	0.798142	114.24	61.57	105.97	56.32	123.8	107.8	14.6	147.1	82.6	124	73.94	2.81	70.56	21.11	35.83	22.73	High	High	Peak Found	High	High	High	Peak Found	Peak Found	Peak Found	High	High	High	High	High	High	Peak Found
High	M0ZJG8	Geraniol 10-hydroxylase	10.01	8	3	3	3	0	3	0.694	0.619		0.364	0.954425	0.850029		0.842557	84.67	90.01		93.96	67.9	83.1	24.7	54.7	145.9	223.7	53.6	94.82	35.97	72.18	70.14	30.55	Peak Found	Not Found	Peak Found	Peak Found	Peak Found	High	Peak Found	Not Found	Peak Found	Peak Found	Peak Found	Peak Found	Not Found	High	Peak Found	Peak Found
High	M0ZJH1	Multicopper oxidase	31.719	12	5	99	1	124.22	5		0.785		0.36		0.956886		0.757551		33.47		37.85		217		106.5		276.4		65.62		43.1		16.32	Not Found	Not Found	Not Found	Peak Found	High	Peak Found	Not Found	Not Found	Not Found	Peak Found	Peak Found	Peak Found	Not Found	Not Found	Not Found	High
High	M0ZJH6	Patatin	5.459	5	2	11	1	5.12	2		0.942		1.537		0.999937		0.893445		38.37		26.97		193.2		251.6		155.3		27.21		35.92		35.24	Not Found	Not Found	Not Found	Peak Found	Peak Found	Peak Found	Not Found	Not Found	Not Found	Peak Found	Peak Found	High	Not Found	Not Found	Not Found	Peak Found
High	M0ZJI1	RNA-binding protein	3.338	5	1	3	1	0	1	0.01	0.261	0.538	0.01	1.31279e-16	0.0366394	0.829527	3.62386e-16		11.19	0			57	111.2		206.7	225.1		10.32				5.99	Not Found	Not Found	Not Found	Peak Found	Peak Found	Not Found	Not Found	Peak Found	Not Found	Not Found	Not Found	Not Found	Not Found	Peak Found	Not Found	High
Medium	M0ZJJ4	Histidine decarboxylase	2.52	3	1	1	1	0	1																									Not Found	Not Found	Not Found	Not Found	Not Found	Not Found	Not Found	Not Found	Not Found	Not Found	Not Found	Not Found	Not Found	Not Found	Not Found	Not Found
High	M0ZJL8	Protein decapping 5	18.653	13	5	28	5	5.21	5	0.907	0.817	0.758	0.391	0.970698	0.969066	0.912927	0.718363	65.97	31.56	69.49	48.41	93.6	103.3	94.6	53	135.8	119.7	52	6.7	27.05	3.18	22.16	18.1	High	Peak Found	High	High	High	High	High	High	High	Peak Found	Peak Found	High	High	High	High	High
Medium	M0ZJM5	CHUP1 (CHLOROPLAST UNUSUAL PITIONING 1)	2.117	1	1	1	1	0	1	0.977	0.01	0.01	1.845	0.997481	4.34085e-16	1.17946e-16	0.852801	128.84			89.47	128.5			221.6	131.5	118.4	102.66			76.72	27.14	6.86	Peak Found	Not Found	Peak Found	Not Found	Not Found	Not Found	Not Found	Not Found	Not Found	Not Found	High	Peak Found	Peak Found	Not Found	Peak Found	Peak Found
High	M0ZJR4	GDT1 family protein	2.759	4	1	2	1	1.61	1	0.01	0.655	0.535	0.777	1.31279e-16	0.724943	0.711544	0.991037		19.38	72.93	34.86		97.3	83.1	115.6	155.3	148.7		18.33	73.84	33.9	39		Not Found	Not Found	Not Found	High	Peak Found	Not Found	Peak Found	Peak Found	Peak Found	High	Peak Found	Peak Found	Peak Found	Peak Found	Peak Found	Peak Found
High	M0ZJT7	Hydroxyproline-rich glycoprotein family protein	59.589	49	10	70	10	81.95	10	1.234	0.891	0.874	0.773	0.931712	0.989757	0.808458	0.98957	53.95	51.06	80.42	71.24	127.2	109.5	83.8	77.4	108	94.1	18.05	40.32	29.62	27.2	53.88	34.24	High	High	High	High	High	High	Peak Found	High	High	High	High	High	Peak Found	High	High	High
High	M0ZJU5	AMP-activated protein kinase, gamma regulatory subunit	29.396	20	7	23	7	14.16	7	1.305	0.768	1.608	0.66	0.920687	0.911339	0.857324	0.980734	61.24	45.3	70.34	53.59	131.3	77.3	144.8	61.4	101	84.2	18.11	16.94	35.83	27.82	40.17	13.44	Peak Found	Peak Found	High	Peak Found	High	Peak Found	High	High	High	Peak Found	Peak Found	Peak Found	Peak Found	High	Peak Found	High
Medium	M0ZJW1	Peptidyl-prolyl cis-trans isomerase	2.338	4	1	1	1	0	1	0.01	1.448	0.01	1.733	1.31279e-16	0.813719	1.17946e-16	0.852801		25.59		35.03		159.3		226.3	83.9	130.5		16.07		37.78	4.76	23.26	Not Found	Not Found	Not Found	Peak Found	Peak Found	Peak Found	Not Found	Not Found	Not Found	High	Peak Found	Peak Found	Peak Found	Peak Found	Peak Found	Peak Found
High	M0ZJX8	Gamma-glutamylcyclotransferase	4.325	9	1	7	1	0	1	4.132	1.109	5.319	1.036	0.0645085	0.973773	0.0582607	0.983486	75.5	29.39	41.99	54.34	126	43.3	298.4	36.7	62.2	33.4	63.57	27.15	54.04	43.35	55.97	27.69	Peak Found	Peak Found	High	Peak Found	High	High	Peak Found	Peak Found	High	Peak Found	Peak Found	High	Peak Found	Peak Found	Peak Found	High
High	M0ZJY2	Calcium-dependent protein kinase	19.709	12	5	22	5	10.61	5	2.008	0.976	0.994	0.838	0.502029	0.995797	0.989999	0.994147	32.02	47.16	54.68	60.3	127.4	138.1	54.8	80.6	58.3	140.7	27.63	30.47	77.32	34.72	12.01	21.06	Peak Found	Peak Found	High	High	High	High	Peak Found	Peak Found	Peak Found	Peak Found	Peak Found	High	Peak Found	High	High	High
High	M0ZJY9	Thylakoid-bound ascorbate peroxidase 6	24.02	10	4	60	3	94.85	4	0.6	1.404	1.441	1.821	0.632336	0.335429	0.945176	0.737411	61	33.48	60.6	52.07	45.5	120	112.8	164	68.8	88.9	55.66	11.42	25.6	18.9	49.16	50.61	Peak Found	High	Peak Found	High	High	High	High	High	High	High	High	High	Peak Found	High	High	Peak Found
High	M0ZJZ8	LysM domain GPI-anchored protein 1	7.377	7	2	11	2	18.83	2	0.592	1.209	1.599	1.59	0.77263	0.872877	0.851043	0.845648	42.36	23.83	53.37	32.89	65.1	93.5	140.2	145.7	80.4	75.1	30.31	8.52	18.96	38.66	50.28	22.62	Peak Found	High	Peak Found	High	High	High	High	High	Peak Found	High	Peak Found	High	High	Peak Found	Peak Found	Peak Found
High	M0ZK11	Aminoacylase	2.848	3	1	2	1	0	1	1.301	1.157	0.841	1.335	0.956998	0.966402	0.992788	0.945079	39.57	37.73	22.22	36.37	83.8	110.3	54.2	173.7	64.5	113.5	38.05	41.91	34.61	26.05	6.45	23.21	Peak Found	Peak Found	Not Found	Peak Found	Peak Found	Peak Found	Peak Found	Peak Found	Peak Found	Peak Found	Peak Found	High	Not Found	Peak Found	Peak Found	Peak Found
High	M0ZK15	Transmembrane emp24 domain-containing protein 10	10.975	16	3	16	2	16.14	3	0.739	0.877	0.143	1.046	0.907545	0.99349	0.00375473	0.96567	24.6	11.07	29.16	10.51	91.6	108.4	10	131	138.4	120.6	28.25	13.25	47.85	11.18	20.41	2.91	Peak Found	Peak Found	High	High	High	High	Not Found	Not Found	Peak Found	Peak Found	Peak Found	High	High	Peak Found	High	Peak Found
High	M0ZK36	Endoplasmic reticulum-Golgi intermediate compartment protein 3-like	6.599	8	2	5	2	0	2	0.856	0.752	0.433	0.88	0.970086	0.929474	0.643745	0.994147	33.59	32.56	28.33	21.14	96.8	70.6	62	74	113.1	183.5	26.39	48.01	57.16	52.02	12.42		Peak Found	High	Peak Found	Peak Found	Peak Found	High	Peak Found	Peak Found	Peak Found	Peak Found	Peak Found	High	Peak Found	High	Peak Found	Not Found
High	M0ZK51	phphoglycerate mutase (2,3-diphphoglycerate-independent)	334.731	66	43	1576	43	2294.2	43	1.41	1.139	1.988	1.129	0.871479	0.850029	0.578444	0.938539	54.39	35.81	56.61	50.33	85.8	115.1	116.9	135.9	56.8	89.4	27.89	9.32	2.9	19.55	39.35	19.56	High	High	High	High	High	High	High	High	High	High	High	High	High	High	High	High
High	M0ZK78	Phenazine biynthesis protein	67.108	36	7	148	7	140.4	7	1.164	1.224	1.16	1.341	0.967858	0.752912	0.991268	0.892586	43.88	21.78	49.48	30.12	82.6	130.6	84.7	127.7	67.3	107.1	9.07	18.38	12.8	27.59	50.76	20.28	High	High	High	High	High	High	High	High	High	High	High	High	Peak Found	High	High	High
High	M0ZK92	Ribomal protein S10, eukaryotic and archaeal form	45.921	54	7	202	1	199.72	7	0.874	0.802	1.278	0.547	0.952035	0.872877	0.995588	0.857445	76.98	25.11	59.11	45.32	73.9	112.3	111.4	78.8	87.9	135.8	44.46	17.14	25.17	23.14	26.31	14.46	Peak Found	Peak Found	High	High	High	High	Peak Found	Peak Found	High	Peak Found	Peak Found	High	Peak Found	High	High	High
Medium	M0ZKA4	Binding protein	2.552	2	1	1	1	0	1		0.43	100	0.59		0.432529	1.17946e-16	0.964722		39.73		44.07		125.7	105.6	128.3		240.5		27.68		52.7		28.02	Not Found	Not Found	Not Found	Peak Found	Peak Found	Peak Found	Not Found	Peak Found	Not Found	Peak Found	Peak Found	Peak Found	Not Found	Not Found	Not Found	Peak Found
High	M0ZKA6	aspartate carbamoyltransferase	25.274	16	6	49	6	42.84	6	0.381	0.997	1.047	1.285	0.229301	0.980406	0.979792	0.866411	55.79	25.63	56.52	36.83	28.7	113.8	112.8	140.5	89.3	115	11.37	11.01	50.5	15.03	19.59	14.86	Peak Found	Peak Found	Peak Found	High	High	High	High	High	High	High	High	High	Peak Found	High	High	High
High	M0ZKC1	Calcium-dependent protein kinase 3	36.279	12	6	34	1	27.34	6	0.592	0.941	4.277	0.592	0.904451	0.999937	0.129986	0.96567	84.67	38.29	71.83	50.82	40.3	59.8	300.5	34.4	107	58.1	47.77	62.5	41.99	81.27	51.23	25.6	Peak Found	Peak Found	Peak Found	Peak Found	High	Peak Found	Peak Found	Peak Found	High	Peak Found	Peak Found	Peak Found	Peak Found	High	Peak Found	Peak Found
High	M0ZKC2	phphoribylaminoimidazole carboxylase	4.549	5	2	3	2	0	2	100	1.369	100	0.512	1.31279e-16	0.850375	1.17946e-16	0.933516		41.71		69.41	77.1	215.8	52.6	83.3		171.3		29.91	30.1	75.12		38.48	Not Found	Peak Found	Not Found	Not Found	High	High	Peak Found	Not Found	Peak Found	Peak Found	Peak Found	Peak Found	Not Found	Not Found	Not Found	Peak Found
High	M0ZKH6	Gluce-6-phphate/phphate translocator 1, chloroplast	18.377	10	4	19	4	31.37	4	0.72	1.236	0.01	2.068	0.919156	0.771971	1.17946e-16	0.404421	113.03	60.96		71.7	17.5	128.7		230	91.7	132.1	132.67	34.65		44.53	63.99	46.9	Peak Found	High	Peak Found	High	High	High	Not Found	Not Found	Not Found	High	High	High	Peak Found	Peak Found	High	Peak Found
High	M0ZKM2	Hsr201 protein	40.634	25	10	53	10	30.49	10	0.188	0.784	1.17	1.477	0.0028157	0.91212	0.989999	0.831949	96.65	46.03	143.6	43.84	14.1	103.8	37.9	164.4	158.2	121.5	13.12	29.65	142.35	26.84	48.94	9.22	Peak Found	Peak Found	Peak Found	High	High	High	High	Peak Found	Peak Found	High	High	High	Peak Found	Peak Found	High	High
High	M0ZKN7	Remorin_C domain-containing protein	3.965	6	1	1	1	0	1		1.247		0.611		0.939697		0.96567		40.85		80.89		261.7		128.3		209.9		6.16		64.31		45.79	Not Found	Not Found	Not Found	Peak Found	Peak Found	Peak Found	Not Found	Not Found	Not Found	Peak Found	Peak Found	High	Not Found	Not Found	Not Found	Peak Found
High	M0ZKP8	UDP-glucoronyl/UDP-glucyl transferase family protein	27.735	17	7	34	7	11.01	7	1.192	0.749	1.316	0.586	0.95642	0.876095	0.96143	0.946597	75.06	29.06	53.14	42.98	112.7	88	135.4	63.4	85.8	114.7	37.4	14.78	23.25	31.07	24.46	7.84	High	Peak Found	High	High	High	High	Peak Found	High	High	High	Peak Found	High	High	High	Peak Found	High
High	M0ZKQ9	Electron transfer flavoprotein subunit alpha	6.609	7	2	2	2	0	2	1.023	1.641	1.482	2.708	0.997481	0.655422	0.94472	0.533279	69.91	32.76	54.89	40.34	176.1	2.5	234.9	6.8	178	1.7	55.57	22.45	22.48	49.25	30.59	34.36	Peak Found	Peak Found	Peak Found	Peak Found	Peak Found	Peak Found	High	Peak Found	Peak Found	High	Peak Found	Peak Found	Peak Found	Peak Found	Peak Found	Not Found
High	M0ZKR0	RNA helicase	66.21	27	14	238	6	242.93	14	1.057	0.783	1.215	0.402	0.995754	0.828612	0.989999	0.544019	88.59	60.69	65.65	63.48	135.7	100.5	105.2	82	73.3	103.2	33.87	20.29	29.76	45.73	14.56	18.19	High	Peak Found	High	High	High	High	High	High	High	Peak Found	Peak Found	High	High	High	High	High
High	M0ZKT6	Cysteine desulfurylase	17.488	11	4	24	4	4.3	4	1.008	0.836	0.459	0.788	0.998979	0.972859	0.361124	0.993085	50.72	44.69	96.96	66.27	159.9	71.4	54.1	72	155.8	86.8	41.94	23.72	93.79	11.76	29.93	35.05	High	Peak Found	High	High	High	High	Peak Found	High	High	High	High	High	Peak Found	High	High	Peak Found
High	M0ZKU8	40S ribomal protein S15	64.738	55	7	75	1	74.34	7	1.041	0.989	2.176	0.74	0.985142	0.991518	0.458379	0.986727	87.31	24.61	94.38	55.27	76.7	93.3	193.4	51	91.1	94.6	71.51	4.55	46.01	56.97	27.8	17.49	High	Peak Found	Peak Found	Peak Found	Peak Found	Peak Found	High	High	Peak Found	Peak Found	Not Found	Peak Found	Peak Found	High	High	Peak Found
High	M0ZKV6	Clathrin coat assembly protein ap-1	38.13	39	8	61	8	30.44	8	1.412	0.814	1.07	0.648	0.866769	0.94105	0.980859	0.976625	42.68	38	42.96	38.79	155.3	80	96	63.5	108.6	96.6	10.88	27.37	18.15	28.34	35.19	19.23	High	High	High	High	High	High	High	High	High	High	High	High	High	High	High	High
High	M0ZKX1	RuBisCO large subunit-binding protein subunit alpha, chloroplastic	120.711	38	23	264	19	307.29	23	0.259	0.602	1.161	0.424	0.00211861	0.154566	0.980408	0.596456	76.65	66.69	76.39	99.38	22.3	135.1	92.6	84.4	79.7	185.9	25.68	18.06	58.02	67.63	43.62	5.23	Peak Found	Peak Found	Peak Found	High	High	High	High	High	High	High	High	High	High	High	High	High
High	M0ZKY0	Arf gtpase-activating protein	12.4	10	4	27	1	1.74	4	1.307	0.885	0.98	0.753	0.898114	0.999937	0.994777	0.98957	22.39	39.83	67.93	43.59	185.3	40.8	138.9	47.2	141.8	46.1	28.28	10.87	67.18	32.52	36.14	40.94	Peak Found	Peak Found	High	Peak Found	Peak Found	Peak Found	Peak Found	Peak Found	High	Peak Found	Peak Found	Peak Found	Peak Found	Peak Found	Peak Found	High
High	M0ZKY7	SnRK1-interacting protein 1	2.684	7	1	2	1	0	1	1.517	100	2.374	100	0.909566	4.34085e-16	0.690541	3.62386e-16	76.66		121.96		87.2	105	192.5	134.2	81.1		83.37		94.34	63.55	43.56		Peak Found	Peak Found	Not Found	Not Found	Not Found	Peak Found	High	Peak Found	Peak Found	Peak Found	Peak Found	High	Peak Found	Peak Found	Peak Found	Not Found
High	M0ZL17	Nucleolin	44.653	16	10	61	10	38.33	10	0.53	1.06	1.434	0.759	0.631755	0.934438	0.94472	0.993085	92.85	86.17	93.99	84.54	33.5	133.4	134.4	70.9	102.8	125	42.12	74.88	44.02	78.68	48.13	63.3	Peak Found	Peak Found	Peak Found	Peak Found	High	High	High	High	High	High	Peak Found	High	Peak Found	High	Peak Found	High
High	M0ZL27	Transmembrane protein	8.089	5	3	7	3	0	3	1.305	0.949	0.711	1.068	0.955618	0.999937	0.971499	0.980734	115.89	57.04	76.11	40.69	66.1	165.6	18.7	168.6	29.4	151.7	13.91	1.02	9.61	9.45	22.48	6.1	Peak Found	Peak Found	Peak Found	Peak Found	High	High	Peak Found	Peak Found	Not Found	Peak Found	Peak Found	High	Peak Found	Peak Found	Peak Found	High
High	M0ZL28	Peroxisomal enoyl-CoA hydratase/isomerase family protein	30.275	31	8	86	8	51.48	8	0.827	1.127	2.255	1.465	0.931712	0.842705	0.406652	0.852801	65.49	25.11	86.7	51.26	82.9	98.3	140.3	99.2	91.9	87.4	47.47	12.19	67.16	36.65	31.23	16.66	High	High	High	High	High	High	High	High	High	High	High	High	High	High	High	High
High	M0ZL48	Gibberellin regulated protein	2.725	11	1	1	1	0	1		0.829		0.373		0.972859		0.815778		42.14		64.76		221.9		110.5		267.6		21.48		30.78		47.64	Not Found	Not Found	Not Found	Peak Found	Peak Found	Peak Found	Not Found	Not Found	Not Found	Peak Found	Peak Found	High	Not Found	Not Found	Not Found	Peak Found
High	M0ZL49	Cytochrome b5	35.136	67	6	54	5	62.8	6	1.219	1.136	0.377	1.545	0.938206	0.842705	0.252849	0.848938	58.09	22.4	27.14	30.09	64.6	134.5	16	206.6	52.2	126.2	33.96	19.19	26.27	36.5	11.02	5.02	Peak Found	High	Peak Found	High	High	High	Peak Found	Peak Found	Peak Found	High	High	High	Peak Found	High	High	High
Medium	M0ZL68	Urease	2.544	13	1	1	1	0	1	0.01	0.85	1.027	0.753	1.31279e-16	0.991282	0.989999	0.988431		35.77	120.43	40.44		122	114.8	108	111.8	143.4		13.75	89.16	47.29		36.35	Not Found	Not Found	Not Found	Not Found	Peak Found	Peak Found	Not Found	Peak Found	Peak Found	Not Found	Peak Found	Peak Found	Not Found	Not Found	Peak Found	Not Found
High	M0ZL72	adenylate kinase	49.46	45	10	90	7	122.24	10	0.606	2.188	0.842	3.54	0.738549	0.00224235	0.922743	0.0885469	65.25	59.79	69.21	49.8	27	175.8	28.3	267	30.8	71.1	77.14	16.56	61.65	13.65	58.83	45.19	Peak Found	Peak Found	Peak Found	High	High	High	Peak Found	Peak Found	Peak Found	High	High	High	Peak Found	Peak Found	Peak Found	Peak Found
High	M0ZL78	Leucine-rich repeat protein	130.444	56	19	566	19	749.31	19	0.28	1.006	0.528	0.423	0.00581561	0.986544	0.0810921	0.592945	109.38	23.06	80.58	50.41	81.2	101.9	78.1	46.3	196.6	95.9	74.19	10.89	48.1	40.66	83.09	14.46	High	High	High	High	High	High	High	High	High	High	High	High	High	High	High	High
High	M0ZLB2	Glutamate decarboxylase isozyme 3	19.276	21	2	82	2	68.42	2	1.173	0.908	0.591	0.736	0.956169	0.995922	0.305261	0.986727	89	39.57	50.49	77.86	100.8	111.6	57.8	114	87.1	128.7	17.24	22.45	23.49	18.26	38.94	28.05	High	High	High	High	High	High	High	High	High	High	High	High	High	High	High	High
High	M0ZLC3	Protein transport SEC13	55.158	49	9	117	8	70.33	9	0.988	0.771	1.381	0.51	0.992374	0.872877	0.979792	0.866411	60.4	32.89	53.5	54.85	110.8	85.7	133.3	64.6	100.7	105	23.57	10.97	14.14	40.18	42.96	5.57	High	Peak Found	High	High	High	High	High	High	High	High	Peak Found	High	Peak Found	High	High	High
High	M0ZLE5	Initol hexakisphphate and diphphoinitol-pentakisphphate kinase	10.035	4	3	16	3	1.62	3	0.465	0.627	0.701	0.417	0.657393	0.531634	0.944552	0.761086	95.7	74.62	119.36	76.42	11.1	159.2	41.1	54.1	54.1	280.3	87.87	61.42	78.41	85.51	40.21	35.16	Peak Found	Peak Found	Peak Found	High	High	High	Peak Found	Peak Found	Peak Found	High	Peak Found	High	Peak Found	High	Peak Found	High
High	M0ZLF8	Alde 1-epimerase	15.548	9	3	16	1	23.44	3	0.475	1.047	2.534	1.15	0.702981	0.976372	0.532392	0.96567	35.24	31.11	42	14.45	37.9	94.8	192.9	104.1	79.7	90.6	11.3	69.54	44.88	15.72	31.07	8.69	Peak Found	Not Found	Peak Found	Peak Found	Peak Found	High	High	Peak Found	High	Peak Found	Peak Found	Peak Found	Peak Found	Peak Found	Peak Found	Peak Found
High	M0ZLG1	Alde 1-epimerase	21.644	25	7	12	6	5.15	7	0.492	1.135	1.49	0.961	0.519586	0.889897	0.919365	0.980734	87.89	106.68	79.08	86.66	32.2	65.1	147.2	91.9	104.9	158.8	23.42	89.26	35.24	16.45	46.03	70.44	Peak Found	Peak Found	Peak Found	Peak Found	Peak Found	High	High	Peak Found	High	Peak Found	Peak Found	High	Peak Found	Peak Found	High	Peak Found
High	M0ZLG2	Alde 1-epimerase	18.592	10	3	17	2	23.39	3	0.01	1.182	0.01	1.244	1.31279e-16	0.889897	1.17946e-16	0.945079		49.38		48.7		158.8		226.8	80.4	133.9		63.81		30.87	67.71	5.19	Not Found	Not Found	Not Found	Peak Found	Peak Found	High	Not Found	Not Found	Not Found	Peak Found	High	High	Peak Found	Peak Found	High	Peak Found
High	M0ZLG3	Alde 1-epimerase	18.11	18	4	21	3	20.98	4	1.182	0.812	0.828	0.733	0.967858	0.932961	0.768034	0.985124	111.1	37.41	113.63	67.95	90.3	91.7	126	95.2	81.1	115.8	24.89	10.37	30.55	6.37	18.59	18.96	Peak Found	Peak Found	Peak Found	High	High	High	Peak Found	Peak Found	Peak Found	Peak Found	Peak Found	High	Peak Found	Peak Found	High	Peak Found
High	M0ZLG7	Tubulin alpha chain	194.167	57	24	870	3	1128.2	24	0.158	0.444	0.653	0.334	0.000336332	0.00587782	0.421674	0.564666	140.81	59.73	92.68	79.69	10.1	70.6	187.1	33.9	67.4	230.9	74.43	23.01	62.38	76.48	122.1	45.29	Peak Found	Peak Found	High	High	High	High	Peak Found	High	High	High	Peak Found	High	Peak Found	High	High	High
High	M0ZLH0	ATCUL3/ATCUL3A/CUL3/CUL3A	8.746	5	3	13	2	9.63	3	0.815	0.754	3.782	0.658	0.967858	0.969871	0.305781	0.983486	0	52.38	41.36	30.31	13.2	166.7	53	119.3	27.2	220.5		42.01	0.6	33.49		34.88	Peak Found	Not Found	High	High	High	High	Peak Found	Peak Found	Not Found	Peak Found	Peak Found	High	Not Found	Not Found	Peak Found	Peak Found
High	M0ZLI8	KH domain-containing protein	6.728	4	2	25	1	11.89	2	1.648	0.708	2.034	0.283	0.710011	0.872877	0.689128	0.56251	69.96	126.35	78.4	81.89	154.3	31.7	190.4	24	93.6	106	57.12	110.59	43.75	80.49	68.64	66.36	High	Peak Found	Peak Found	Peak Found	Peak Found	High	High	High	Peak Found	Peak Found	Not Found	High	Peak Found	Peak Found	Peak Found	Peak Found
Medium	M0ZLM1	Mitochondrial saccharopine dehydrogenase	1.909	2	1	1	1	0	1	100	1.078	100	0.848	1.31279e-16	0.973773	1.17946e-16	0.995449		61.52		59.54	55.9	141.1	24.5	154.9		223.7	2.79	53.23	68.12	43.8		42.17	Not Found	Peak Found	Peak Found	Peak Found	Peak Found	Peak Found	Peak Found	Not Found	Peak Found	Peak Found	Peak Found	Peak Found	Not Found	Not Found	Not Found	Peak Found
High	M0ZLN7	Mitochondrial processing peptidase	19.761	15	6	15	6	5.81	6	1.43	1.616	1.335	1.628	0.875795	0.117738	0.95382	0.644759	110.54	58.55	92.98	75.34	42.7	129.8	96.2	150.3	51.3	129.7	55.5	71.65	42.66	56.77	34.62	44.62	Peak Found	Peak Found	Peak Found	Peak Found	Peak Found	High	Peak Found	Peak Found	Peak Found	Peak Found	Peak Found	High	Peak Found	Peak Found	Peak Found	Peak Found
High	M0ZLQ0	Eukaryotic translation initiation factor 3 subunit M	158.059	63	20	368	20	341.92	20	1.139	0.787	1.291	0.421	0.967858	0.839146	0.992937	0.587551	66.16	59.14	62.31	64.58	113.9	112.6	122.2	43.1	87.4	120.8	35.57	43.21	12.09	54.74	49.93	23.13	High	High	High	High	High	High	High	High	High	High	High	High	High	High	High	High
Medium	M0ZLR0	COBRA-like protein	2.131	4	1	1	1	0	1	1.753		0.896	100	0.637361		0.981413	3.62386e-16	56.77		91.98		281.3		143.8	14.4	160.5		19.15		11.25		72.07		Peak Found	Peak Found	Peak Found	Not Found	Not Found	Not Found	Peak Found	High	Peak Found	Not Found	Peak Found	Not Found	Peak Found	Peak Found	Peak Found	Not Found
High	M0ZLS3	Protein disulfide oxidoreductase	37.654	41	6	53	6	65.73	6	0.992	0.792	1.015	0.642	0.997481	0.940561	0.989999	0.978835	84.59	39.35	59.89	43.01	46.7	122.9	70.5	125.4	87.2	147.2	62.74	18.73	27.85	49.72	21.36	20.24	Peak Found	Peak Found	High	High	High	High	Peak Found	High	High	High	Peak Found	High	High	High	High	High
High	M0ZLS5	Ubiquitin-protein ligase	47.576	11	15	51	14	14.66	15	1.048	0.952	0.748	0.901	0.991428	0.995922	0.796762	0.983486	77.72	87.05	94.42	88.5	101.4	129.9	63	147.5	82.5	75.7	13.48	36.89	53.2	65.14	80.26	76.75	High	High	High	Peak Found	High	High	Peak Found	High	High	Peak Found	Peak Found	High	Peak Found	High	High	Peak Found
High	M0ZLV0	Protein CREG1	19.773	21	3	41	3	34.45	3	2.73	0.968	2.031	1.289	0.140435	0.995797	0.598187	0.853159	71.98	25.24	99.83	31.19	154.1	67.5	109.9	118.5	70.4	79.6	5.2	38.21	16.82	16.54	76.7	19.21	High	High	High	High	High	High	High	High	High	High	High	High	High	Peak Found	High	High
High	M0ZLV4	Alpha-mannidase	16.24	3	4	25	4	12.74	4	1.644	1.131	2.181	1.705	0.723402	0.93841	0.612195	0.804333	90.73	19.55	68.31	44.85	68	96.1	132.1	140.4	73.9	89.5	91.94	8.9	49.16	32.59	40.55	11.42	Peak Found	Peak Found	Peak Found	High	High	High	High	High	Peak Found	High	High	High	Peak Found	Peak Found	Peak Found	High
High	M0ZLV8	SIN3 component, histone deacetylase complex	7.075	1	2	6	2	0	2	1.65	0.783	1.733	0.835	0.89225	0.973773	0.777896	0.999896	91.77	60.55	140.3	79.93	72.8	76.1	174.3	88.6	43.5	144.7	34.96	33.29	91.92	13.87	110.01	31.59	Peak Found	Peak Found	Peak Found	Peak Found	Peak Found	High	Peak Found	Peak Found	High	Not Found	Peak Found	High	Peak Found	High	Peak Found	Peak Found
High	M0ZLX3	Thioredoxin H	15.358	32	4	30	4	17.49	4	1.298	0.96	1.547	0.767	0.907448	0.995922	0.873289	0.996601	65.31	27	119.91	46.93	113.9	112.8	77	101.7	75.4	119.2	48.41	30.4	46.49	42.65	23.04	9.57	High	Peak Found	High	High	High	High	High	High	High	High	Peak Found	High	Peak Found	High	High	High
High	M0ZLY3	FACT complex subunit SSRP1	43.164	20	10	60	10	28.45	10	1.039	0.702	1.294	0.482	0.998946	0.655422	0.98299	0.861038	106.22	22.17	108.09	83.41	74.1	103.6	85.7	132.8	115.3	88.4	13.81	31.02	42.24	47.98	56.94	20.96	Peak Found	Peak Found	Peak Found	High	High	High	High	High	High	High	Peak Found	High	Peak Found	High	Peak Found	High
High	M0ZM13	Pro-resilin	188.737	56	28	477	28	434.32	28	1.559	0.805	0.891	0.611	0.755374	0.873239	0.741632	0.93029	24.83	43.94	40.36	61.03	150.3	88.1	93.5	75.2	99.6	93.2	9.31	34.98	66.93	57.39	16.05	12.3	High	High	High	High	High	High	High	High	High	High	High	High	High	High	High	High
High	M0ZM14	GNOM-like 1 protein	4.883	1	2	3	1	1.82	2	0.827	0.882	0.539	0.976	0.967858	0.995922	0.862445	0.988431	67.33	42.16	125.78	39.99	49.1	137.6	32	158.9	59.4	162.9	45.62	30.8	124.42		85.95	29.68	Peak Found	Peak Found	Peak Found	Peak Found	High	Peak Found	Peak Found	Peak Found	Peak Found	Not Found	Not Found	Peak Found	Peak Found	Peak Found	Peak Found	Peak Found
High	M0ZM23	Blue (Type 1) copper domain	3.521	5	1	16	1	3.33	1	0.426	0.821	0.509	1.051	0.308125	0.969612	0.473479	0.96567	66.32	8.83	109.29	26.99	80	82.3	55.1	91.6	188.1	102.8	28.32	3.95	71.46	28.53	58.23	12.22	Peak Found	Peak Found	Peak Found	High	High	High	High	Peak Found	Peak Found	High	High	High	High	Peak Found	Peak Found	Peak Found
High	M0ZM24	chorismate mutase	56.655	30	8	96	8	89.45	8	0.823	1.895	1.005	3.314	0.930356	0.017627	0.962213	0.137992	103.74	37.46	72	44.46	37.6	121.4	64.7	252.1	50	74.2	86.97	16.01	8.07	16.68	78.46	21.26	High	High	High	High	High	High	High	Peak Found	High	High	High	High	Peak Found	High	High	High
High	M0ZM28	Ubiquitin-protein ligase	37.174	11	10	93	10	27.56	10	1.272	1.069	1.678	1.075	0.931712	0.936664	0.829033	0.933516	56.59	34.63	61.92	36.55	128	89.7	122.6	96.6	76.2	86.9	31.03	20.66	29.49	16.61	50.78	20.59	High	Peak Found	High	High	High	High	High	High	High	High	High	High	Peak Found	High	High	High
High	M0ZM32	Heat shock protein	60.599	20	16	102	15	74.12	16	1.011	1.099	2.906	1.362	0.997481	0.888849	0.147721	0.842557	100.96	60.05	111.47	67.73	50.7	83.3	192.5	104.8	109.9	58.8	64.38	44.57	41.99	16.34	50.58	20.72	Peak Found	Peak Found	Peak Found	High	Peak Found	High	High	High	High	High	High	High	Peak Found	Peak Found	Peak Found	High
High	M0ZM42	UDP-gluce 6-dehydrogenase	95.191	51	18	281	10	273.8	18	1.088	0.823	1.615	0.603	0.982473	0.909754	0.859147	0.923389	83.48	48.73	62.65	58.46	121.3	68.1	155.7	56.7	124.2	74	28.73	13.4	19.16	25.34	36.45	22.65	High	Peak Found	High	High	High	High	High	High	High	High	High	High	High	High	High	High
High	M0ZM54	Ribome biogenesis protein WDR12 homolog	6.146	4	2	8	2	1.81	2	1.607	0.585	0.431	0.274	0.89225	0.537699	0.794582	0.560746	104.91	47.52	117.34	34.71	63.4	124	21.5	60.9	78.3	251.9	72.36	55.49	96.67	16.91	93.75	20.38	Peak Found	Peak Found	Peak Found	Peak Found	High	High	Not Found	Peak Found	Peak Found	Peak Found	Not Found	Peak Found	Peak Found	High	Peak Found	Peak Found
High	M0ZM70	Ras-GTPase-activating protein-binding protein	7.753	5	2	4	2	1.85	2	0.01	0.628	5.138	0.381	1.31279e-16	0.655422	0.134134	0.802843		52.12	93.47	31.91		190.8	61	77.5	19.3	251.4		56.55	57.24	50.26	25.16	14.37	Not Found	Not Found	Not Found	Peak Found	Peak Found	High	Peak Found	Peak Found	Peak Found	Peak Found	Peak Found	Peak Found	Peak Found	Peak Found	Peak Found	Peak Found
High	M0ZM79	tRNA (guanine(26)-N(2))-dimethyltransferase	41.487	18	9	57	9	37.99	9	1.06	0.718	0.909	0.525	0.986266	0.691239	0.880737	0.907694	91.82	85.33	88.12	64.3	150.7	97.1	67.4	37.3	138	109.6	35.07	49.79	49.85	35.42	23.91	35.78	High	Peak Found	Peak Found	High	High	High	High	Peak Found	High	Peak Found	Peak Found	High	Peak Found	High	High	High
Medium	M0ZM85	U3 small nucleolar ribonucleoprotein protein IMP3	2.508	8	1	1	1	0	1																									Not Found	Not Found	Not Found	Not Found	Not Found	Not Found	Not Found	Not Found	Not Found	Not Found	Not Found	Not Found	Not Found	Not Found	Not Found	Not Found
High	M0ZM92	Smad nuclear interacting protein	5.172	4	2	6	2	0	2	1.137	1.048	1.387	0.914	0.967858	0.977569	0.944231	0.991037	79.48	27.03	58.68	26.83	124.3	126.8	89.6	83.6	61.5	114.2	38.61	72.95	24.31	32.21	54.25	6.69	Peak Found	Peak Found	Peak Found	Peak Found	High	High	Peak Found	Peak Found	High	Peak Found	Peak Found	Peak Found	Peak Found	Peak Found	Peak Found	High
High	M0ZMA8	TSI-1 protein	65.35	68	10	250	6	353.56	10	1.668	1.167	1.34	1.469	0.697139	0.851817	0.971488	0.779652	61.51	76.39	71.09	74.99	52.2	132.2	41.6	203.8	47.1	123.1	45.48	77.28	34.46	7.99	49.2	64.79	Peak Found	High	High	High	High	High	High	High	High	High	High	High	Peak Found	High	High	High
High	M0ZMA9	PR10	170.692	93	18	789	15	1103.57	18	1.736	0.733	1.065	0.477	0.59428	0.655422	0.935624	0.74055	86.52	46.91	96.79	78.72	129.3	93.9	68.2	70.3	78	160.3	41.41	26.1	18.75	51.26	54.91	15.97	High	High	High	High	High	High	High	High	High	High	High	High	High	High	High	High
High	M0ZMB0	Ribonucleoprotein, chloroplast	124.686	31	16	388	12	617.22	16	1.673	1.388	2.63	1.923	0.64958	0.326468	0.183484	0.452252	93.79	76.28	46.12	59.69	108.8	91	119.6	129.8	58.4	92.4	60.19	74.09	32.77	54.89	25.32	28.38	High	High	High	High	High	High	High	High	High	High	High	High	High	High	High	High
High	M0ZMB2	Ras-GTPase-activating protein-binding protein	6.133	6	2	8	2	0	2	0.876	1.134	0.69	1.123	0.982473	0.941682	0.945176	0.968008	73.11	39.26	85.39	28.99	37.9	162.4	53	148.1	43.2	155.4	42.77	16.72	120.85	24.25	57.71	19.67	Peak Found	Peak Found	Peak Found	High	High	High	Peak Found	Peak Found	Peak Found	High	High	High	Peak Found	Peak Found	Peak Found	Peak Found
Medium	M0ZMC3	DEAD-box ATP-dependent RNA helicase 13	2.052	1	1	6	1	12.17	1	0.476	2.508	0.211	4.103	0.784463	0.0276017	0.202413	0.137992	143.15	105.53	24.07	92.75	17.1	136.8	21.6	253.2	109.5	61.7	155.96	63.09	10.73	43.79	53.39	85.83	Peak Found	High	Peak Found	Peak Found	Peak Found	High	Peak Found	Peak Found	Peak Found	High	High	High	Peak Found	Peak Found	Peak Found	Peak Found
High	M0ZMD9	RAB GTPase activator	2.779	2	1	7	1	0	1	1.519	0.942	1.298	0.528	0.815854	0.999937	0.98299	0.933516	48.83	38.84	41.81	41.73	216.7	19.9	185.2	12	142.7	23.4	23.7	12.28	9.13	12.38	70.32	39.45	High	Peak Found	High	High	High	High	Peak Found	Peak Found	Peak Found	Peak Found	Peak Found	Peak Found	Peak Found	Peak Found	Peak Found	Not Found
High	M0ZMF0	Rab escort protein 1	8.373	10	3	4	3	0	3	1.197	1.433	1.464	1.19	0.967858	0.853434	0.869499	0.976625	46.78	44.13	20.76	6.83	133.3	57.6	260.5	30.9	105.4	12.3	52.5	54.09	9.68	93.5	30.21		Peak Found	Peak Found	Peak Found	Peak Found	Peak Found	High	Not Found	High	High	Not Found	Peak Found	Peak Found	Peak Found	Peak Found	Peak Found	Not Found
High	M0ZMF8	Phpherine aminotransferase	98.579	44	15	279	15	259.07	15	0.503	1.171	1.679	1.646	0.302806	0.793461	0.822259	0.642092	48.18	23.25	43.81	40.12	23.1	128.1	88.3	206.7	42.3	111.5	26.16	14.92	22.3	26.54	33.66	16.28	High	High	High	High	High	High	High	High	High	High	High	High	High	High	High	High
High	M0ZMG2	Class II chitinase	38.352	30	5	77	5	72.23	5	0.698	1.493	1.025	3.59	0.860542	0.207768	0.953051	0.0580393	86.27	32.98	101.96	36.95	96.2	68	112.7	177.8	93.5	51.8	31.31	12.81	85.33	5.83	90.74	14.25	High	High	High	High	High	High	High	High	High	High	High	High	High	High	High	High
High	M0ZMG3	Acidic 27 kDa endochitinase	6.022	8	2	6	2	2	2	1.662		6.2		0.89192		0.0289511		134.93		106.68		65		524.3		10.7		76.33		82.21		153.83		Peak Found	Peak Found	Peak Found	Not Found	Not Found	Not Found	High	Peak Found	High	Not Found	Not Found	Not Found	High	Peak Found	Peak Found	Not Found
High	M0ZMJ3	F-box family protein	11.838	8	3	8	3	4.35	3	2.672	0.617	1.033	0.878	0.166971	0.792494	0.992978	0.995449	70.98	113.08	106.08	90.91	309.4	30.6	47.5	50.7	104.1	57.7	59.05	76.62	113.39	51.49	77.75	25.91	Peak Found	Peak Found	High	Peak Found	Peak Found	Peak Found	Peak Found	High	Peak Found	Peak Found	Peak Found	High	Peak Found	Peak Found	Peak Found	Peak Found
High	M0ZMK4	Beta-amylase	10.071	8	3	9	3	0	3	0.998	0.751	0.659	0.601	0.997481	0.953173	0.95382	0.96567	75.34	50.64	85.57	76.49	38.9	142.1	17.4	284.9	32.2	84.4		19.9	93.96	40.35	23.05	28.11	Peak Found	Not Found	Not Found	High	Peak Found	High	Peak Found	Peak Found	High	High	Peak Found	Peak Found	Not Found	Peak Found	Peak Found	High
Medium	M0ZML1	O-linked n-acetylglucamine transferase, ogt	2.136	3	1	1	1	0	1	100	0.536	100	0.255	1.31279e-16	0.691138	1.17946e-16	0.585509		40.2		21.91	89.5	114.5	127.8	54.6		213.6	28.99	34.49		23.67		8.86	Not Found	Peak Found	Peak Found	Peak Found	Peak Found	Peak Found	Not Found	Not Found	Peak Found	Peak Found	Peak Found	Peak Found	Not Found	Not Found	Not Found	Peak Found
Medium	M0ZMM3	GRAS family transcription factor	2.053	8	1	1	1	0	1	0.01	0.941	0.01	0.578	1.31279e-16	0.999937	1.17946e-16	0.950148		18.83		72.51		226.5		131.8	13.8	227.9		21.55		63.83		15	Not Found	Not Found	Not Found	Peak Found	Peak Found	High	Not Found	Not Found	Not Found	Peak Found	Peak Found	Peak Found	Not Found	Peak Found	Not Found	Peak Found
High	M0ZMM8	Hydrolase	15.549	25	4	18	4	1.97	4	0.702	1.125	0.765	1.14	0.92348	0.952842	0.955853	0.96567	88.3	45.34	119.48	45.79	45.7	128.3	71.3	147	105.4	102.3	110.96	30.5	90.69	7	34	25.15	Peak Found	Peak Found	Peak Found	High	High	High	Peak Found	Peak Found	High	High	Peak Found	High	Not Found	Peak Found	Peak Found	High
Medium	M0ZMN1	HB2 homeodomain protein	2.362	4	1	1	1	0	1	100	1.891	100	0.995	1.31279e-16	0.562614	1.17946e-16	0.98957		15.22		11.91	194.6	115.3	168.5	60.7		61	30.58	27.94	19.22	12.29		2.19	Peak Found	Peak Found	Peak Found	Peak Found	Peak Found	High	Peak Found	Peak Found	Peak Found	Peak Found	Peak Found	Peak Found	Not Found	Not Found	Not Found	Peak Found
High	M0ZMN4	High mobility group protein	9.404	20	2	5	2	4.98	2	0.485	0.41	1.08	0.274	0.710011	0.035269	0.998554	0.387882	93.37	50.4	106.05	105.97	23.8	95.7	78.9	64	104.1	233.4	107.3	23.55	98.06	86.34	96.63	51.27	Peak Found	Peak Found	Peak Found	Peak Found	Peak Found	Peak Found	High	Peak Found	Peak Found	High	Peak Found	Peak Found	Peak Found	High	Peak Found	High
High	M0ZMN7	Catalase	142.001	53	22	562	17	598.76	22	1.217	1.371	1.985	1.715	0.954425	0.358791	0.57937	0.586095	70.93	26.63	37.58	38.72	71.2	108.4	140.5	137.4	68.3	74.2	69.59	8.49	17.05	13.46	25.2	4.52	High	High	High	High	High	High	High	High	High	High	High	High	High	High	High	High
High	M0ZMN9	Plant ubiquilin	40.866	22	8	55	8	49.59	8	1.551	0.453	1.149	0.426	0.77802	0.01513	0.989999	0.779652	78.9	74.24	82.73	62.45	85.7	118.3	73.1	61.4	74.2	187.3	49.46	13.37	24.66	48.79	39.48	21.78	Peak Found	High	High	High	High	High	High	High	High	High	High	High	High	High	High	High
High	M0ZMP4	Str_synth domain-containing protein	6.531	6	2	5	2	2.01	2	2.208	1.202	0.465	1.902	0.384698	0.918802	0.748552	0.810652	67.14	40.68	45.28	109.41	168.5	71.4	16.6	129.7	140.2	73.7	73.24	19.98	48.49	72.51	37.34	41.71	Peak Found	High	Peak Found	Peak Found	Peak Found	High	Peak Found	Peak Found	Not Found	Peak Found	Peak Found	High	Peak Found	Peak Found	Peak Found	Peak Found
High	M0ZMR8	Glycine-rich protein 2	43.648	47	4	141	4	232.02	4	0.937	0.919	1.669	0.549	0.977381	0.998957	0.832777	0.907694	82.6	30.8	102.98	59.7	54.2	146.2	131	42.9	66	159.7	92.89	18.76	95.01	69.36	16.56	7.82	High	Peak Found	High	High	High	High	High	High	High	High	High	High	High	High	High	High
High	M0ZMR9	Glycine-rich protein 2	50.572	36	5	225	5	255.24	5	0.922	0.812	1.258	0.447	0.967858	0.886815	0.999426	0.708463	69.47	32.6	64.44	34.03	79.1	99.6	140.2	56.8	72.7	151.7	46.36	7.86	33.25	7.11	40.71	22.97	High	High	High	High	High	High	High	High	High	High	High	High	High	High	High	High
Medium	M0ZMS2	Protein translocase	1.992	1	1	1	1	0	1	1.262	0.952	0.01	1.079	0.956998	0.999937	1.17946e-16	0.98172	39.46	11.17		27.69	56	164.2		156.8	44.4	178.6	36.38	5.1		23.73		19.22	Peak Found	Peak Found	Not Found	Peak Found	Peak Found	High	Not Found	Not Found	Not Found	Peak Found	Peak Found	Peak Found	Peak Found	Not Found	Not Found	Peak Found
High	M0ZMS6	Triephphate isomerase, chloroplastic	106.469	47	16	242	9	338.3	16	0.772	1.24	1.381	1.929	0.880169	0.648243	0.977081	0.449953	49.49	37.63	73.95	33.72	54.9	112.9	124.1	160.5	64.7	82.8	11.61	16.04	42.95	6.74	32.26	12.57	High	High	Peak Found	High	High	High	High	High	High	High	High	High	High	High	High	High
High	M0ZMS9	ER lumen protein retaining receptor	6.512	8	2	9	2	5.32	2	2.396	1.202	0.825	1.281	0.169535	0.807268	0.624135	0.907694	47.88	35.43	67.86	61.02	228.7	46.9	129.6	47.4	113.9	33.4	33.56	14.68	37.52	26.54	40.61	12.96	High	Peak Found	High	Peak Found	Peak Found	High	Peak Found	Peak Found	Peak Found	High	Peak Found	Peak Found	Peak Found	Peak Found	Peak Found	High
High	M0ZMW0	Peptidyl-prolyl cis-trans isomerase	7.589	23	3	21	3	14.78	3	0.957	0.494	0.239	0.165	0.995754	0.0560364	0.0496407	0.0274486	104.86	40.53	101.87	76.56	70.7	84.6	32.3	40	76.9	295.6	102.75	17.79	90.42	17.56	66.96	42.23	High	Peak Found	High	Peak Found	High	High	Peak Found	Peak Found	Peak Found	Peak Found	Peak Found	Peak Found	High	High	High	High
High	M0ZMW1	amidophphoribyltransferase	33.399	15	7	79	7	55.74	7	0.287	1.106	1.417	1.231	0.0229988	0.920373	0.955406	0.93029	98.69	53.24	55.13	53.2	46	118.3	157.5	89.5	102.6	86.2	100.16	31.45	44.16	31.48	20.05	30.54	Peak Found	Peak Found	Peak Found	High	High	High	High	High	High	High	High	High	High	High	High	High
High	M0ZMX3	Translation initiation factor	12.316	15	2	16	2	9.6	2	0.77	0.943	0.488	0.472	0.952026	0.999937	0.678305	0.894491	89.47	45.57	27.69	74.43	91.1	137.3	57.3	54	116.9	143.4	88.61	33.65	34.24	51.68	6.14	9.76	High	Peak Found	Peak Found	High	High	High	Peak Found	Peak Found	Peak Found	High	Peak Found	High	Peak Found	High	Peak Found	Peak Found
High	M0ZMX8	Translocon-associated protein subunit alpha	5.166	11	1	3	1	0	1		0.549		1.216		0.711079		0.964722		28.3		6.02		119.1		263.8		217		28.38				5.74	Not Found	Not Found	Not Found	High	Peak Found	High	Not Found	Not Found	Not Found	Not Found	Not Found	High	Not Found	Not Found	Not Found	Not Found
High	M0ZMX9	Protein FAM50A	8.275	7	2	18	2	13.64	2	1.098	0.821	1.483	0.319	0.967858	0.97137	0.915536	0.553228	83.11	20.53	87.46	70.17	143.1	93	121.2	46.1	81.7	114.8	61.17	6.2	9.34	64.55	67.17	15.91	High	Peak Found	Peak Found	High	High	High	Peak Found	Peak Found	Peak Found	High	Peak Found	High	High	High	Peak Found	Peak Found
High	M0ZMY2	Mta/sah nucleidase	41.731	31	9	112	9	89.09	9	1.285	0.894	1.592	0.77	0.920687	0.99349	0.872613	0.993085	74.94	33.22	53.82	40.19	180.4	64.5	122.2	69.6	90.9	72.4	33.8	14.79	28.33	31.32	34.54	16.78	High	High	High	High	High	High	High	High	High	High	High	High	High	High	High	High
Medium	M0ZMY4	39 kDa EF-Hand containing protein	1.934	8	1	1	1	0	1	0.545	1.161	3.655	1.168	0.848023	0.97079	0.210405	0.979505	44.14	62.29	15.21	57.06	42.8	18.3	390.6	25.6	106.9	15.8	49.98	24.3	32.19	57.2	37.68	63.34	Peak Found	Not Found	Peak Found	Peak Found	Peak Found	Peak Found	High	Peak Found	Peak Found	Peak Found	Peak Found	Not Found	Peak Found	Peak Found	Peak Found	Peak Found
Medium	M0ZN06	tRNA-dihydrouridine synthase	2.196	4	1	2	1	0	1	1.531	0.968	2.425	0.438	0.892754	0.999937	0.596898	0.853159	20.15	36.95	19.38	42.75	110.6	97.4	175.2	44	72.2	100.6	13.11	44.46	18.55		20.86	39.18	Peak Found	Not Found	Peak Found	Not Found	Peak Found	High	Not Found	Peak Found	High	Not Found	Not Found	Peak Found	Not Found	Peak Found	Peak Found	Not Found
High	M0ZN11	Aldo-keto reductase	64.958	41	10	166	10	187.4	10	1.278	1.051	2.047	0.915	0.925602	0.952842	0.528311	0.986727	25.62	26.78	39.04	37.04	101.7	99.9	132.8	95.1	77.6	92.9	3.11	5.36	30.55	12.08	18.26	19.42	High	High	High	High	High	High	High	High	High	High	High	High	High	High	High	High
High	M0ZN23	Eukaryotic translation initiation factor 3 subunit B	140.838	37	24	564	24	578.38	24	1.455	1.004	1.5	0.691	0.834344	0.986954	0.933202	0.96567	49.2	38.4	49.75	38.5	108.7	125.5	104.3	77.1	69.5	115	8.17	16.17	12.43	23.85	39.28	9.86	High	High	High	High	High	High	High	High	High	High	High	High	High	High	High	High
High	M0ZN56	RNA binding protein	23.493	14	8	33	7	6.86	8	1.172	1.217	1.93	0.617	0.95858	0.815695	0.659215	0.964722	57.97	52.97	58.2	67.69	75	116.7	150.7	48.6	112.9	95.9	20.29	72.56	32.09	72.85	48.65	34.16	Peak Found	Peak Found	Peak Found	High	High	High	High	High	High	Peak Found	Peak Found	High	Peak Found	High	Peak Found	High
High	M0ZN76	UMP-CMP kinase	38.638	53	9	73	9	46.75	9	1.264	0.788	0.702	0.439	0.920687	0.885854	0.550483	0.761086	51.9	24.57	86.19	42.77	97.3	126.9	35.1	94.4	87.3	159.1	44.49	15.91	81.06	29.11	20.65	5.41	High	Peak Found	High	High	High	High	Peak Found	Peak Found	High	High	High	High	High	High	High	High
High	M0ZN84	Dynamin	40.499	23	10	46	10	11.46	10	1.202	0.648	1.375	0.519	0.954425	0.582385	0.949759	0.898478	103.63	58.74	95.68	56.58	71.4	124.5	123.1	68.1	55.4	157.5	54.22	50.79	56.58	38.3	91.21	26.13	High	Peak Found	Peak Found	High	High	High	Peak Found	High	High	Peak Found	Peak Found	High	Peak Found	Peak Found	Peak Found	High
High	M0ZN87	Nt-rab6 protein	54.532	61	12	120	6	104.88	12	1.112	0.984	1.454	1.138	0.967858	0.995922	0.95382	0.933516	46.17	20.69	65.59	30.07	134.1	65.2	135.1	73.4	125.6	66.7	35.98	10.81	28.67	8.95	18.88	11.16	High	Peak Found	High	High	High	High	High	High	High	High	High	High	Peak Found	Peak Found	Peak Found	High
High	M0ZN99	Eukaryotic translation initiation factor 4g	37.763	9	11	34	11	8.53	11	0.744	0.526	0.478	0.324	0.902174	0.0833523	0.141146	0.463251	66.46	73.49	92.48	131.49	64.8	102.8	46.2	216.4	65.7	104.1	28.79	32.84	25.39	87.43	57.19	48.76	Peak Found	Peak Found	Peak Found	High	High	High	Peak Found	High	High	Peak Found	Peak Found	High	Peak Found	High	Peak Found	High
High	M0ZNB0	Ascorbate peroxidase	93.257	46	10	322	7	429.29	10	2.455	1.04	2.043	1	0.146749	0.956915	0.532392	0.971634	81.37	59.06	52.5	66.95	153.9	81.5	140.5	54.6	76.9	92.7	49.96	34.11	19	23.61	25.15	12.81	High	High	High	High	High	High	High	High	High	High	High	High	Peak Found	High	High	High
High	M0ZND7	Carboxypeptidase	48.026	24	10	78	9	120.42	10	0.537	0.907	0.672	0.548	0.38196	0.99719	0.298604	0.909505	56.25	41.88	51.46	43.72	100.4	65.5	128	41.7	173.2	91.2	39.19	17.53	28.88	8.77	47.32	11.24	High	High	High	High	High	High	High	High	High	High	High	High	High	High	High	High
High	M0ZNG4	Peroxidase	118.508	55	15	249	13	217.5	15	0.798	0.905	0.077	0.441	0.893209	0.98846	3.22402e-11	0.644759	120.53	56.61	117.11	73.17	121	152.9	6.4	70.8	114.2	134.7	82.5	49.42	26.32	58.92	93.18	38.37	High	Peak Found	High	High	High	High	High	Peak Found	Peak Found	High	High	High	High	High	High	High
High	M0ZNI9	RNA polymerase	4.866	8	1	6	1	5.6	1		1.051		0.548		0.981124		0.933516		21.75		56.93		227.4		132		240.7		18.73		55.13		22.2	Not Found	Not Found	Not Found	High	High	High	Not Found	Not Found	Not Found	Peak Found	Peak Found	High	Not Found	Not Found	Not Found	Peak Found
High	M0ZNK1	ESC	4.183	5	1	3	1	2.22	1	0.981	1.022	0.569	0.704	0.997481	0.987269	0.729534	0.986727	61.52	40.14	55.3	88.7	147.9	68.2	137	29.4	150.8	66.7	51.4	17.52	38.29	54.52	41.62	48.09	High	Peak Found	Peak Found	Peak Found	Peak Found	Peak Found	High	Peak Found	Peak Found	Peak Found	Peak Found	Peak Found	Peak Found	High	Peak Found	Peak Found
High	M0ZNK2	3-hydroxyisobutyryl-CoA hydrolase	8.685	11	2	9	2	2.39	2	0.54	1.423	1.716	2.681	0.734201	0.629771	0.804559	0.401418	46.1	43.95	31.6	55.93	42.6	99.8	133.3	178.2	79.7	66.4	35.55	26.91	22.38	35.17	49.23	39.6	Peak Found	Peak Found	Peak Found	High	High	Peak Found	High	Peak Found	High	Peak Found	High	High	Peak Found	Peak Found	High	Peak Found
High	M0ZNK8	glutathione transferase	9.757	16	3	16	3	4.95	3	0.77	0.977	1.227	1.32	0.932121	0.999937	0.985955	0.896849	23.58	32.41	39.02	57.37	67.6	101.3	92.9	154.4	78.4	105.4	15.16	20.08	42.77	22.3	8.08	3.49	Peak Found	Peak Found	High	Peak Found	Peak Found	High	Peak Found	Peak Found	High	High	High	High	Peak Found	High	High	Peak Found
High	M0ZNK9	phphoribylaminoimidazolesuccinocarboxamide synthase	64.539	45	15	84	15	56.6	15	0.598	1.022	1.248	1.116	0.621864	0.972859	0.992547	0.967005	46.29	54.82	34.62	78.88	55.3	113	102.2	123	81.6	124.9	18.51	30.08	19.65	26.2	4.45	19.83	Peak Found	Peak Found	Peak Found	High	High	High	High	High	High	High	High	High	Peak Found	Peak Found	High	High
High	M0ZNL3	glutathione transferase	115.529	56	16	418	2	419.8	16	0.965	1.035	0.766	1.039	0.967858	0.970884	0.500276	0.967756	28.6	28.57	27.8	40.97	104.4	93.7	91.5	96.8	112.6	100.9	15.86	12.48	7.77	27.94	24.94	10.41	High	Peak Found	High	High	High	High	High	High	High	High	High	High	Peak Found	High	High	High
High	M0ZNL5	glutathione transferase	109.389	57	18	428	4	397.21	18	0.564	0.999	0.495	0.822	0.457327	0.98846	0.0517848	0.993355	77.59	32.82	61.59	47.66	76.1	97	71	94.2	144.1	117.7	45.59	19.18	15.87	32.67	2.72	8.63	High	High	High	High	High	High	High	High	High	High	High	High	High	High	High	High
High	M0ZNL7	glutathione transferase	86.72	57	14	365	2	425.1	14	0.703	0.856	0.595	0.884	0.793363	0.95439	0.210652	0.993085	52.54	26.29	34.96	47	70.8	118.5	54.5	119.9	98.1	138.2	10.53	7.24	8.81	21.31	16.06	4.38	High	High	High	High	High	High	High	High	High	High	High	High	High	High	High	High
High	M0ZNL8	glutathione transferase	85.499	56	14	327	2	347.38	14	1.147	1.062	4.006	0.953	0.967858	0.962722	0.00810674	0.986966	134.77	22.49	107.65	26.82	93.3	69.5	235.3	63.5	72.6	65.7	37.92	29.65	18.51	37.1	53.36	4.27	Peak Found	Peak Found	Peak Found	High	High	High	High	High	High	High	Peak Found	High	Peak Found	High	High	High
High	M0ZNM4	Protein transport protein SEC23	15.465	21	4	20	4	11.65	4	0.983	0.997	0.876	0.696	0.997926	0.987207	0.966384	0.980734	52.57	40.4	35.72	54.63	89.4	109.5	95.7	88.2	106.3	110.9	30.29	22.05	30.8	31.56	38.08	26.85	Peak Found	Peak Found	High	Peak Found	Peak Found	High	Peak Found	High	High	Peak Found	Peak Found	High	Peak Found	High	Peak Found	High
High	M0ZNN0	3-hydroxyisobutyryl-CoA hydrolase	6.341	11	1	19	1	17.54	1	0.653	1.268	3.771	1.469	0.908443	0.836478	0.203435	0.900968	43.6	48.62	21.07	45.45	29.2	127.7	168.6	136.3	44.7	93.5	29.66	37.64	10.05	31.61	48.97	35.05	Peak Found	Peak Found	Peak Found	Peak Found	High	High	High	High	High	High	High	High	Peak Found	Peak Found	Peak Found	Peak Found
High	M0ZNN7	hydroxyisourate hydrolase	17.688	27	3	39	3	12.25	3	1.401	1.385	1.393	0.961	0.882762	0.414738	0.953051	0.976625	19.44	13.67	19.99	47.28	101.3	130.2	106.1	92.9	82.2	87.3	11.46	7.87	33.63	16.5	19.53	2.95	High	High	High	High	High	High	High	High	High	High	Peak Found	High	Peak Found	High	High	High
High	M0ZNT9	Placental protein 11	23.138	16	6	62	6	23.02	6	0.858	0.77	0.735	0.786	0.956998	0.912328	0.725904	0.995519	27.35	30.08	50.93	25.35	85.5	106.3	95	109.7	91	112.5	45.14	4.24	45.58	20.21	16.82	22.93	High	Peak Found	High	High	High	High	Peak Found	High	High	High	High	High	Peak Found	High	High	High
High	M0ZNU3	Nonsense-mediated mRNA decay protein	32.717	9	10	29	10	7.32	10	1.03	0.929	1.293	1.145	0.982473	0.999937	0.972327	0.908059	77.63	65.75	96.76	88.44	48.2	160.5	48.1	166.3	53.8	123.1	53.59	9.31	25.97	9.5	39.2	32.38	Peak Found	Peak Found	Peak Found	Peak Found	High	High	Peak Found	High	High	Peak Found	Peak Found	High	Peak Found	High	Peak Found	High
High	M0ZNU7	2-deoxygluce-6-phphate phphatase	36.409	36	6	55	6	65.42	6	0.371	0.734	0.534	0.535	0.107283	0.655422	0.311889	0.850647	84.5	37.54	100.56	62.35	11.1	187.4	12.2	96.5	27.4	265.4	42.44	24.16	99.9	79.15	31.43	5.75	Peak Found	Peak Found	High	High	High	High	Peak Found	Peak Found	High	High	Peak Found	High	Peak Found	High	High	High
High	M0ZNV9	Annexin	161.136	66	25	483	25	603.14	25	2.056	1.042	0.881	0.98	0.341507	0.969612	0.724993	0.98172	68.6	18.03	63.59	50.58	165.4	88.8	82.6	85.8	92.9	84.5	37.76	1.08	17.91	36.15	55.18	3.02	High	High	High	High	High	High	High	High	High	High	High	High	High	High	High	High
High	M0ZNX6	DUF4057 domain-containing protein	5.473	9	2	4	1	1.61	2		0.58	100	0.351		0.810154	1.17946e-16	0.743367		24.42		29.16		94	288.2	56.6		161.2		16.04	42.61			27.04	Not Found	Not Found	Not Found	Not Found	Peak Found	Peak Found	Not Found	Peak Found	Peak Found	Peak Found	Not Found	Not Found	Not Found	Not Found	Not Found	Peak Found
High	M0ZP03	phphoglucomutase (alpha-D-gluce-1,6-bisphphate-dependent)	42.441	31	10	45	10	32.76	10	0.836	0.654	1.524	0.57	0.931712	0.495791	0.90664	0.938539	43.56	63.29	40.32	84.68	64	93.4	142.7	101.5	83.9	114.5	32.43	20.07	12.16	36.24	29.97	22.58	Peak Found	Peak Found	Peak Found	High	High	High	High	High	High	High	High	High	Peak Found	High	High	High
High	M0ZP15	Translin family protein	12.107	16	3	14	3	10	3	1.154	0.848	4.513	0.786	0.956998	0.981124	0.126364	0.993085	82.74	33.59	33.48	44.42	74.8	110.3	113.2	88.9	69.2	143.6	44.05	19.3	31.25	37.47	37.99	33.94	Peak Found	Peak Found	Peak Found	High	High	High	High	Peak Found	Peak Found	High	Peak Found	High	Peak Found	Peak Found	Peak Found	Peak Found
High	M0ZP30	Pyruvate dehydrogenase E1 component subunit alpha	19.39	14	7	25	1	14.68	7	3.439	0.979	1.862	0.611	0.192316	0.995797	0.783161	0.959336	14.04	22.12	46.65	30.63	44.8	192.5	30.4	128.8	12.5	191	6.39	9.17	63.3	14.91	83.03	32.58	Peak Found	Not Found	Peak Found	Peak Found	Peak Found	High	Peak Found	Peak Found	Peak Found	Peak Found	Peak Found	Peak Found	Peak Found	Peak Found	Peak Found	Peak Found
High	M0ZP32	Serine/threonine-protein phphatase	37.235	25	7	79	4	56.19	7	1.025	0.899	1.298	0.49	0.99579	0.998957	0.974298	0.866411	65.15	21.07	50.65	52.23	96	79.7	166.5	48.5	112.8	96.5	39.42	27.43	28.67	39.2	62.58	33.37	High	High	High	Peak Found	High	High	High	High	High	High	Peak Found	High	Peak Found	High	High	High
High	M0ZP38	6-phphogluconate dehydrogenase, decarboxylating	177.827	66	27	756	15	561.62	27	0.932	1.096	1.135	1.789	0.967858	0.912328	0.971499	0.547838	62.2	28.93	65.15	40.9	49.9	113.5	66.6	205.5	53.7	110.7	21.62	14.68	35.73	8.31	40.61	16.38	High	High	High	High	High	High	High	High	High	High	High	High	High	High	High	High
High	M0ZP48	Ethanol tolerance protein GEKO1	19.983	16	4	46	4	33.88	4	2.266	0.847	1.081	0.88	0.279952	0.980406	0.989999	0.98957	78.37	44.92	85.25	41.02	203.4	61.7	104.8	65.8	101	63.4	80.95	7.62	38.11	10.1	73.69	9.96	Peak Found	High	High	High	High	High	Peak Found	High	High	High	High	High	Peak Found	High	High	High
High	M0ZP52	Peptidyl-prolyl cis-trans isomerase E	3.025	5	1	4	1	0	1	0.01	0.54	4.806	0.302	1.31279e-16	0.691239	0.204981	0.720724		72.48	35.32	35.7		107.3	100.6	75	20.9	296.1		53.58	47.04	35.99		25.21	Not Found	Not Found	Not Found	High	Peak Found	Peak Found	Peak Found	Peak Found	High	Peak Found	Not Found	Peak Found	Peak Found	Not Found	Not Found	High
High	M0ZP80	AP-1 complex subunit gamma-2	3.986	3	1	5	1	0	1	0.541	0.701	1.385	0.901	0.882762	0.885854	0.917792	0.993085	97.45	26.59	48.24	24.19	46.4	96.6	125.4	124.3	69.5	137.8	82.7	25.74	60.59	33.02	66.99	10.78	Peak Found	Peak Found	Peak Found	Peak Found	High	Peak Found	Peak Found	High	High	High	Peak Found	Peak Found	Peak Found	High	Peak Found	Peak Found
High	M0ZP85	Conserved oligomeric Golgi complex subunit 6	18.599	12	4	15	4	3.98	4	0.405	0.745	0.544	0.721	0.722291	0.911339	0.832777	0.986567	102.92	51.35	84.61	57.1	17.1	159.2	78.8	99.1	58	187.8	107.96	48.41	68.68	36.45	85.84	50.54	Peak Found	Peak Found	Peak Found	Peak Found	High	High	Peak Found	Peak Found	Peak Found	Peak Found	Peak Found	High	Peak Found	High	Peak Found	High
High	M0ZP94	SWIb domain-containing protein	2.786	6	1	1	1	0	1	0.955	1.707	0.519	1.454	0.99711	0.428806	0.671885	0.915224	26.41	43.78	22.99	38.05	162	71.9	79.7	71.9	169.6	44.9	32.58	32.46	47.91	39.95	45.29	27.61	Peak Found	Peak Found	Peak Found	Peak Found	Peak Found	High	Peak Found	Peak Found	Peak Found	Peak Found	Peak Found	Peak Found	Peak Found	Peak Found	Peak Found	Peak Found
High	M0ZPB2	initol oxygenase	2.949	5	1	3	1	0	1		1.017	100	1.411		0.99719	1.17946e-16	0.933516		54.89		101.77		75.4	277	144.4		103.2		62.03	32.08	100.31		60.37	Not Found	Not Found	Not Found	Peak Found	Peak Found	High	Not Found	Peak Found	High	Peak Found	Not Found	High	Not Found	Not Found	Not Found	Peak Found
High	M0ZPB6	Uricase	58.288	53	12	128	12	111.94	12	1.259	1.395	1.419	2.09	0.919609	0.38992	0.95696	0.316458	76.53	36.29	57.32	63.55	68.3	139.4	81.3	181.1	58.7	71.2	74.65	8.17	43.78	17.61	45.67	34.34	High	High	Peak Found	High	High	High	High	High	High	High	High	High	High	High	High	High
High	M0ZPC7	DnaJ	82.487	34	15	144	5	143.7	15	1.474	0.961	0.656	0.567	0.807264	0.998957	0.492044	0.933516	47.6	49.05	57.55	66.97	144.9	114.7	68.9	58.3	99	114.2	26	41.31	24.7	57.41	61.21	22.66	High	High	High	High	High	High	High	High	High	Peak Found	Peak Found	High	Peak Found	High	High	High
High	M0ZPD6	5'-nucleotidase	9.296	20	3	8	1	2.03	3		0.28	100	0.146		0.0250577	1.17946e-16	0.172425		54.34		14.03		97.5	102.8	51		348.7		53.78				19.9	Not Found	Not Found	Not Found	Peak Found	Peak Found	Peak Found	Not Found	Not Found	Peak Found	Not Found	Not Found	Peak Found	Not Found	Not Found	Not Found	High
High	M0ZPF9	3-methyl-2-oxobutanoate hydroxymethyltransferase	5.015	5	1	1	1	0	1	0.01	1.407	1.504	2.907	1.31279e-16	0.841966	0.920004	0.536391		24.22	554.22	28.14		101.3	130.7	211.6	86.9	69.5		10.62	136.62	12.2		30.48	Not Found	Not Found	Not Found	Not Found	Peak Found	Peak Found	Peak Found	Peak Found	Not Found	Not Found	Peak Found	High	Not Found	Peak Found	Not Found	Peak Found
High	M0ZPG9	Glutathione S-transferase omega	51.6	34	6	172	3	241.52	6	0.708	1.292	0.407	1.602	0.89192	0.761784	0.290028	0.830851	18.33	25.21	21.21	36.29	98.6	113.9	41.8	131.2	126.9	87.6	19.59	30.82	9.11	13.1	18.57	17.59	Peak Found	Peak Found	High	High	Peak Found	High	Peak Found	Peak Found	High	High	High	High	High	High	High	Peak Found
High	M0ZPK8	Aspartic proteinase nepenthesin-1	78.332	29	10	348	9	363.46	10	8.884	3.86	0.353	1.206	1.84386e-07	1.59003e-12	0.00249531	0.894759	137.58	69.53	91.14	50.13	481.9	37	18.5	16.8	34.1	11.6	25.69	48.03	31.58	19.46	157.2	36.99	High	High	High	High	High	High	High	High	High	High	High	High	High	High	High	High
High	M0ZPL8	rhamnogalacturonan endolyase	12.15	12	4	14	4	0	4	1.568	1.197	0.658	1.273	0.793363	0.898494	0.915734	0.949382	55.88	47.52	51.12	63.78	147.5	114.2	78.3	100.6	72.3	87.1	28.62	36.9	35.25	55.33	26.72	27.26	High	High	Peak Found	Peak Found	High	High	Peak Found	Peak Found	High	Peak Found	High	High	Peak Found	High	Peak Found	Peak Found
High	M0ZPM9	34 kDa outer mitochondrial membrane protein porin	38.789	26	7	41	4	60.55	7	1.164	1.329	0.619	1.658	0.967858	0.505554	0.32719	0.720724	96.93	70.78	99.42	79.57	167.5	84.5	103.9	101.1	91.8	51.1	63.84	28.57	31.88	47.45	37.26	30.05	Peak Found	High	Peak Found	High	High	High	Peak Found	Peak Found	Peak Found	High	Peak Found	High	Peak Found	Peak Found	Peak Found	Peak Found
High	M0ZPP3	pectinesterase	64.945	31	7	335	2	396.95	7	1.258	1.686	0.127	1.474	0.932121	0.0273878	1.33858e-08	0.739933	57.76	55.41	125.2	60.53	218.8	76.1	5.6	76.7	159.3	63.6	60.42	12.28	109.55	34.47	38.51	36.08	High	High	High	High	High	High	High	Peak Found	High	High	High	High	High	High	High	High
High	M0ZPP4	Pectinesterase	6.953	5	2	30	2	61.34	2	1.235	1.249	0.061	1.083	0.934648	0.66453	1.85208e-12	0.968008	57.03	26.58	104.85	39.65	229.9	61.7	9.6	55.5	186.1	57.2	60.81	16.52	101.37	68.16	35.23	21.52	High	High	High	High	High	High	High	High	Peak Found	High	High	High	High	High	High	High
Medium	M0ZPQ2	Galactolipase/ phpholipase	2.624	2	1	2	1	1.84	1	7.707		4.415	100	0.0350026		0.204981	3.62386e-16	57.73		24.72		330.3		189.2	37.6	42.9		39.95		78.33				High	Peak Found	Peak Found	Not Found	Not Found	Not Found	Peak Found	High	Peak Found	Peak Found	Not Found	Not Found	Not Found	Not Found	Peak Found	Not Found
High	M0ZPQ8	Pectinesterase	97.433	29	13	467	7	589.33	13	0.573	1.166	0.075	1.139	0.48079	0.806781	1.04402e-14	0.933516	86.92	34.21	106.93	42.8	146	86.9	11.9	82.8	194.3	78.1	61.19	32.72	109.88	51.3	21.78	17.5	High	High	High	High	High	High	High	High	High	High	High	High	High	High	High	High
High	M0ZPS9	Mitochondrial carrier protein	4.57	8	1	1	1	0	1	0.753	0.541	0.819	3.255	0.966732	0.744389	0.989999	0.484197	6.87	0	0	0	58.4	45.2	63.6	271.8	77.6	83.5	6.55						Peak Found	Not Found	Peak Found	Not Found	Not Found	Peak Found	Not Found	Not Found	Peak Found	Not Found	Not Found	High	Not Found	Peak Found	Not Found	Not Found
High	M0ZPT0	Abscisic acid receptor PYR1	20.503	37	6	39	5	21.37	6	0.586	0.855	0.216	0.851	0.605566	0.981124	0.00862557	0.993085	33.55	36.87	49.99	50.86	85.9	104.6	27.3	114	135.3	132.9	14.73	30.96	28.84	31.16	20.87	4.92	High	High	High	High	High	High	Peak Found	High	Peak Found	High	High	High	Peak Found	High	High	High
High	M0ZPV1	LeTIR	14.697	7	4	23	4	5.5	4	1.468	1.047	0.96	0.906	0.815854	0.980406	0.98299	0.993085	62.05	58.63	89.94	73.3	139.1	92.2	118.8	84.1	89.1	76.7	15.09	40.84	46.13	21.39	61.55	62.08	High	Peak Found	High	Peak Found	Peak Found	High	Peak Found	High	High	Peak Found	High	High	Peak Found	High	Peak Found	Peak Found
High	M0ZPV5	40S ribomal protein S21	23.912	52	3	34	2	16.2	3	0.834	0.455	1.17	0.584	0.967858	0.0228488	0.989999	0.939265	78.16	46.68	102.12	81.25	45.1	82.8	67.3	103.8	52.5	248.5	10.06	39.34	118.53	63.65	74.12	11.95	Peak Found	Peak Found	Not Found	High	Peak Found	High	High	Peak Found	Peak Found	High	Peak Found	Peak Found	High	High	Peak Found	High
High	M0ZPY5	GRAS family transcription factor	26.884	17	7	54	7	45.26	7	2.124	1.014	0.736	0.754	0.390924	0.969871	0.960673	0.991037	67.28	31.17	83.19	47.01	47.1	197.1	10.1	134.2	34.2	177.4	51.1	19.84	70.53	21.2	48.98	8.09	Peak Found	Peak Found	High	High	High	High	Peak Found	Peak Found	Peak Found	High	High	High	Peak Found	Peak Found	High	High
High	M0ZPZ1	Pumilio	11.573	3	3	18	3	11.26	3	1.693	0.838	1.505	0.529	0.700212	0.973773	0.901457	0.907694	74.02	53.08	103.6	55.06	136.8	88	116.4	64.6	80.4	113.7	14.19	32.31	87.52	16.11	53.31	28.75	High	Peak Found	High	High	High	High	Peak Found	Peak Found	High	Peak Found	Peak Found	High	Peak Found	Peak Found	High	Peak Found
High	M0ZQ14	glutathione transferase	26.833	24	6	70	6	62.67	6	0.405	0.946	0.481	0.784	0.0971489	0.999937	0.0596282	0.988837	78.86	50.76	81.08	77.98	54.9	130.3	48.2	92.5	118	156.1	39.19	7.87	30.63	59.94	51.72	4.4	High	Peak Found	High	High	High	High	Peak Found	High	High	High	High	High	Peak Found	High	High	High
High	M0ZQ16	glutathione transferase	50.833	19	8	268	1	404.23	8	2.34	1.23	1.402	1.174	0.252056	0.629075	0.952925	0.916458	69.15	26.94	108.27	30.79	70.4	178.5	25.4	159.7	27	139	86.26	26.17	128.96	43.44	31.27	12.93	Peak Found	Peak Found	High	High	High	High	Peak Found	Peak Found	High	High	High	High	Peak Found	High	Peak Found	High
High	M0ZQ18	glutathione transferase	77.752	41	12	404	3	530.02	12	0.597	1.053	0.359	0.936	0.542414	0.957923	0.00296398	0.988431	62.97	46.6	55.27	59.8	74.9	121.1	42.3	123.6	113	125	24.63	20.15	19.6	20.57	27.19	11.09	High	Peak Found	High	High	High	High	Peak Found	High	High	High	High	High	Peak Found	High	High	High
High	M0ZQ19	glutathione transferase	55.515	31	11	273	2	375.25	11	0.957	0.952	0.493	0.87	0.967858	0.999937	0.0503379	0.994147	46.73	32.48	33.21	50.58	90.1	130.9	42.8	115.2	94.8	126.2	22.74	16.07	19.23	32.86	32.75	18.8	High	Peak Found	Peak Found	High	High	Peak Found	Peak Found	High	High	High	Peak Found	High	High	High	High	Peak Found
High	M0ZQ23	glutathione transferase	49.982	30	10	181	2	208.51	10	1.268	1.162	0.662	0.958	0.931712	0.810154	0.294081	0.98172	47.42	19.33	50.31	35.47	139.7	91.9	89	69.6	131.8	77.9	17.95	10.63	29.85	35.39	48.64	17.2	High	High	High	High	High	High	High	High	High	High	High	High	High	High	High	High
High	M0ZQ24	glutathione transferase	50.718	32	10	190	6	204.51	10	0.723	0.987	0.487	1.045	0.829925	0.99349	0.126364	0.96567	68.79	53.97	87.97	58.99	86.3	103.9	50.2	113.3	123.6	122.7	12.8	34.09	41.4	41.7	6.05	16.63	High	High	High	High	High	High	High	High	High	High	Peak Found	High	High	High	High	High
High	M0ZQ25	glutathione transferase	82.968	36	13	380	6	495.2	13	1.042	1.323	0.523	1.18	0.997481	0.44151	0.0761014	0.93029	52.74	70.31	38.22	62.56	115.4	109.3	47	139.5	82.3	106.4	26.85	35.9	28.27	23.96	29.6	29.53	High	High	High	High	High	High	High	High	High	High	High	High	High	High	High	High
High	M0ZQ26	glutathione transferase	104.848	43	16	356	12	319.05	16	0.595	0.922	0.317	0.811	0.537378	0.99719	0.000770898	0.993085	78.96	34.81	77.42	54.93	67.2	131.8	29.1	114.2	109.8	148	28.88	6.26	31.48	34.88	46.36	8.46	High	High	High	High	High	High	High	High	High	High	High	High	High	High	High	High
High	M0ZQ27	glutathione transferase	43.049	24	7	199	3	310.97	7	0.499	0.809	0.243	0.46	0.689608	0.95344	0.254455	0.853159	48.33	50.9	70.76	67.71	66.7	138	9.8	88.2	80.8	216.5		15.86	29.67	62.97	44.25	38	Peak Found	Not Found	Not Found	High	High	High	Peak Found	Peak Found	Peak Found	Peak Found	Peak Found	High	Peak Found	Peak Found	Peak Found	High
High	M0ZQ32	glutathione transferase	24.244	19	6	99	3	130.71	6	2.857	0.825	1.876	0.629	0.0982091	0.952842	0.702406	0.96567	124.21	34.58	114.63	67.47	211	84.7	80.7	46.5	71.3	105.7	45.83	34.48	40.8	98.35	81.77	43.7	Peak Found	High	High	High	High	High	High	High	High	High	High	High	Peak Found	High	High	High
High	M0ZQ33	glutathione transferase	44.051	27	9	149	2	178.46	9	2.804	1.033	0.97	0.805	0.10996	0.972859	0.989999	0.996322	140.45	27.45	153.94	33.05	132.6	111.2	34	83.8	130	108.4	72.96	4.4	55.14	35.38	44.62	11.64	Peak Found	High	High	High	High	High	High	High	High	Peak Found	Peak Found	High	High	High	Peak Found	High
High	M0ZQ35	glutathione transferase	18.432	13	3	134	2	132.53	3	0.364	1.298	0.078	0.803	0.188743	0.645554	0.000100289	0.995449	122.05	33.96	66.85	51.73	34.5	184.6	30.1	114	95	141.9	125.7	24.78	70.06	52.21	44.34	13.88	High	Peak Found	Peak Found	High	High	High	High	Peak Found	Peak Found	Peak Found	Peak Found	High	Peak Found	High	Peak Found	High
High	M0ZQ38	glutathione transferase	83.71	27	10	395	7	492.02	10	1.167	0.985	0.452	0.893	0.967858	0.995922	0.0250174	0.993085	68.24	60.63	67.78	66.26	88.9	124.5	31.6	120.9	105.6	128.5	22.28	21.24	38.97	50.3	71.3	24.82	High	High	High	High	High	High	High	High	High	High	High	High	High	High	High	High
High	M0ZQ39	glutathione transferase	29.306	10	4	199	1	270.78	4	2.47	1.368	0.829	1.591	0.26152	0.588728	0.989999	0.798142	66.43	45.66	104.09	43.84	101.4	161.9	34	153.7	41.1	107.9	51.77	39.96	117.12	29.93	28.68	30.86	Peak Found	Peak Found	High	High	Peak Found	Peak Found	Peak Found	Peak Found	High	High	Peak Found	High	Peak Found	Peak Found	Peak Found	High
High	M0ZQ40	Ert1	4.511	13	1	23	1	26.22	1	3.579	0.67	0.849	0.505	0.0198558	0.585616	0.839031	0.891139	102.38	41.86	91.98	75.2	122.9	98.4	57.9	73.3	100.6	146.8	76.62	22.14	48.51	78.23	67.62	35.92	High	High	High	High	High	High	High	High	High	High	High	High	Peak Found	High	High	High
Medium	M0ZQ51	Xyloglucan endotransglucylase/hydrolase	1.924	3	1	4	1	0	1	0.485	0.808	0.21	0.01	0.621864	0.95948	0.160297	3.62386e-16	82.76	103.31	84.41		91.7	132.9	39.8		189.2	146.4	31.53	87.33	107.35		119.27	95.26	Peak Found	Not Found	Peak Found	Not Found	Peak Found	Peak Found	Peak Found	Peak Found	High	Not Found	Not Found	Not Found	Peak Found	Peak Found	High	Peak Found
High	M0ZQ54	DNA replication licensing factor MCM2	63.582	20	16	89	16	27.38	16	1.483	0.73	1.468	0.526	0.834344	0.784553	0.92628	0.896849	103.55	46.89	76.94	48.87	99.6	130.9	90.3	71.7	51.8	155.7	64.33	30.77	15.51	25.49	47.6	18	High	Peak Found	High	High	High	High	High	High	High	High	High	High	Peak Found	High	Peak Found	High
High	M0ZQ59	Thioredoxin family Trp26	24.556	46	6	46	6	40.1	6	1.171	0.833	2.511	0.797	0.967858	0.959194	0.321018	0.99008	107.97	44.21	116.04	57.13	99.7	102.4	76.8	129.3	77.5	114.3	74.93	20.77	89.23	15.2	60.37	4.42	Peak Found	Peak Found	High	High	High	High	High	High	High	High	High	High	Peak Found	High	High	High
High	M0ZQ61	Serine hydroxymethyltransferase	72.745	33	13	183	6	222.6	13	0.444	0.961	0.663	0.633	0.139333	0.999937	0.348155	0.950148	55.91	50.84	48.93	74.77	43.3	150.3	60.5	82.6	97.1	166.3	6.86	32.41	26.87	49.07	35.39	35.49	Peak Found	Peak Found	Peak Found	High	High	High	Peak Found	High	High	High	High	High	Peak Found	High	High	High
High	M0ZQ75	F17H15.1/F17H15.1	58.372	19	10	218	9	164.05	10	1.017	1.008	1.512	0.628	0.997481	0.983592	0.932639	0.953157	40.32	21.27	55.35	41.25	73.1	126.3	102.5	89.6	86.2	122.3	21.03	3.24	30.97	7.86	16.39	8.19	High	High	High	High	High	High	High	High	High	High	High	High	High	High	High	High
High	M0ZQ89	Deacetylase	13.675	11	3	29	3	30.6	3	0.915	0.629	4.061	0.29	0.974589	0.499995	0.0332901	0.346011	85.63	50.7	91.75	85.68	51.3	111.3	197.7	43.4	55.7	140.5	42.4	40.34	39.24	64.78	113.35	30.6	Peak Found	Peak Found	Peak Found	High	High	High	High	High	High	Peak Found	Peak Found	High	Peak Found	High	Peak Found	High
High	M0ZQ93	Protein pim1	18.692	12	5	15	5	0	5	1.58	1.178	0.861	1.408	0.772273	0.933551	0.989999	0.93029	47.5	90.86	85.23	63.49	164.9	66.6	84.5	109.8	97	77.2	12.38	86.47	32.79	44.54	64.07	20.57	High	Peak Found	High	High	Peak Found	Peak Found	High	High	Peak Found	Peak Found	High	Peak Found	Peak Found	Peak Found	Peak Found	High
Medium	M0ZQD2	Gag-pro	1.937	3	1	1	1	0	1	100	0.62		0.01	1.31279e-16	0.709236		3.62386e-16		13.23			66.2	201				332.7	12.13	28.42				6.89	Peak Found	Not Found	Peak Found	Peak Found	High	Peak Found	Not Found	Not Found	Not Found	Not Found	Not Found	Not Found	Not Found	Not Found	Not Found	Peak Found
Medium	M0ZQI6	Aluminum-induced protein	1.954	1	1	1	1	0	1	1.692	0.612	1.117	0.72	0.666523	0.829469	0.989999	0.991037	39.19	87.83	66.64	60.78	278.6	9.5	128.2	9.7	164.6	9.3	21.04	62.17	60.7	58.75	41.73	72.53	Peak Found	Peak Found	Peak Found	High	Peak Found	Peak Found	Peak Found	Peak Found	Peak Found	Peak Found	Peak Found	Peak Found	Peak Found	Peak Found	Peak Found	Peak Found
High	M0ZQJ7	Hydrolase	4.276	3	1	9	1	7.01	1	0.905	0.829	0.692	0.699	0.988366	0.973773	0.932291	0.98568	62.65	24.61	64.62	91.68	110.4	106.6	66.5	81.2	119.1	116.3	52.66	11.17	66.81	77.29	40.65	31.01	Peak Found	Peak Found	High	Peak Found	Peak Found	High	Peak Found	Peak Found	High	High	Peak Found	High	Peak Found	High	High	Peak Found
High	M0ZQK0	RNA lariat debranching enzyme	3.312	3	1	3	1	0	1	2.598	0.836	1.842	0.402	0.605891	0.995149	0.80593	0.852801	36.91	60.91	73.97	64.86	143	112.4	101.4	53.6	55.1	134.5	6.08	50.1	88.26	56.83	31.47	36.48	Peak Found	Peak Found	Peak Found	Peak Found	Peak Found	High	Peak Found	Peak Found	High	Peak Found	Peak Found	Peak Found	Peak Found	Peak Found	Peak Found	Peak Found
Medium	M0ZQK7	Bifunctional lysine-ketoglutarate reductase/saccharopine dehydrogenase	2.219	3	1	11	1	4.86	1	1.265	1.217	1.247	1.162	0.917527	0.864331	0.979792	0.96567	42.63	58.37	18.64	54.4	90.2	143.2	86.5	116.4	63.6	100.2	14.86	33.44	32.24	11.71	38.63	51.75	Peak Found	Peak Found	High	Peak Found	High	High	Peak Found	Peak Found	Peak Found	Peak Found	Peak Found	High	Peak Found	High	Peak Found	High
High	M0ZQM8	ACC oxidase	95.322	44	11	433	11	397.11	11	1.313	1.094	0.366	1.457	0.90509	0.91398	0.0035797	0.783755	68.06	31.67	95.26	63.99	129.9	106.9	22.5	140.3	100.2	100.2	24.01	11.22	82.51	45.41	60.26	19.31	High	High	High	High	High	High	High	High	High	High	High	High	High	High	High	High
Medium	M0ZQN1	Photystem II stability/assembly factor	1.958	4	1	1	1	0	1	100	0.423	100	0.614	1.31279e-16	0.338234	1.17946e-16	0.971634		62.26		38.04	59.5	105.6	25.9	159.3		249.7		75.48		63.21		60.48	Peak Found	Not Found	Not Found	Peak Found	Peak Found	Peak Found	Not Found	Not Found	Peak Found	Peak Found	Peak Found	Peak Found	Not Found	Not Found	Not Found	Peak Found
High	M0ZQN6	Adipocyte plasma membrane-associated protein	9.454	13	3	7	3	4.2	3	1.502	1.048	1.682	0.84	0.819057	0.981124	0.829754	0.999221	60.92	80.57	56.4	68.05	103.4	86.4	136.3	116.6	134.4	22.8	45.85	46.07	43.43	28.6	50.15	39.14	Peak Found	Peak Found	Peak Found	Peak Found	Peak Found	High	Not Found	Peak Found	Peak Found	Peak Found	Peak Found	High	Peak Found	High	Peak Found	High
High	M0ZQP4	Aldo/keto reductase 2	51.089	30	11	144	11	151.02	11	1.344	0.985	1.378	0.861	0.883704	0.995797	0.979792	0.993085	29.36	34.17	53.19	62.56	116.5	87.9	139.2	70.2	96	90.1	23.29	11.68	32.68	14.59	13.96	7.59	High	High	High	High	High	High	High	High	High	High	High	High	High	High	High	High
High	M0ZQU1	BSD domain containing protein	9.887	7	2	10	2	9.74	2	1.125	0.738	1.357	0.44	0.967858	0.886551	0.959149	0.83847	42.38	36.25	75.01	94.02	105.4	95.3	114.9	60.5	90.4	133.4	6.88	10.2	40.7	46.77	48.05	21.38	Peak Found	Peak Found	Peak Found	High	High	High	Peak Found	High	High	Peak Found	Peak Found	High	Peak Found	Peak Found	Peak Found	High
High	M0ZQU2	Vesicle-associated membrane protein	26.649	25	6	60	1	50.81	6	1.538	0.923	1.011	0.742	0.778224	0.999937	0.89976	0.986727	44.07	35.88	52.11	47.25	158.1	53.4	112.4	34.9	179.4	61.8	10.59	22.23	4.95	34.11	30.01	24.91	Peak Found	High	High	High	High	High	High	Peak Found	High	High	Peak Found	High	Peak Found	High	High	Peak Found
High	M0ZQU7	Pantoate--beta-alanine ligase	23.155	18	6	56	6	29.86	6	1.41	1.094	1.196	1.258	0.881994	0.906685	0.995588	0.866411	61.41	21.07	68.13	27.24	119.7	83.9	96.1	134	85.2	81.1	25.6	64.78	34.68	36.47	24.36	10.91	Peak Found	High	High	High	High	High	High	High	High	High	High	High	Peak Found	Peak Found	Peak Found	High
Medium	M0ZQU8	U4/U6 small nuclear ribonucleoprotein Prp3	2.013	1	1	1	1	0	1	1.173	1.446	2.401	1.867	0.967858	0.841966	0.671885	0.836276	27.87	21.72	28.02	17.74	83.6	91.9	171	118.7	71.2	63.6		26.04	5.83	6.8	69.87	19.66	Peak Found	Not Found	Not Found	Peak Found	Peak Found	Peak Found	Peak Found	Peak Found	Not Found	Peak Found	Peak Found	Peak Found	Peak Found	High	Peak Found	Peak Found
High	M0ZQV8	caffeoyl-CoA O-methyltransferase	13.979	13	4	36	3	25.62	4	0.539	0.983	0.272	0.94	0.689986	0.995797	0.272227	0.98957	59.85	81.18	48.52	46.15	75.7	31.8	38	89.2	261.4	103.8	48.78	118.19	69.11	83.26	35.15	31.69	Peak Found	Peak Found	Peak Found	High	Peak Found	Peak Found	Peak Found	Peak Found	Peak Found	High	Peak Found	Peak Found	Not Found	High	Peak Found	High
High	M0ZQV9	caffeoyl-CoA O-methyltransferase	55.762	34	8	126	7	71.27	8	0.306	1.071	1.277	1.181	0.0407695	0.952842	0.992849	0.933516	77.74	36.84	95.63	52.91	29.6	110.2	109.2	146.4	108.4	96.1	68.14	26.46	63.13	31.12	24.23	11.56	Peak Found	Peak Found	Peak Found	High	High	High	High	High	High	High	High	High	High	High	High	High
High	M0ZQW0	ATP binding protein	20.839	12	7	12	5	1.64	7	0.806	0.837	1.243	0.471	0.967858	0.977569	0.950162	0.866411	80.47	58.93	70.51	55.23	17.9	256.3	20	113.9	23.9	168.1	42.06	18.89	103.46	20.26	69.63	43.63	Peak Found	Peak Found	Peak Found	Peak Found	High	High	Peak Found	Peak Found	Peak Found	Peak Found	Peak Found	High	Peak Found	Peak Found	Peak Found	Peak Found
High	M0ZQW3	Chaperonin 21	60.944	57	12	85	11	129.81	12	0.325	0.69	1.303	0.392	0.0447941	0.524371	0.989999	0.558409	83.1	45.55	80.92	88.74	14.6	160.6	65.9	79.2	53.7	226	72.12	14.05	57.78	67.28	15.91	5.53	Peak Found	Peak Found	Peak Found	High	High	High	High	High	High	High	High	High	High	High	High	High
High	M0ZQX5	Glycyltransferase, CAZy family GT2	6.259	2	2	4	2	0	2	1.001	1.176	0.341	0.83	0.995309	0.948557	0.598374	0.996322	26.38	69.14	94.71	79.43	83.6	150.9	15.7	140.4	95.3	114	2.54	40.8	24.98	33.12	21.99	25.87	Peak Found	Peak Found	Peak Found	Peak Found	High	High	Peak Found	Peak Found	Not Found	Peak Found	Peak Found	High	Not Found	Peak Found	Peak Found	Peak Found
High	M0ZQX8	40S ribomal protein S30	12.139	18	2	33	2	29.97	2	0.583	0.727	0.574	0.262	0.647017	0.771714	0.269122	0.243653	31.08	73.34	101.75	83.41	107	73.7	108.1	20.4	194.2	96.6	62.33	62.92	106.36	88.37	59.25	33.22	High	Peak Found	High	High	High	High	High	High	High	High	Peak Found	High	High	High	High	High
High	M0ZQY7	60S ribomal protein L10	50.982	50	10	239	3	286.51	10	1.192	0.805	1.164	0.461	0.956998	0.921626	0.98299	0.817255	61.53	61.94	54.82	99.91	128	83.5	132.4	48.7	111.4	96	36.72	28.86	19.25	66.53	30.97	27.07	High	High	High	High	High	High	High	High	High	High	High	High	High	High	High	High
High	M0ZQZ3	Sn-2 protein	16.095	15	2	20	2	31.12	2	1.129	0.914	0.441	0.148	0.967858	0.999937	0.367882	0.0124567	101.1	114.46	136.45	114.05	160.9	66.3	45.2	21	142.6	163.9	44.85	85.67	127.36	93.55	97.74	47.72	Peak Found	High	High	High	Peak Found	High	Peak Found	Peak Found	High	High	Peak Found	Peak Found	High	High	Peak Found	Peak Found
High	M0ZR27	mitogen-activated protein kinase	6.961	5	2	6	1	1.84	2		0.817		0.392		0.981124		0.850647		30		24.84		222		106.5		271.6		32.88				23.37	Not Found	Not Found	Not Found	Not Found	High	High	Not Found	Not Found	Not Found	Not Found	Not Found	High	Not Found	Not Found	Not Found	Not Found
High	M0ZR31	Cysteine-rich extensin-2	9.574	11	2	21	2	43.74	2	0.298	0.798	0.087	0.613	0.0772423	0.94105	3.61595e-05	0.961064	66.43	18.05	93.63	74.29	27.8	146.6	9.6	113.4	93.2	209.5	42.63	12.82	45.08	61.11	81.53	23.92	Peak Found	Peak Found	Peak Found	High	High	High	Peak Found	Peak Found	Peak Found	High	High	High	High	Peak Found	Peak Found	High
High	M0ZR37	Beta-glucidase 18	21.02	12	6	57	5	17.22	6	0.883	1.015	1.481	1.478	0.967858	0.969612	0.914684	0.754668	33.22	21.27	44.11	41.28	90.3	91.3	109.8	129.1	85.1	94.5	18.3	5.17	24.87	32.16	38.15	5.8	High	High	High	High	High	High	High	High	High	High	High	High	Peak Found	High	High	High
High	M0ZR38	Glutathione s-transferase	2.981	7	1	1	1	1.8	1	0.01	1.408	0.01	1.751	1.31279e-16	0.79528	1.17946e-16	0.853159		17.43		60.62		168.5		215.5	92.9	123.1		8.66		42.51	80.21	15.04	Not Found	Not Found	Not Found	Peak Found	Peak Found	Peak Found	Not Found	Not Found	Not Found	Peak Found	Peak Found	High	Peak Found	Peak Found	Peak Found	Peak Found
High	M0ZR67	Developmentally regulated GTP-binding protein	53.794	40	12	85	12	56.94	12	1.299	0.801	1.021	0.686	0.913135	0.94105	0.958052	0.98172	55.02	31.77	43.25	56.75	144.4	89.5	104.1	53.9	110.6	97.5	28	29.78	18.46	31.46	44.2	17.65	High	High	High	High	High	High	High	High	High	High	High	High	Peak Found	High	High	High
High	M0ZR68	Phphatidylcholine: Diacylglycerol Acyltransferase	3.926	2	1	3	1	0	1		1.772		2.449		0.637008		0.709784		56.46		35.96		224.3		266.8		108.9		26.06		11.06		52.57	Not Found	Not Found	Not Found	High	Peak Found	Peak Found	Not Found	Not Found	Not Found	High	Peak Found	Peak Found	Not Found	Not Found	Not Found	Peak Found
High	M0ZR87	Nucleome assembly protein 1 4	20.119	22	4	24	4	20.43	4	2.04	0.897	1.705	0.28	0.461139	0.998957	0.803418	0.326168	60.16	33.58	63.94	88.36	177.3	68.4	133	40.4	80.6	100.2	14.66	20.16	15.19	58.43	46.66	24.75	High	High	High	High	High	High	Peak Found	Peak Found	High	Peak Found	Peak Found	High	Peak Found	High	Peak Found	High
High	M0ZR98	WD-repeat protein	32.486	27	6	61	6	29.3	6	0.992	0.872	1.077	0.649	0.999551	0.985256	0.973279	0.976625	48.06	23.23	62.11	27.34	112.7	96.8	109	71.2	104	106.3	8.29	12.13	27.15	16.55	42.93	11.24	High	High	High	High	High	High	High	High	High	High	High	High	Peak Found	High	High	High
High	M0ZRA0	Transmembrane 9 superfamily member	6.898	5	3	11	2	0	3	1.227	0.938	2.546	0.983	0.964686	0.999937	0.563027	0.988837	75.15	21.68	64.67	18.51	23.1	176.7	32.6	178	12.8	176.8	83.46	15.36	9.4	7.33	81.5	9.07	Not Found	Peak Found	Peak Found	High	High	High	Peak Found	Peak Found	Not Found	High	High	High	Peak Found	Peak Found	Peak Found	Peak Found
High	M0ZRA6	Protein kinase PKN/PRK1, effector	10.59	10	2	8	2	8.93	2		0.538	100	0.15		0.346431	1.17946e-16	0.0426175		56.56		7.59		160.6	33.2	38		368.3		43.79	100.05	3.53		18.34	Not Found	Not Found	Not Found	Peak Found	High	High	Peak Found	Peak Found	Not Found	Peak Found	Not Found	Peak Found	Not Found	Not Found	Not Found	High
High	M0ZRA8	PRA1 family protein	6.896	23	2	4	2	0	2		1.367		1.77		0.872877		0.880639		72.83		108.08		336.7		139.1		124.2		30.04		125		56.31	Not Found	Not Found	Not Found	Peak Found	Peak Found	High	Not Found	Not Found	Not Found	Peak Found	Peak Found	High	Not Found	Not Found	Not Found	Peak Found
High	M0ZRB1	Serine/threonine-protein phphatase 2A 55 kDa regulatory subunit B	7.839	5	2	31	1	18.76	2	0.892	0.947	1.166	0.823	0.967858	0.999937	0.989999	0.994147	39.61	5.48	27.11	28.77	81.8	110.2	106.9	93	91.7	116.5	36.27	23.7	11.91	10.34	23.66	21.84	High	Peak Found	High	High	High	High	High	High	High	High	High	High	Peak Found	High	High	High
High	M0ZRB5	RWD domain-containing protein	6.977	10	2	11	2	0	2	1.795	1.181	2.087	0.759	0.67826	0.933376	0.627764	0.991037	54.32	38.5	79.41	111.08	116.3	70.1	162.5	62.2	77.9	111.1	28.48	77.26	39.49	92.57	70.8	17.73	High	Peak Found	High	High	Peak Found	High	High	Peak Found	High	High	Peak Found	High	Peak Found	Peak Found	Peak Found	Peak Found
High	M0ZRE9	Phphotransferase	49.205	25	10	42	8	42.08	10	0.796	1.235	2.687	0.978	0.932121	0.713646	0.23831	0.971843	67.82	55.45	48.32	60.13	72.6	66.8	271.2	49.2	71.3	68.9	51.78	42.01	10.36	70.06	44.69	48.04	Peak Found	Peak Found	Peak Found	Peak Found	High	High	High	High	High	Peak Found	Peak Found	High	Peak Found	Peak Found	Peak Found	Peak Found
High	M0ZRF7	SEC13 family protein	13.754	15	4	49	3	18.9	4	0.728	1.313	0.759	0.732	0.925602	0.785541	0.932291	0.986727	55.6	51.84	31.58	69.55	85	143	54.2	92.3	142.2	83.3	26.26	12.88	40.8	42.27	22.24	69.64	Peak Found	Peak Found	Peak Found	High	High	High	Peak Found	Peak Found	Peak Found	Peak Found	Peak Found	High	Peak Found	Peak Found	Peak Found	Peak Found
High	M0ZRG6	Rubisco subunit binding-protein beta subunit, rubb	30.095	10	7	70	2	86.64	7		1.385		1.376		0.828612		0.933516		46.91		55.56		225.2		174.6		200.2		22.73		72		46.67	Not Found	Not Found	Not Found	Peak Found	Peak Found	High	Not Found	Not Found	High	Peak Found	Not Found	Peak Found	Not Found	Not Found	Not Found	Peak Found
High	M0ZRH9	Small GTPase Rab2	22.734	31	6	52	1	49.38	6		0.809	100	0.731		0.980527	1.17946e-16	0.986727		52.6		106.44		124.4	218.1	103.7		153.8		46.01		88.8		12.11	Not Found	Not Found	Not Found	Peak Found	Peak Found	Peak Found	Peak Found	Not Found	Not Found	Not Found	Peak Found	High	Not Found	Not Found	Not Found	Peak Found
High	M0ZRM5	D-glycerate 3-kinase, chloroplast	4.713	7	2	3	2	0	2	1.756		0.923		0.848023		0.995588		21.2		31.7		286.4		150.5		163.1		69.28		23.39				Peak Found	High	Peak Found	Not Found	Not Found	High	Peak Found	Peak Found	Peak Found	Not Found	Not Found	Not Found	Not Found	Not Found	Peak Found	Not Found
High	M0ZRN8	Coatomer subunit beta'-2	27.869	24	3	50	3	20.13	3	1.959	0.935	0.522	0.781	0.502029	0.999937	0.501137	0.993085	100.71	65.17	101.11	89.06	106.5	150.5	45.2	90.6	47.4	159.8	67.22	31.96	38.03	60.01	89.34	35.97	High	High	High	High	High	High	Peak Found	High	High	High	High	High	Peak Found	High	High	High
High	M0ZRQ4	Glycylpeptide N-tetradecanoyltransferase	37.394	25	9	83	4	49.54	9	2.106	0.877	2.013	0.902	0.418373	0.980567	0.700392	0.993085	55.69	36.39	40.98	38.4	130.7	84	124.1	81	72.6	107.5	27.77	29.82	6.83	22.21	47.62	4.99	Peak Found	Peak Found	High	High	High	High	Peak Found	High	High	High	High	High	Peak Found	High	Peak Found	High
High	M0ZRQ9	Coatomer subunit zeta	25.176	26	4	54	2	73.19	4	1.22	0.976	0.997	0.618	0.934648	0.999937	0.992937	0.96567	58.29	18.1	45.24	55.35	100.7	137.3	78.5	63.5	78.7	141.3	45.55	7.05	40.64	46.48	31.68	14.61	Peak Found	Peak Found	Peak Found	High	High	High	Peak Found	Peak Found	High	Peak Found	Peak Found	High	Peak Found	Peak Found	Peak Found	High
High	M0ZRS7	Beta-galactidase	54.873	17	10	65	10	26.24	10	0.118	0.951	0.16	0.632	3.07488e-06	0.999937	0.000278182	0.96567	96.89	89.69	124.46	88.17	17	163.7	13.3	120.4	166.5	119	72.33	36.69	69	40.77	64.24	68.15	Peak Found	Peak Found	Peak Found	High	High	High	Peak Found	Peak Found	Peak Found	Peak Found	High	High	High	Peak Found	High	High
High	M0ZRT5	Developmental protein	10.704	11	2	7	2	9.08	2	0.01	0.614	0.01	0.01	1.31279e-16	0.569904	1.17946e-16	3.62386e-16		23.02				183.6			120.5	295.8					81.26	15.82	Not Found	Not Found	Not Found	Not Found	Not Found	High	Not Found	Not Found	Not Found	Not Found	Not Found	Not Found	Not Found	Peak Found	Peak Found	High
High	M0ZRT6	Ribomal protein L28	47.267	59	9	149	4	103.77	9	0.341	0.712	0.894	0.436	0.0227294	0.578877	0.74697	0.634842	89.26	47.73	99.19	40.07	20.9	110.4	133.7	52.5	122.3	160.3	67.55	46.21	70.29	35.27	59.03	19.43	High	Peak Found	High	High	High	High	High	High	High	High	High	High	High	High	High	High
High	M0ZRU4	IAA-amino acid hydrolase	16.041	13	4	11	4	3.69	4	2.105	0.856	1.572	1.132	0.744601	0.980567	0.865955	0.96567	105.17	39.15	62	30.39	37.3	134.4	58.1	195.7	20.5	154.1	93.13	35.45	67.4	36.67	80.58	14.39	Peak Found	Peak Found	Peak Found	High	Peak Found	High	Peak Found	Peak Found	Peak Found	Peak Found	High	High	Peak Found	Peak Found	Peak Found	Peak Found
High	M0ZRV7	Clavaminate synthase	33.719	27	8	75	8	35.91	8	0.761	0.79	0.674	0.556	0.900034	0.900719	0.713868	0.933516	56.94	40.21	42.78	65.31	52.6	127.2	73.2	95.7	95.6	155.8	43.45	4.16	22.08	30.57	6.34	21.42	High	Peak Found	Peak Found	High	High	High	High	High	High	High	High	High	High	High	High	High
High	M0ZRW2	Malic enzyme	33.315	14	7	82	3	28.66	7	0.538	1.066	2.396	1.259	0.879014	0.973773	0.627901	0.950988	80.48	57.94	77.52	56.4	13.6	142.8	78.6	208.3	25.2	131.4		28.9	81.68	51.04	70.74	53.86	Peak Found	Not Found	Not Found	Peak Found	High	High	High	Peak Found	Peak Found	Peak Found	High	Peak Found	Peak Found	Peak Found	Peak Found	Peak Found
High	M0ZRX8	Protein disulfide isomerase	34.245	18	11	59	11	24.4	11	0.927	1.252	2.692	1.609	0.967858	0.615771	0.253208	0.652065	54.9	23.75	71.53	40.98	29	176	72	129	32.2	161.9	22.26	9.11	62.12	29.77	10.4	11.93	Peak Found	Peak Found	High	High	High	High	High	High	High	High	High	High	High	High	Peak Found	High
High	M0ZRY2	Conserved oligomeric Golgi complex subunit 1	24.949	9	8	19	8	1.65	8	0.956	0.683	0.592	0.453	0.998999	0.744737	0.789418	0.852801	94.12	52.15	113.46	52.89	69.1	121.1	36.8	74.2	120.9	177.9	77.14	25.36	99.52	22.19	73.53	38.54	High	Peak Found	Peak Found	Peak Found	High	High	Peak Found	High	Peak Found	Peak Found	Peak Found	Peak Found	Peak Found	Peak Found	Peak Found	High
High	M0ZRY6	Isochorismatase domain-containing protein	15.278	24	4	13	4	8.61	4	0.308	0.781	0.484	0.74	0.12512	0.918802	0.713604	0.988837	58.11	104.84	38.82	117.38	26.8	100.7	26.2	146.5	141.6	158.2	17.28	2.22	70.31	33.81	61.46	32.97	Peak Found	Peak Found	Peak Found	Peak Found	High	High	Peak Found	Peak Found	Peak Found	High	Peak Found	High	Peak Found	Peak Found	High	High
High	M0ZS04	NMDA receptor-regulated protein	126.646	34	26	234	26	207.83	26	0.971	0.88	1.297	0.728	0.967858	0.973773	0.989999	0.98172	80.42	53.23	93.69	62.61	46.3	169.4	52.6	115	53.2	163.6	42.71	64.29	51.52	60.65	56.89	74.02	High	High	High	High	High	High	High	High	High	High	High	High	Peak Found	High	High	High
High	M0ZS06	Btz domain-containing protein	3.987	3	2	4	2	0	2		0.75	0.976	1.447		0.970884	0.989999	0.93029		15.29	0	27.93	98	171	26.2	131.6	78.4	94.9	38.78	8.58	119.21	59.39		70.49	Peak Found	Not Found	Peak Found	Peak Found	Peak Found	High	Peak Found	Peak Found	Peak Found	Peak Found	Peak Found	Peak Found	Peak Found	Not Found	Not Found	Peak Found
High	M0ZS08	Ran-binding protein	42.859	28	10	71	8	28.26	10	1.189	0.722	1.785	0.387	0.967858	0.755481	0.747881	0.69427	61.35	41.04	50.5	57.66	102.3	92.2	146.9	44.4	81.2	132.9	34.71	17.75	23.67	55.58	22.4	14.76	High	Peak Found	High	High	High	High	High	High	High	High	Peak Found	High	High	High	High	High
Medium	M0ZS21	Purple acid phphatase	2.45	3	1	1	1	0	1			100				1.17946e-16								600										Not Found	Not Found	Not Found	Not Found	Not Found	Not Found	High	Not Found	Not Found	Not Found	Not Found	Not Found	Not Found	Not Found	Not Found	Not Found
High	M0ZS26	FtsZ	4.22	4	1	6	1	1.66	1	0.01	0.356	1.931	0.361	1.31279e-16	0.0456441	0.780782	0.756826		63.95	76.25	5.07		86.8	104.6	88	77	243.7		57.76	53.46	0.35	69.09	6.07	Not Found	Not Found	Not Found	Peak Found	Peak Found	High	Peak Found	Peak Found	Peak Found	Peak Found	Not Found	Peak Found	Peak Found	Peak Found	Peak Found	High
High	M0ZS36	Protein G10	6.152	13	2	2	2	0	2		0.716	100	0.596		0.950904	1.17946e-16	0.979345		23.64		44.11		135.5	74.5	110.3		279.7		53.01		78.85		10.98	Not Found	Not Found	Not Found	Peak Found	Peak Found	Peak Found	Not Found	Not Found	Peak Found	Peak Found	Not Found	Peak Found	Not Found	Not Found	Not Found	High
High	M0ZS65	Histone deacetylase HDT1	19.588	23	5	28	5	14.71	5	0.845	1.094	1.688	0.855	0.954425	0.94105	0.811787	0.993085	87.4	92.94	116.94	99.39	126.8	68.5	195.3	61.3	98.8	49.3	9.41	13.94	53.54	40.23	101.92	24.73	Peak Found	Peak Found	Peak Found	Peak Found	Peak Found	High	High	High	High	Peak Found	Peak Found	High	Peak Found	High	Peak Found	High
High	M0ZS68	FCP1 homology domain-containing protein	52.163	40	11	72	11	31.74	11	1.282	0.964	0.991	0.939	0.909937	0.997504	0.95844	0.988837	109.37	71.4	80.38	82.16	86.3	138.5	84.4	104.4	64.4	122	87	8.14	64.34	50.36	49.69	35.48	High	Peak Found	High	High	High	High	High	High	Peak Found	High	High	High	Peak Found	High	High	High
High	M0ZS78	Pyruvate kinase	83.612	35	14	448	4	436.28	14	0.929	0.839	0.945	0.717	0.989334	0.976372	0.989999	0.983486	60.86	80.45	62.24	73.43	88.5	103	103.1	79.6	130.7	95.1	41.69	47.89	33.37	20.36	53.58	65.98	Peak Found	Peak Found	Peak Found	Peak Found	Peak Found	High	Peak Found	Peak Found	High	Peak Found	Peak Found	High	Peak Found	High	High	Peak Found
Medium	M0ZS84	Sm domain-containing protein	2.478	8	1	2	1	1.6	1	1.123	0.74	0.442	1.32	0.967858	0.949629	0.771273	0.935432	33.28	50.04	31.7	57.28	52.8	112.2	20.8	164.4	47	202.9	3.89	19.48		41.78	25.25	30.91	Peak Found	Not Found	Peak Found	Peak Found	Peak Found	Peak Found	Not Found	Peak Found	Not Found	High	High	Peak Found	Peak Found	Peak Found	Peak Found	Peak Found
High	M0ZSA3	Monodehydroascorbate reductase	228.316	71	27	1350	27	1888.45	27	0.678	0.942	0.995	0.853	0.737694	0.999937	0.87006	0.998818	45.69	23.99	24.43	49.44	59.9	116.1	97.8	106.5	96.6	122.9	24.11	4.99	7.93	21.61	5.58	13.66	High	High	High	High	High	High	High	High	High	High	High	High	High	High	High	High
High	M0ZSB3	ACI14	2.888	3	1	6	1	0	1	1.774	0.671	2.506	0.616	0.860542	0.909933	0.598931	0.978241	0.11	25.99	67.03	31.7	27.6	141	39	143.6	15.6	233.3		29.32	58.3	26.41	0.11	10.6	Peak Found	Not Found	Not Found	Peak Found	Peak Found	High	Peak Found	Not Found	Peak Found	High	Peak Found	High	Peak Found	Peak Found	Not Found	Peak Found
High	M0ZSD6	phphopyruvate hydratase	382.682	71	31	1678	14	2401.22	31	0.779	0.834	1.92	0.744	0.882762	0.931995	0.631917	0.983486	69.92	38.34	57.21	62.37	67.9	79.3	166	78.3	106.1	102.5	48.13	9.79	9.26	25.09	31.6	16.77	High	High	High	High	High	High	High	High	High	High	High	High	High	High	High	High
High	M0ZSE0	Uncharacterized protein	3.653	6	1	9	1	7.22	1	1.365	1.545	1.79	1.452	0.892754	0.610842	0.772387	0.923389	66.11	68.5	57.86	73.25	154.2	36.1	213.1	46	119	31.6	41.48	96.98	33.8	50.11	65.07	42.74	High	Peak Found	High	High	Peak Found	Peak Found	High	High	Peak Found	High	Peak Found	Peak Found	High	Peak Found	Peak Found	Peak Found
High	M0ZSE3	AT-hook motif nuclear-localized protein	4.027	3	1	2	1	0	1	0.115	0.684	0.36	1.082	0.000382772	0.713646	0.497627	0.933516	39.63	53.58	28.53	68.61	4.5	133.7	14.9	211.6	39.8	195.6	72.89	68.55	15.22	49.49	52.53	19.11	Peak Found	Peak Found	Peak Found	Peak Found	Peak Found	Peak Found	Peak Found	High	Not Found	Peak Found	Peak Found	Peak Found	Peak Found	High	Peak Found	Peak Found
High	M0ZSE8	Ribomal protein L24	41.953	26	6	273	2	315.46	6	1.067	0.925	1.403	0.673	0.992723	0.998957	0.971488	0.964722	57.3	23.19	35.94	40.28	114.2	86	143.6	55	101.4	99.9	48.11	12.45	18.57	35.01	18.77	9.02	High	Peak Found	High	High	High	High	High	Peak Found	Peak Found	High	High	High	High	High	High	High
High	M0ZSG9	Gluce-6-phphate 1-dehydrogenase	4.467	3	2	3	2	0	2		0.648		0.699		0.846683		0.986238		38.63		120.29		176.1		192.1		231.8		25.49		15.52		15.53	Not Found	Not Found	Not Found	Peak Found	Peak Found	High	Not Found	Not Found	Not Found	High	Peak Found	High	Not Found	Not Found	Not Found	Peak Found
High	M0ZSH3	Trafficking protein particle complex subunit	13.596	34	4	17	4	5.88	4	1.978	0.939	2.258	0.883	0.498377	0.999937	0.585876	0.993085	71.65	27.14	75.26	39.09	144.2	79.2	149.9	75.5	81.9	69.4	54.3	29.69	47	36.94	7.6	38.11	Peak Found	High	High	High	High	High	Peak Found	Peak Found	High	High	Peak Found	High	Peak Found	Peak Found	High	Peak Found
High	M0ZSI0	Agenet domain-containing protein	2.987	4	1	5	1	0	1		0.848	100	0.955		0.993277	1.17946e-16	0.988837		11.77		27.52		172.1	61.2	163.6		203		5.28		24.54		14.05	Not Found	Not Found	Not Found	High	High	High	Peak Found	Not Found	Not Found	Peak Found	Peak Found	Peak Found	Not Found	Not Found	Not Found	Peak Found
High	M0ZSI1	Importin subunit alpha	46.407	31	11	111	8	64.07	11	0.868	0.577	1.463	0.288	0.967858	0.321948	0.917792	0.342085	84.33	60.36	74.27	74.64	42	90.1	155.4	49.2	76.7	186.6	75.55	49.53	42.94	54.07	80.84	19.51	Peak Found	Peak Found	Peak Found	High	High	High	Peak Found	High	High	High	Peak Found	High	Peak Found	High	High	High
High	M0ZSJ2	EB_dh domain-containing protein	5.418	8	2	9	2	0	2	0.753	0.848	0.28	0.575	0.954425	0.995922	0.36481	0.957672	36.05	32.17	38.36	39.55	136.6	76.6	40.2	65.7	190.6	90.3	8.72	32.97	31.48	57.95	37.92	15.44	Peak Found	Peak Found	High	High	Peak Found	Peak Found	Peak Found	Peak Found	Peak Found	Peak Found	Peak Found	High	High	High	High	Peak Found
High	M0ZSJ4	Nucleolar protein nop56	12.679	12	4	12	4	1.61	4	0.306	1.061	0.826	0.424	0.189827	0.973773	0.951826	0.850647	105.38	89.01	118.56	89.93	52.5	104.7	168.8	42.5	145.2	86.3	72.13	92.57	61.44	78.67	93.86	11.55	Peak Found	Peak Found	Peak Found	Peak Found	Peak Found	High	High	High	Peak Found	Peak Found	Peak Found	High	Peak Found	High	Peak Found	Peak Found
High	M0ZSK1	ATP-dependent Clp protease proteolytic subunit	7.596	9	2	15	2	3.88	2	0.191	0.984	4.389	0.44	0.197657	0.999937	0.117496	0.844359	75.09	52.32	49.36	70.58	8.1	184.5	147.7	43.6	31.4	184.6	50.43	27.54	32.58	75.9	68.4	29.08	Peak Found	Peak Found	Peak Found	High	High	High	High	Peak Found	High	High	Peak Found	High	Peak Found	High	Peak Found	High
High	M0ZSL3	Calreticulin	163.313	64	24	438	24	436.68	24	0.818	1.269	2.079	1.871	0.907425	0.581626	0.498595	0.49067	41.1	32.98	70	46.13	45.7	100.8	134.7	172.4	63.8	82.6	26.39	18.56	50.57	29.03	9.63	9.94	High	High	High	High	High	High	High	High	High	High	High	High	High	High	High	High
High	M0ZSL5	Dihydrolipoyl dehydrogenase	49.746	23	11	136	8	80.55	11	0.368	0.839	1.321	0.676	0.121626	0.95948	0.985495	0.976625	57.94	26.66	76.68	38.22	33.4	107.4	126.9	96.9	100.4	135.1	31.4	20.39	62.34	26.54	29.4	12.59	Peak Found	Peak Found	High	High	High	High	High	High	High	High	Peak Found	High	High	High	High	High
High	M0ZSL7	Disulfide-isomerase	68.565	43	13	232	13	243.67	13	0.953	0.951	1.053	1.12	0.967858	0.999937	0.925728	0.944557	50.79	35.49	62.31	40.69	74.3	108.1	68	148.5	83.5	117.6	33.97	22.51	52.9	20.99	26.14	9.04	High	High	High	High	High	High	High	High	High	High	High	High	High	High	High	High
High	M0ZSN2	Pyroglutamyl-peptidase I	53.508	42	8	114	7	117.87	8	0.99	0.641	0.515	0.333	0.994161	0.42927	0.184445	0.450772	67.46	33.18	91.35	49.24	87.4	122.2	39.5	75.3	100.5	175.2	62.77	16.59	81.21	26.37	17.98	24.99	High	High	High	High	High	High	High	High	High	High	High	High	High	High	High	High
High	M0ZSN7	DUF538 domain-containing protein	11.659	19	3	23	3	17.62	3	0.273	1.038	0.202	1.41	0.0661891	0.953173	0.0582509	0.858945	95.47	14.03	97.7	37.77	12.7	155.9	19.6	219.8	50.3	141.6	30.9	6.29	92.81	35.56	60.14	10.29	Peak Found	Peak Found	Peak Found	High	High	High	Peak Found	Peak Found	High	High	High	High	Peak Found	High	High	High
High	M0ZSQ8	Nicotianamine synthase	3.905	6	1	1	1	0	1	0.845	1.324	0.01	1.909	0.967858	0.913667	1.17946e-16	0.850647	33.61	49.44		56.19	125.1	99.4		143.3	157.2	75	32.16	24.29			11.99	43.23	Peak Found	Not Found	Peak Found	Peak Found	Peak Found	Peak Found	Not Found	Not Found	Not Found	Not Found	Not Found	High	Peak Found	Peak Found	Peak Found	Peak Found
High	M0ZSR4	USP	31.233	66	6	78	6	74.96	6	2.126	0.763	1.511	0.469	0.302304	0.846683	0.934387	0.831949	58.55	45.86	94.51	74.02	179.3	64.8	118.8	51.2	104.8	81	29.58	17.12	77.27	48.49	35.69	27.78	High	High	High	High	High	High	High	High	High	High	Peak Found	High	High	High	High	High
Medium	M0ZST4	Gangliide induced differentiation associated protein	2.325	2	1	5	1	0	1	1.419	1.155	0.828	0.874	0.879014	0.94105	0.989999	0.993327	28.68	11.74	19	13.58	144	95.1	93.6	71.9	113	82.3	39.91	23.71	9.24	35.3	25.58	2.75	Peak Found	High	Peak Found	Peak Found	Peak Found	High	Peak Found	Peak Found	Peak Found	Peak Found	Peak Found	High	Peak Found	Peak Found	Peak Found	Peak Found
High	M0ZST5	Eukaryotic translation initiation factor 5A	65.811	48	8	243	1	280.55	8	100	0.165	100	0.01	1.31279e-16	0.00129928	1.17946e-16	3.62386e-16		24.23			187.2	47.4	85			280.5	121.02	12.74				44.57	Peak Found	Peak Found	Not Found	Not Found	Peak Found	Peak Found	Not Found	Peak Found	Not Found	Not Found	Not Found	Not Found	Not Found	Not Found	Not Found	Peak Found
High	M0ZSU7	Spliceome associated protein	51.266	20	12	75	12	51.92	12	0.987	0.875	1.107	0.286	0.991601	0.985807	0.989999	0.345862	41.72	38.22	57.95	55.3	95.9	112.4	114.8	33	116.8	127.2	25.46	6.74	41.67	24.92	16.67	15.7	High	Peak Found	High	High	High	High	High	High	High	Peak Found	Peak Found	High	High	High	Peak Found	High
High	M0ZSX2	Purple acid phphatase	66.316	29	14	93	14	72.27	14	1.339	1.129	3.006	1.08	0.886407	0.829635	0.100275	0.964722	47.04	32.86	57.06	33.98	105.1	53.6	250.7	64.7	78.1	47.8	35.98	16.63	55.65	6.29	5.79	26.72	High	Peak Found	High	High	High	High	High	High	High	High	High	High	High	High	High	High
High	M0ZSY0	Isopentenyl phphate kinase	4.357	4	1	3	1	0	1	2.522	0.574	12.159	0.431	0.623224	0.748206	0.0174497	0.896849	77.35	43.21	51.24	35.07	27.6	126.6	133	81.4	10.9	220.5	65.41	41.35	57.38	32.85		25.87	Peak Found	Not Found	Peak Found	Peak Found	High	Peak Found	Peak Found	Peak Found	Peak Found	Peak Found	Not Found	Peak Found	Not Found	Not Found	Peak Found	Peak Found
High	M0ZSY9	Peroxisomal membrane protein pmp34	4.307	3	1	3	1	1.78	1	0.835	1.138	0.757	1.102	0.967858	0.968621	0.98356	0.983486	116.07	36.12	0	62.72	62.8	148.6	56.9	134.5	75.2	122	87.18	27.12		65.25		30.94	Not Found	Peak Found	Peak Found	Peak Found	Peak Found	Peak Found	Not Found	Peak Found	Not Found	Peak Found	Peak Found	High	Not Found	Not Found	Peak Found	Peak Found
High	M0ZSZ7	Calcium ion binding protein	22.345	26	4	41	3	40.14	4	0.545	0.991	0.476	0.766	0.55379	0.974024	0.362917	0.993085	77.65	18.59	96.73	19.14	103.8	114.5	45.6	91.2	131.2	113.6	31.96	18.73	38.51	21.66	85.44	13.39	High	High	High	High	High	High	High	High	High	High	High	High	High	Peak Found	High	High
High	M0ZT33	Heme oxygenase 1	25.641	21	6	30	6	12.66	6	0.62	1.134	1.308	1.193	0.768946	0.841966	0.979792	0.933516	78.46	19.15	76.07	21.51	44.9	125.7	95.4	131.9	94.6	107.6	24.61	5.63	60.98	7.7	5.78	3.58	High	Peak Found	High	High	High	High	High	Peak Found	High	High	High	High	High	Peak Found	High	High
High	M0ZT40	Sucre synthase	532.393	57	57	4728	3	5835.42	57	2.609	1.068	1.508	1.136	0.103911	0.948245	0.927205	0.933516	66.05	58.36	84.28	71.42	190.5	89.5	92.3	79.3	85.6	62.8	21.44	32.51	53.49	30.22	47.41	44.22	High	High	High	High	High	High	High	High	High	High	High	High	High	High	High	High
Medium	M0ZT50	Cupin_5 domain-containing protein	2.39	4	1	4	1	3.71	1	1.431	2.081	2.73	2.6	0.854071	0.252712	0.395576	0.608595	49.58	26.45	47.92	72.49	127.6	51.2	243.5	63.9	89.2	24.6	58.87	10.11	39	65.78	21.78	23.48	Peak Found	Peak Found	Peak Found	Peak Found	Peak Found	Peak Found	High	High	High	Peak Found	Peak Found	Peak Found	Peak Found	Peak Found	Peak Found	Peak Found
High	M0ZT51	Proteasome subunit alpha type	87.028	53	12	387	12	386.37	12	0.897	0.859	1.762	0.72	0.95858	0.959194	0.762031	0.980734	54.88	20.24	41.95	38.51	87.4	83	158.1	80.5	88.8	102.3	28.56	5.67	29.85	26.94	29.03	2.67	High	High	High	High	High	High	High	High	High	High	High	High	High	High	High	High
High	M0ZT60	HAT-like transpase	22.06	9	7	30	4	5.57	7	0.868	0.742	0.682	0.524	0.967858	0.872877	0.844442	0.907694	40.56	50.02	48.16	78.9	93	133.4	79.9	84.2	96.2	113.2	30.19	30.62	9.48	17.52	34.76	28.41	High	Peak Found	Peak Found	High	High	High	Peak Found	High	High	High	Peak Found	High	Peak Found	High	Peak Found	Peak Found
High	M0ZT62	Nucleome-binding protein	14.555	21	6	19	6	0	6	0.493	0.75	0.824	0.473	0.557556	0.888136	0.926863	0.866411	49.95	37.37	56.6	72.44	64.4	102.5	102.3	57.3	144.6	128.9	23.73	12.49	20.3	40.54	54.13	20.47	High	Peak Found	Peak Found	High	High	High	Peak Found	High	Peak Found	Peak Found	High	Peak Found	High	High	High	High
High	M0ZT64	Elongator complex protein 6	4.049	5	1	5	1	5.27	1	1.354	0.668	0.561	0.616	0.89225	0.908827	0.84566	0.979505	80.66	58.28	51.68	52.38	189.3	57.9	78.4	47.3	139.8	87.2	15.14	21	15.22	43.09	64.05	41.95	Peak Found	Peak Found	Peak Found	Peak Found	Peak Found	High	Peak Found	Peak Found	Not Found	Peak Found	Not Found	High	Peak Found	Peak Found	Peak Found	Peak Found
High	M0ZT74	Pyruvate dehydrogenase E1 component subunit alpha	59.089	30	11	73	2	77.1	11	0.486	1.252	1.145	0.771	0.634414	0.792494	0.979792	0.988837	9.49	17.28	20.6	33.27	27.5	177.3	64.4	131.2	56.2	143.4	12.55	13.09	32.37	17.28	4.7	12.38	Peak Found	Peak Found	High	High	High	High	Peak Found	Peak Found	High	High	High	High	Not Found	High	High	Peak Found
High	M0ZT86	Small molecular heat shock protein	23.714	40	6	24	1	17.31	6	1.028	0.451	52.733	0.01	0.992723	0.535499	5.24873e-11	3.62386e-16	71.43	0	126.29		12.6	1.6	571.5		10.8	3.5	15.92		132.66		69.17		Peak Found	Peak Found	Peak Found	Peak Found	Not Found	Not Found	Peak Found	High	High	Not Found	Not Found	Not Found	Peak Found	Peak Found	Not Found	Not Found
High	M0ZT89	Chaperonin 21	56.366	62	12	75	11	81.89	12	0.285	0.789	1.585	0.445	0.028097	0.892681	0.875087	0.779652	96.79	34.76	80.09	63.05	20.1	135.7	85	73.6	106.5	179.1	55.67	21.58	70	68.65	37.26	6.59	Peak Found	Peak Found	High	High	High	High	High	High	High	High	Peak Found	High	Peak Found	High	High	High
Medium	M0ZTB6	NRC1	2.501	15	1	1	1	0	1	0.01	0.461	0.01	0.583	1.31279e-16	0.514923	1.17946e-16	0.964722		0		0		120.8		152.8	64.2	262.2							Not Found	Not Found	Not Found	Not Found	Not Found	Peak Found	Not Found	Not Found	Not Found	Not Found	Not Found	Peak Found	Not Found	Not Found	Peak Found	Not Found
Medium	M0ZTB8	Pentatricopeptide repeat-containing protein	2.439	3	1	1	1	0	1	0.589	0.355	0.478	0.431	0.89225	0.246435	0.790507	0.853159	96.24	22.46	9.66	22.46	137.3	23.4	111.5	28.5	233.2	66	77		33.82			21.18	Peak Found	Peak Found	Not Found	Not Found	Not Found	Peak Found	Peak Found	Peak Found	Peak Found	Not Found	Not Found	Peak Found	Not Found	High	Not Found	Peak Found
High	M0ZTF3	DNAJ protein	22.795	11	4	12	4	5.43	4	1.872	1.62	3.296	0.675	0.608409	0.378333	0.229232	0.98172	87.09	51.53	140.7	65.38	78.2	128.7	232.4	53.6	36.4	70.6	87.84	68.51	122.5	35.12	80.74	45.44	Peak Found	Peak Found	Peak Found	High	High	Peak Found	High	High	Peak Found	Peak Found	Peak Found	High	Peak Found	Peak Found	Peak Found	Peak Found
High	M0ZTG0	Translation elongation factor	12.069	5	4	17	4	0	4	0.738	0.807	1.112	0.802	0.916293	0.969389	0.989999	0.994147	87.93	36.79	120.51	37.73	91.2	99.1	63.8	76.4	146.9	122.6	119.68	9.14	116.29	34.99	18.39	13.67	Peak Found	Peak Found	Peak Found	High	High	High	Peak Found	High	Peak Found	High	Peak Found	High	Peak Found	High	Peak Found	High
High	M0ZTH3	Serine/threonine-protein phphatase	40.702	14	11	85	1	28.65	11	1.638	1.001	1.246	0.981	0.710535	0.973773	0.989999	0.982815	45.05	47.26	55.65	57.51	134.1	84.8	82.9	115.2	91.8	91.3	9.05	17.68	24.66	45.58	8.88	20.76	Peak Found	Peak Found	High	Peak Found	Peak Found	High	Not Found	Not Found	Peak Found	Peak Found	Peak Found	Peak Found	Peak Found	Peak Found	Peak Found	High
High	M0ZTH5	GTP-binding family protein	32.328	15	8	48	8	20.31	8	0.776	0.773	0.801	0.51	0.913135	0.885854	0.884626	0.915233	81.61	48.53	58.66	57.75	78.9	133.8	73.5	74.7	91.5	147.5	42.33	24.13	38.7	33.68	34.54	11.71	High	Peak Found	High	High	High	High	Peak Found	High	High	High	Peak Found	High	Peak Found	High	High	High
High	M0ZTJ0	Gibberellin receptor GID1	5.685	6	1	4	1	4.56	1	0.562	0.804	0.01	1.611	0.826452	0.980406	1.17946e-16	0.867781	230.57	52.24		38.78	80.9	88.3		176.9	144	109.8	124.17	58.71			23.16	35.78	High	Not Found	Peak Found	Not Found	Peak Found	High	Not Found	Not Found	Not Found	Not Found	Not Found	High	Peak Found	Not Found	High	Not Found
High	M0ZTJ4	ubiquitinyl hydrolase 1	102.087	25	25	166	16	74.21	25	1.192	1.023	1.264	1.141	0.954425	0.977569	0.989999	0.96567	64.81	46.57	79.62	45.26	89	123.4	79.5	133.7	68.8	105.5	17.38	25.92	27.36	24	19.48	29.44	High	High	High	High	High	High	High	High	High	High	High	High	High	High	High	High
High	M0ZTK1	Beta-D-glucan exohydrolase	91.942	31	16	223	13	168.42	16	0.79	1.074	2.036	0.941	0.89225	0.94105	0.53832	0.987617	103.36	50.14	66.75	40.6	95.4	116.2	98.2	103	77.4	109.8	49.11	35.97	8.42	21.84	4.21	17.68	High	High	Peak Found	High	High	High	High	High	High	High	High	High	Peak Found	High	High	High
High	M0ZTM4	Map3k delta-1 protein kinase	4.096	3	2	5	1	0	2	1.86		0.75		0.848023		0.977081		65.63		64.51		309.1		124.7		166.2		15.39		20.24		56.34		Peak Found	Not Found	High	Not Found	Not Found	Not Found	Peak Found	Not Found	Peak Found	Not Found	Not Found	Not Found	Peak Found	Peak Found	Peak Found	Not Found
High	M0ZTM6	Increased size exclusion limit 1a	4.26	2	1	12	1	16.6	1	1.039	1.131	0.685	1.314	0.982473	0.84685	0.847987	0.850647	53.4	29	62.83	32.08	45.7	152.9	27.1	187	45.1	142.3	26.24	14.44	37.88	15.45	54.31	31.76	Peak Found	Peak Found	Peak Found	High	High	High	Peak Found	Peak Found	Peak Found	High	High	High	Peak Found	Peak Found	Peak Found	Peak Found
High	M0ZTM9	motin	44.24	28	6	108	4	144.64	6	0.362	1.207	0.522	1.776	0.0606916	0.769425	0.150115	0.56251	111.81	35.97	94.59	48.91	49.1	109	52.9	166.9	120.3	101.8	35.79	39.07	24.55	33.85	115.29	33.47	High	High	High	High	High	High	High	High	High	High	High	High	High	High	High	High
High	M0ZTN0	motin	99.981	48	10	368	7	660.17	10	0.39	1.744	1.085	3.517	0.0782189	0.0215896	0.94975	0.0208688	111.41	55.84	118.61	80.82	38.6	92.9	93.4	147.5	143.9	83.7	17.12	44.78	47.51	38.38	107.81	36.68	High	High	High	High	High	High	High	High	High	High	High	High	High	High	High	High
High	M0ZTN1	motin	105.061	49	9	421	2	772.98	9	0.49	2.029	1.078	4.531	0.265958	0.00128489	0.94479	0.00262773	112.61	69.62	130.86	87.46	61.1	83.8	104.4	175.1	110.5	65.1	33.48	76	47.44	34.07	130.08	47.93	High	High	High	High	High	High	High	High	High	High	High	High	High	Peak Found	High	High
High	M0ZTN3	Elicitor-responsive protein	12.04	20	2	25	2	22.68	2	1.946	0.665	1.35	0.473	0.488401	0.658794	0.949759	0.852801	88.45	22.68	72.26	30.16	167.6	92	76.6	66.4	71.1	126.3	46.06	19.4	75.16	17.01	43.03	8.62	Peak Found	High	Peak Found	High	High	High	High	High	High	High	Peak Found	High	Peak Found	Peak Found	High	Peak Found
High	M0ZTN9	Ara4-interacting protein	60.151	31	12	89	12	65.51	12	1.033	0.933	0.891	0.867	0.999234	0.999937	0.891777	0.994147	61.92	49.21	53.12	62.88	98.6	109.5	72.9	94.7	86.8	137.5	33.87	2.48	13.77	14.01	8.14	15.24	High	Peak Found	Peak Found	High	High	High	High	High	High	High	High	High	High	High	High	High
High	M0ZTP7	Replication factor C / DNA polymerase III gamma-tau subunit	3.24	5	1	4	1	0	1	0.467	0.315	0.429	0.48	0.58422	0.00323255	0.680596	0.898484	90.81	53.74	93.55	5.25	82.1	48.8	64.3	74	175.8	155	33.18	51.87	93.9	2.45	78.75	9.82	Peak Found	Peak Found	Not Found	Peak Found	Peak Found	Peak Found	Peak Found	Peak Found	Peak Found	Peak Found	Peak Found	Not Found	Peak Found	High	Peak Found	Peak Found
High	M0ZTQ4	motin	40.133	33	5	151	2	201.24	5	0.726	1.334	0.796	3.105	0.855145	0.554432	0.758389	0.137992	104.86	65.17	61.24	78.74	54.7	115.6	57.6	204.1	64.8	103.2	83.54	66.58	26.34	24.53	80.96	34.93	Peak Found	Peak Found	High	High	High	High	Peak Found	High	Peak Found	High	High	High	High	Peak Found	Peak Found	High
High	M0ZTQ5	motin ML15	41.567	40	5	148	1	195.67	5		0.871		0.673		0.995922		0.98172		84.4		43.22		205.3		158.8		235.9		85.49				39.58	Not Found	Not Found	Not Found	Peak Found	Not Found	Peak Found	Not Found	Not Found	Not Found	Not Found	Peak Found	Not Found	Not Found	Not Found	Not Found	High
High	M0ZTR8	Coatomer subunit zeta	32.467	29	5	72	3	84.2	5	1.186	0.839	1.364	0.799	0.953163	0.970884	0.972541	0.993613	55.22	14.61	54.26	36.98	135.5	75.2	136.2	89.3	93.9	69.9	41.61	9.61	34.1	20.61	11.83	19.47	Peak Found	Peak Found	High	High	High	High	High	High	High	High	High	High	Peak Found	High	High	High
High	M0ZTT6	SH3 domain-containing protein 3	11.243	14	4	15	4	0	4	0.929	1.463	0.789	1.71	0.967858	0.547871	0.820422	0.815778	45.2	42.19	56.01	50.29	146.5	80.8	110.7	47.3	157.9	56.9	7.95	26.23	22.61	65.34	84.38	66.43	Peak Found	Peak Found	Peak Found	High	High	High	High	High	Peak Found	High	Peak Found	Peak Found	High	High	Peak Found	High
High	M0ZTU2	Leucoanthocyanidin dioxygenase	7.103	5	2	18	2	5.47	2	1.747	1.25	0.76	1.743	0.634414	0.744135	0.913652	0.592945	81.26	24.57	96.67	41.34	182	88.5	50.9	131.4	65	82.1	59.85	11.57	103.07	15.17	29.42	8.63	Peak Found	Peak Found	Peak Found	High	High	High	Peak Found	High	Peak Found	High	High	High	Peak Found	Peak Found	Peak Found	Peak Found
High	M0ZTU6	Double-stranded DNA-binding protein	32.137	59	7	70	7	73.93	7	1.061	0.745	0.941	0.594	0.989896	0.798741	0.84304	0.933516	89.39	36.06	133.73	54.36	152	49.9	223.5	37	56.5	81.2	71.16	27.02	12.18	53.6	25.73	32.74	High	Peak Found	High	High	High	High	High	High	High	High	High	High	High	High	High	High
High	M0ZTU8	GIP1_N domain-containing protein	4.769	1	1	8	1	3.79	1	0.282	1.858	0.473	0.01	0.245257	0.231445	0.757458	3.62386e-16	123.15	9.52	30.78		46.2	194.7	81.6		172.6	104.8	97.37	5.34	32.19		13.33	11.02	Peak Found	Not Found	Peak Found	High	High	High	Peak Found	Peak Found	Peak Found	Not Found	Not Found	Not Found	High	High	Peak Found	High
High	M0ZTV6	AML1	9.049	4	3	5	3	0	3	1.119	1.219	0.727	1.452	0.967858	0.929474	0.95696	0.907694	64.29	10.14	76.12	10.14	195.8	38.9	108.2	46.4	124.5	86.2	46.99	18.35	34.65		63.48	20.79	Peak Found	Peak Found	High	Peak Found	Peak Found	Peak Found	Peak Found	Peak Found	Peak Found	Not Found	Not Found	High	Peak Found	High	Peak Found	High
High	M0ZTW7	Leucoanthocyanidin dioxygenase	7.506	6	2	3	2	0	2	0.643	0.568	0.576	0.259	0.934648	0.778576	0.912748	0.555252	55.46	47.5	74.79	99.49	116.6	102.6	23.1	56.6	165.5	135.6	32.61	81.39	125.79	84.05	50.48	47.32	Peak Found	Peak Found	Peak Found	Peak Found	Peak Found	High	Not Found	Peak Found	Peak Found	Peak Found	Peak Found	High	Peak Found	Peak Found	Peak Found	Peak Found
High	M0ZTX3	L-galacte dehydrogenase	32.834	35	6	53	6	39.82	6	0.879	0.78	1.169	0.782	0.956998	0.872877	0.999426	0.988837	82.19	25.81	77.63	33.24	79.8	108.7	73.6	97.6	108.6	131.6	37.32	8.16	52.14	8.29	17.84	10.13	High	Peak Found	High	High	High	High	High	High	High	High	High	High	Peak Found	High	High	High
High	M0ZTX6	inorganic diphphatase	48.066	34	9	84	8	65.19	9	0.478	1.823	1.164	2.543	0.279653	0.00802504	0.985955	0.119978	49.24	45.84	65.19	49.23	30.1	145.7	95.2	198.5	60	70.5	10.84	14.15	46.39	16.01	32.58	26.48	Peak Found	High	High	High	High	High	High	High	High	High	High	High	High	High	High	High
High	M0ZTY1	ATP binding protein	81.993	45	13	113	13	98.32	13	1.282	0.975	0.92	0.354	0.908641	0.996579	0.860782	0.562267	68.36	31.93	72.9	83.01	107.9	129.8	78.5	38.5	118.4	126.9	25.86	14.5	26.95	63.27	33.92	13	High	High	High	High	High	High	High	High	High	High	Peak Found	High	High	High	High	High
High	M0ZTZ3	Clathrin binding protein	11.031	8	3	12	3	5.51	3	0.334	0.661	1.584	0.265	0.436753	0.736641	0.839031	0.417026	121.23	8.91	20.43	37.52	18.2	121.5	86.3	77.6	54.5	242	127.71	4.33	8.03	73.8	39.59	18.75	Peak Found	Peak Found	Peak Found	Peak Found	Peak Found	High	High	High	High	Peak Found	Peak Found	Peak Found	Peak Found	Peak Found	Peak Found	High
Medium	M0ZU16	Glutamyl-tRNA(Gln) amidotransferase subunit A	2.264	3	1	1	1	0	1	0.626	0.471	0.692	0.614	0.919156	0.537699	0.964042	0.96567	70.4	19.88	111.9	15	61.1	81.4	67.5	109.5	97.6	183	19.25	19.83	111.13	17.36	67.63	18.83	Peak Found	Peak Found	Not Found	Peak Found	Peak Found	Peak Found	Not Found	Peak Found	Peak Found	Peak Found	Peak Found	Peak Found	Not Found	Peak Found	Peak Found	Peak Found
High	M0ZU24	Heat shock 70 kDa protein, mitochondrial	81.213	27	16	219	3	216.27	16	13.447	2.371	11.104	3.113	3.6112e-07	0.00788853	1.61339e-05	0.124997	120.83	63.33	91.49	71.55	115.5	88	255	85.6	10.9	44.9	133.39	72.77	40.01	131.96	27.04	16.73	Peak Found	Peak Found	Peak Found	Peak Found	High	High	High	Peak Found	High	High	High	High	Peak Found	Peak Found	Peak Found	Peak Found
High	M0ZU37	Integrase core domain containing protein	5.539	15	2	16	2	3.46	2	0.892	0.642	0.614	0.612	0.967858	0.626569	0.668227	0.964722	49.52	42.58	59.95	38.34	103	93.6	83.9	63	152	104.6	39.1	22.15	56.1	61.04	28.43	33.42	Peak Found	Peak Found	Peak Found	Peak Found	High	High	Peak Found	High	High	High	Peak Found	High	Peak Found	High	High	High
High	M0ZU86	Nucleic acid binding protein	46.205	41	10	86	9	102.17	10	1.304	0.72	0.665	0.486	0.89225	0.74992	0.475521	0.850647	78.61	41.94	56.8	52.93	119.6	105.1	60.7	66.7	87.5	160.4	41.88	12.76	7.79	35	28.34	13.95	High	High	High	High	High	High	High	Peak Found	High	High	High	High	High	High	Peak Found	High
Medium	M0ZU90	Initol-tetrakisphphate 1-kinase	2.206	3	1	2	1	0	1	0.01	0.784	3.788	0.22	1.31279e-16	0.973773	0.290028	0.396539		41.71	0	5.21		155.5	129.5	50.7	34.2	230.1		44.63				18.96	Not Found	Not Found	Not Found	Not Found	Peak Found	Peak Found	Not Found	Not Found	Peak Found	Not Found	Not Found	Peak Found	Not Found	Not Found	Peak Found	Peak Found
High	M0ZU92	ATP binding protein	15.901	7	6	13	6	0	6	0.6	0.922	0.777	0.642	0.789134	0.999937	0.889432	0.976625	59.95	50.67	86.86	83.44	61.8	110.6	68.9	110.7	83.7	164.3	42.32	11.41	10.88	18.01	60.61	13.72	High	Peak Found	Peak Found	Peak Found	High	High	Peak Found	Peak Found	Peak Found	Peak Found	Peak Found	Peak Found	Peak Found	Peak Found	High	High
High	M0ZU96	Heterogeneous nuclear ribonucleoprotein A1	117.675	42	19	317	18	381.38	19	0.844	0.672	1.594	0.21	0.931712	0.403251	0.872641	0.0246664	71.69	55.33	50.35	85.4	113.2	75.1	153.4	16	114.7	127.6	58.17	41.54	16.8	58.39	31.36	4.32	High	High	High	High	High	High	High	High	High	Peak Found	Peak Found	High	High	High	High	High
High	M0ZUC0	Lysomal pro-X carboxypeptidase	42.711	22	9	38	9	18.83	9	0.805	1.157	0.278	0.582	0.945759	0.8155	0.0732051	0.961926	115.68	57.06	96.23	82.11	73.7	116.8	37.5	75.3	159.6	137	118.94	64.81	47.58	37.94	65.86	29.18	High	Peak Found	Peak Found	Peak Found	High	High	Peak Found	Peak Found	Peak Found	Peak Found	Peak Found	High	High	High	High	High
High	M0ZUC6	Bet_v_1 domain-containing protein	29.296	50	7	50	7	33.28	7	0.808	1.413	3.72	4.166	0.967858	0.431465	0.20376	0.0478059	88.28	38.98	108.22	37.39	6.2	114.7	26.6	362	8.2	82.3	65.83	48.44	93.32	14.61	37	25.07	Peak Found	Peak Found	Peak Found	High	High	High	Peak Found	Peak Found	High	High	High	High	Peak Found	Peak Found	Peak Found	High
High	M0ZUC8	NTGP1	19.524	28	6	51	6	34.94	6	0.912	0.579	0.409	0.344	0.967858	0.231003	0.0785632	0.587626	39.24	27.66	83.34	64.94	112.7	101.8	33	78.4	120	154.2	41.7	11.81	46.21	8.91	17.13	13.07	High	Peak Found	High	High	High	High	High	Peak Found	High	Peak Found	Peak Found	High	High	High	High	High
Medium	M0ZUD8	Phphoesterase	2.386	7	1	3	1	0	1	1.162	1.954	0.896	1.83	0.967858	0.42927	0.989999	0.850647	40.29	55.85	3	55.23	140.4	100.7	108.2	84	120.8	45.9	34.4	14.39	8.36	20.57	0.42	56.01	Peak Found	Peak Found	Peak Found	High	Peak Found	High	Peak Found	Peak Found	Peak Found	High	Not Found	Peak Found	Peak Found	Peak Found	Not Found	Not Found
High	M0ZUE8	RNA-binding protein	7.464	7	2	7	2	1.67	2	0.566	0.736	0.57	0.45	0.749662	0.879243	0.839031	0.852801	121.21	54.77	123.12	67.9	103.2	93.3	69.4	67.8	90.2	176.1	54.24	30.92	27.17	75.09	12.17	10.6	Peak Found	Peak Found	High	Peak Found	High	Peak Found	Peak Found	Peak Found	High	Peak Found	Peak Found	High	Peak Found	High	Peak Found	High
Medium	M0ZUF2	GRF domain class transcription factor	1.988	7	1	1	1	0	1	5.783	0.585	0.607	0.275	0.051215	0.729826	0.920582	0.597709	0	15.18	13.15	19.11	257.5	86.6	27	39.8	44.5	144.5		12.62	12.49			13.68	Not Found	Peak Found	Not Found	Peak Found	Peak Found	Peak Found	Not Found	Peak Found	Peak Found	Peak Found	Not Found	Not Found	Peak Found	Not Found	Not Found	High
High	M0ZUG0	Pre-mRNA splicing factor	3.157	4	1	1	1	0	1	0.16		0.506		0.067675		0.782833		0		83.47		57.5		182.1		360.3				79.11				Not Found	Not Found	Peak Found	Not Found	Not Found	Not Found	Peak Found	Peak Found	High	Not Found	Not Found	Not Found	Not Found	Peak Found	Not Found	Not Found
High	M0ZUG1	Small heat shock protein, chloroplastic	7.533	15	3	5	3	1.62	3	2.112	4.231	0.985	0.359	0.686105	5.60848e-06	0.992937	0.831949	51.86	52.9	23.03	81.24	55.6	352.3	57.6	23.8	34.3	76.5	23.59		22.23	76.22	78.51	60.9	Peak Found	Peak Found	Peak Found	High	Not Found	Not Found	Peak Found	High	Peak Found	Peak Found	Not Found	Peak Found	Not Found	Peak Found	Peak Found	Peak Found
High	M0ZUG4	Lung seven transmembrane receptor	10.749	7	2	12	2	9.18	2	1.123	1.006	0.46	0.565	0.967858	0.995922	0.74697	0.951569	27.4	35.54	28.18	48.99	89.1	150.4	39.2	101.5	81.8	138	23.66	33.88	6.76	29.61	9.97	13.59	Peak Found	Peak Found	High	High	High	High	Peak Found	Peak Found	Not Found	High	High	High	Peak Found	Peak Found	Peak Found	High
High	M0ZUI7	Gluce acyltransferase	18.144	20	3	27	1	21.09	3	5.368	1.399	4.891	1.225	0.002944	0.677905	0.0523908	0.946597	48.27	30.17	47.45	57.3	188.8	79.7	144.4	96.8	33.3	57	62.54	13.44	25.84	31.72	52.31	49.75	Peak Found	Peak Found	High	Peak Found	Peak Found	High	High	High	High	High	High	Peak Found	Peak Found	Peak Found	Peak Found	High
High	M0ZUM3	Protein arginine n-methyltransferase	9.436	6	2	6	2	4	2	0.01	0.611	1.419	0.292	1.31279e-16	0.612872	0.91781	0.597697		55.82	22.08	104.91		165.8	22.6	96.6	15.2	299.8		18.41	97.79	41.66	24.08	42.96	Not Found	Not Found	Not Found	Peak Found	Peak Found	High	Peak Found	Peak Found	Peak Found	Peak Found	Not Found	High	Peak Found	Not Found	Peak Found	High
High	M0ZUN6	p-coumarate 3-hydroxylase	12.331	17	3	18	3	15.95	3	1.61	0.831	0.228	1.021	0.763727	0.968102	0.200542	0.983486	74.62	76.8	51.62	76.69	222.1	84	17	85.8	69.5	121.6	56.28	54.96	33.75	57.13	85.05	62.15	Peak Found	High	High	High	High	High	Peak Found	Peak Found	Peak Found	High	Peak Found	High	Peak Found	High	Peak Found	Peak Found
High	M0ZUN9	40S ribomal protein S20	46.359	54	7	212	1	199.27	7	0.925	0.651	0.435	0.104	0.967858	0.477107	0.43688	0.00207822	110.12	44.68	104.15	117.23	84.4	160.8	25.7	20.5	53.9	254.8	86.02	47.05	106.99	130.17	78.03	35.28	High	Peak Found	High	Peak Found	High	High	Peak Found	Peak Found	High	Peak Found	Peak Found	High	Peak Found	Peak Found	High	High
High	M0ZUP2	Zuotin	74.723	26	16	130	16	94.46	16	1.037	1.086	1.058	0.576	0.998999	0.931995	0.980125	0.933516	58.97	38.19	64.8	66.13	47.1	214	42.6	84.2	50	162.1	27.38	23.65	46.93	75.74	24.01	8.79	High	High	High	High	High	High	High	High	High	High	Peak Found	High	High	High	High	High
High	M0ZUQ1	RNA binding protein	8.834	3	3	12	1	5.37	3	0.667	0.596	1.058	0.336	0.90509	0.78907	0.989999	0.786773	33.04	68.97	87.43	81.83	97.4	91.3	70.9	18.4	150.3	171.8	63.83	60.78	96.34	68.24	65.11	57.54	Peak Found	Peak Found	Peak Found	Peak Found	Peak Found	High	Not Found	High	Peak Found	Not Found	Not Found	Not Found	Peak Found	High	Peak Found	Not Found
High	M0ZUR3	MFP1 attachment factor 1	15.691	18	3	31	3	29.79	3	0.368	0.824	0.614	0.336	0.208696	0.952842	0.767747	0.585509	84.99	11.59	46.06	40.6	18.3	189.1	35	63	70.5	224.1	46.74	4.36	61.59	61.76	31.81	3.48	Peak Found	Peak Found	Peak Found	High	High	High	High	Peak Found	High	High	High	High	High	High	High	High
High	M0ZUX5	DNA double-strand break repair rad50 ATPase	32.187	8	9	42	8	14.31	9	0.671	0.832	1.055	0.523	0.871692	0.973773	0.991978	0.898478	97.3	33.61	76.36	32.37	51	114	144.2	63.1	102.8	124.9	91.77	5.04	59.65	26.2	39.4	14.95	High	Peak Found	Peak Found	High	High	High	High	High	Peak Found	High	Peak Found	Peak Found	Peak Found	High	Peak Found	High
High	M0ZV03	Protein HGH1 homolog	9.031	11	2	3	2	0	2	0.796	1.538	0.865	0.981	0.967858	0.642977	0.989999	0.988431	81.17	68.5	53.16	64.31	108.7	104.8	62.2	66.8	71.9	185.6		21.66	29.98	19.87	82.81	15.01	Peak Found	Not Found	Not Found	Peak Found	High	Peak Found	Peak Found	Peak Found	Peak Found	Peak Found	Not Found	Peak Found	Peak Found	Peak Found	Peak Found	Peak Found
High	M0ZV40	Vacuolar proton pump subunit B	126.21	57	23	389	3	376.19	23	0.904	0.893	0.858	0.842	0.962529	0.981124	0.689191	0.996322	67.03	30.88	42.48	47.32	73.4	105.2	79.4	119.6	101.5	120.9	51.94	23.11	10.03	30.81	32.88	4.49	Peak Found	High	Peak Found	High	High	High	High	High	High	High	Peak Found	High	Peak Found	High	High	High
High	M0ZV46	Alba domain-containing protein	12.386	14	4	13	3	4.18	4	0.763	0.739	0.818	0.751	0.931712	0.906685	0.918845	0.988837	49.79	30.23	83.79	83.76	105.4	55.1	125.2	28.8	162	123.4	46.91	32.17	34.57	62.58	47.51	5.77	Peak Found	Peak Found	High	Peak Found	High	High	Peak Found	Peak Found	High	Peak Found	Peak Found	High	Peak Found	High	High	Peak Found
Medium	M0ZV52	F-Box protein	2.376	3	1	1	1	0	1	0.251	0.199	0.394	0.077	0.19439	0.00122054	0.627901	0.00918526	10.74	279.6	56.89	138.05	50.7	39	79.6	16.4	201.9	212.4	0.33	129.16	77.16	151.97	17.85	17.18	Peak Found	Peak Found	Not Found	Peak Found	Peak Found	Not Found	Peak Found	Peak Found	Peak Found	Peak Found	Peak Found	Peak Found	Peak Found	Peak Found	Peak Found	High
Medium	M0ZV88	Gamma-glutamylcyclotransferase family protein	2.043	13	1	1	1	0	1	100	0.552	100	0.756	1.31279e-16	0.746243	1.17946e-16	0.988837		0		47.97	75.5	80.1	190	109.6		144.9	90.56		88.02	43.53			Not Found	Peak Found	Peak Found	Not Found	Peak Found	Not Found	Not Found	Peak Found	High	Peak Found	Not Found	Peak Found	Not Found	Not Found	Not Found	Peak Found
High	M0ZV95	WD repeat-containing protein 55	5.4	8	2	3	2	0	2	0.395	0.94	0.658	0.633	0.710011	0.999937	0.919365	0.976625	46.1	56.01	104.1	104.02	27.1	211.9	72.5	30.4	161.1	97	60.67	36.09	80.59	106.13	67.38	85.35	Peak Found	Peak Found	Not Found	Peak Found	Peak Found	High	Peak Found	Peak Found	Peak Found	Peak Found	Not Found	Peak Found	Peak Found	Peak Found	Peak Found	Peak Found
High	M0ZV97	Alpha-galactidase	48.916	22	9	88	7	119.98	9	1.353	1.161	1.332	1.24	0.883704	0.846683	0.989999	0.928276	61.45	30.05	61.52	51.11	118.1	73.7	144.9	105.4	94.3	63.6	38.87	22.05	9.93	32.88	37.56	27.16	High	High	High	High	High	High	High	High	High	High	High	High	High	High	Peak Found	High
High	M0ZV98	60S ribomal protein L7a	86.932	46	16	406	1	445.5	16	1.107	0.955	1.324	0.868	0.967858	0.999937	0.981843	0.998915	18.24	41.83	20.16	71.06	156.3	34.8	192.8	42.4	135.7	38.1	26.21	3.64	7.61	26.65	23.76	32.65	High	Peak Found	High	Peak Found	Peak Found	High	High	Peak Found	High	Peak Found	Peak Found	High	Peak Found	High	Peak Found	Peak Found
High	M0ZV99	Actin depolymerizing factor 3	41.588	50	6	181	3	154.53	6	1.932	0.789	1.016	0.505	0.429213	0.842705	0.895885	0.810746	76.49	43.56	96.26	62.09	171.7	78.4	69.1	54.8	125.9	100.2	49.99	31.62	79.65	44.3	37.43	17.08	High	High	High	High	High	High	High	High	High	High	High	High	Peak Found	High	High	High
High	M0ZVA1	Phphonopyruvate decarboxylase	25.252	16	6	37	6	16.57	6	0.724	0.862	0.843	0.789	0.896414	0.98846	0.91781	0.996322	54.26	44.04	57.62	45.01	58.8	112.4	84.3	99.1	105.7	139.6	24.06	27.37	47.54	9.21	20.56	26.43	High	Peak Found	High	High	High	High	High	High	High	High	Peak Found	High	Peak Found	High	High	High
Medium	M0ZVA9	Oxidoreductase, 2OG-Fe(II) oxygenase family protein	2.526	3	1	8	1	8.42	1	1.501	0.662	1.215	0.477	0.824917	0.678582	0.962213	0.878614	93.04	50.11	42.33	61.99	137.4	114	73.7	55.1	56.2	163.6	79.96	43.58	20.76	61.53	94.93	41.15	Peak Found	Peak Found	Peak Found	Peak Found	High	High	Peak Found	Peak Found	High	Peak Found	Peak Found	High	Peak Found	Peak Found	High	Peak Found
Medium	M0ZVB6	RNA-binding region-containing protein	2.139	3	1	2	1	0	1	3.605		0.678		0.0982091		0.962213		68.88		51.08		424.2		79.1		96.7		51.59		54.26		23.46		High	Peak Found	High	Not Found	Not Found	Not Found	Peak Found	Peak Found	Not Found	Not Found	Not Found	Not Found	Peak Found	Peak Found	Peak Found	Not Found
High	M0ZVC8	RNA binding protein	7.7	5	3	9	1	0	3																									Not Found	Not Found	Not Found	Not Found	Not Found	Not Found	Not Found	Not Found	Not Found	Not Found	Not Found	Not Found	Not Found	Not Found	Not Found	Not Found
High	M0ZVD6	Vacuolar protein sorting protein	7.64	15	2	11	2	6.02	2	1.37	1.201	1.938	1.599	0.881994	0.877124	0.757458	0.831949	59.77	43.12	78.14	62.53	62.1	134.1	70.7	196.7	49.9	86.5	36.26	36.19	43.02	39	37.09	32.89	High	Peak Found	Peak Found	Peak Found	High	High	Peak Found	High	High	High	Peak Found	Peak Found	Peak Found	Peak Found	Peak Found	High
High	M0ZVI1	gluce-6-phphate 1-epimerase	4.347	9	2	5	2	0	2	0.471	1.531	1.966	2.203	0.637361	0.655422	0.717669	0.654918	89.03	65.55	64.89	74.32	36.1	50.7	222.7	139.5	91.8	59.2	90.23	59.75	55.57	47.25	21.17	58.76	Not Found	Peak Found	Peak Found	Peak Found	Peak Found	High	High	Peak Found	High	Peak Found	Peak Found	Peak Found	Peak Found	Peak Found	Peak Found	Peak Found
High	M0ZVI2	inorganic diphphatase	46.842	37	6	78	4	78.28	6	1.175	0.881	3.626	0.936	0.957386	0.98846	0.0443038	0.988837	95.68	32.4	99.9	52.65	67.1	97.6	139.8	112.5	76.6	106.4	48.92	4.91	36.35	32.71	50.27	14.58	High	Peak Found	Peak Found	Peak Found	High	High	High	High	High	Peak Found	Peak Found	High	High	High	High	High
High	M0ZVI4	Protein yrdA	3.8	5	1	1	1	1.97	1	1.441	2.419	0.35	1.319	0.931712	0.175429	0.636747	0.952401	44.2	23.18	61.4	102.72	128.3	179.5	31.1	97.9	89	74.2	44.87			81.21	54.11	24.9	Not Found	Peak Found	Peak Found	Not Found	Not Found	Peak Found	Peak Found	Not Found	Not Found	Peak Found	Peak Found	High	Peak Found	Peak Found	Not Found	Peak Found
High	M0ZVJ6	Proteasome subunit beta	58.571	69	12	137	7	158.72	12	0.705	0.718	2.107	0.501	0.865274	0.829635	0.576683	0.872576	124.56	48.01	116.83	84.27	106.3	72	157.8	44.5	86.9	132.6	45.25	51.5	76.28	84.61	78.25	41.54	Peak Found	Peak Found	High	High	High	High	Peak Found	Peak Found	High	High	Peak Found	High	Peak Found	High	Peak Found	High
Medium	M0ZVL3	Aldehyde dehydrogenase	2.595	2	1	1	1	0	1		1.127		1.705		0.973773		0.895938		33.51		32.46		173.6		276.7		149.6		16.11		24.29		37.76	Not Found	Not Found	Not Found	Peak Found	Peak Found	Peak Found	Not Found	Not Found	Not Found	Peak Found	Peak Found	High	Not Found	Not Found	Not Found	Peak Found
High	M0ZVL8	Serine-threonine protein kinase, plant-type	45.077	21	12	97	12	44.79	12	0.888	1.172	3.121	0.822	0.956998	0.841721	0.0635806	0.994147	80.15	37.53	55.86	49.78	104.8	84	215	61.3	55.3	79.7	3.78	7.17	28.43	12.18	16.95	6.97	High	Peak Found	High	High	High	High	High	High	High	High	High	High	High	High	High	High
High	M0ZVM3	Ferulate-5-hydroxylase	23.915	14	6	10	6	14.34	6	2.408	0.694	2.182	1.147	0.680641	0.846683	0.709239	0.973233	88.08	91.88	17.5	96	52.4	143.8	40.4	254.1	7.9	101.4	93.32	69.35	9.52	70.95	75.63	58.83	Peak Found	Peak Found	Peak Found	Peak Found	Peak Found	Peak Found	Peak Found	Peak Found	Peak Found	Peak Found	Peak Found	High	Peak Found	Peak Found	Peak Found	Peak Found
High	M0ZVP6	Small nuclear ribonucleoprotein Sm D3	29.536	26	3	62	3	79.64	3	1.481	0.817	1.338	0.355	0.782321	0.936664	0.989999	0.597709	91.87	23.42	92.6	77.24	102.8	104.7	131	40.6	98.9	121.9	71.29	6.06	64.47	54.08	37.15	11.82	High	High	High	High	High	High	High	High	High	High	High	High	High	High	High	High
High	M0ZVR1	Ferredoxin--NADP reductase, chloroplastic	5.243	4	1	2	1	1.63	1	0.01	0.936	0.01	1.273	1.31279e-16	0.999937	1.17946e-16	0.964722		62.6		16.11		95.3		129.7	273.2	101.8		47.05		25.25	8.05		Not Found	Not Found	Not Found	Peak Found	Peak Found	Peak Found	Not Found	Not Found	Not Found	Peak Found	High	High	Peak Found	Not Found	Peak Found	Not Found
High	M0ZVR3	Cellular nucleic acid binding protein	25.986	23	3	20	3	35.5	3	0.54	0.952	0.8	0.552	0.625085	0.999937	0.950162	0.93029	64.61	46.03	66.69	95.13	54.8	172	26.6	40	118.2	188.4	80.81	45.29	124.63	110.48	15.34	28.41	High	Peak Found	Peak Found	Peak Found	High	High	Peak Found	Peak Found	High	Peak Found	Peak Found	High	Peak Found	High	Peak Found	High
High	M0ZVS7	26S proteasome non-atpase regulatory subunit	45.362	34	9	135	9	153.63	9	0.67	0.543	1.461	0.325	0.793363	0.060269	0.948595	0.329161	68.71	34.35	61.03	65.57	52.3	93.7	103	104.1	76.6	170.4	42.09	17.85	28.98	30.07	34.97	13.32	High	High	High	High	High	High	High	High	High	High	High	High	High	High	High	High
Medium	M0ZVS8	Alpha-mannidase	2.368	2	1	4	1	0	1	0.365	1.031	2.683	0.823	0.584871	0.981464	0.460906	0.997231	69.66	59.81	74.34	16.15	35.9	79.5	248.9	60.5	98.2	77.1	30.72	43.39	23.57	12.11	71.49	18.81	Not Found	Peak Found	Peak Found	Peak Found	Peak Found	Peak Found	Peak Found	Peak Found	High	Peak Found	Peak Found	High	Peak Found	Peak Found	Not Found	Peak Found
High	M0ZVT8	Dehydroquinate synthase	112.949	43	16	234	16	221.49	16	0.749	1.334	1.26	2.242	0.894325	0.424612	0.995588	0.257624	93.63	29.53	42.71	44.34	40.6	130.2	68.2	215.5	49.7	95.8	81.83	12.73	29.09	68.59	34.54	62.34	High	High	High	High	High	High	High	High	High	High	High	High	High	High	High	High
High	M0ZVU3	Zinc finger protein	8.239	7	3	5	2	0	3	1.81	1.08	1.36	0.969	0.823685	0.970884	0.944552	0.988837	47.87	21.52	74.19	19.17	137.1	114	100.3	112.9	23.8	111.9	14.3	25.27	39.64		110.05	4.78	Peak Found	Peak Found	Peak Found	Peak Found	Peak Found	High	Peak Found	Peak Found	High	Not Found	Not Found	Peak Found	Not Found	Not Found	Peak Found	Peak Found
High	M0ZVV4	DNA-directed RNA polymerase subunit	53.066	9	15	62	15	14.06	15	0.773	0.897	1.029	0.744	0.92348	0.998957	0.989999	0.993327	72.41	65.04	91.78	91.12	69.9	152.1	68.7	80.9	86.9	141.4	36.33	26.8	69.42	39.74	35.31	38.51	High	High	High	Peak Found	High	High	Peak Found	High	High	Peak Found	Peak Found	High	Peak Found	High	High	High
High	M0ZVZ8	Ubiquitin carrier protein	8.243	13	2	32	2	37.34	2	1.253	0.789	1.095	0.689	0.927675	0.94105	0.976589	0.983486	33.49	17.83	46.33	37.85	169.6	37.2	166.6	34.8	147.6	44.2	11.78	8.9	32.32	21.46	21.7	16.03	High	Peak Found	High	High	High	High	High	High	High	High	Peak Found	High	High	High	High	High
Medium	M0ZW28	H1 histone	2.381	10	1	1	1	0	1	0.01	2.176	1.024	4.946	1.31279e-16	0.361264	0.989999	0.169407		41.18	69.83	57.49		77.1	117.1	175.3	195.1	35.4		40.85	63.21	60.85	43.04	17.78	Not Found	Not Found	Not Found	Peak Found	Peak Found	Peak Found	Peak Found	High	Peak Found	Peak Found	Peak Found	Peak Found	Peak Found	Peak Found	Peak Found	Not Found
High	M0ZW59	Vacuolar protein sorting-associated protein 35	23.957	8	6	38	1	19.87	6	2.954	1.274	0.01	1.769	0.208593	0.836478	1.17946e-16	0.830851	29.38	38.12		36.14	163.9	121.8		168.5	50.3	95.6	21.02	38.25		21.26	17	26.04	Peak Found	Peak Found	High	Peak Found	Peak Found	Peak Found	Not Found	Not Found	Not Found	Peak Found	Peak Found	Peak Found	Peak Found	Peak Found	Peak Found	High
High	M0ZW73	Aspartic proteinase nepenthesin-1	19.159	6	3	23	3	8.66	3	1.699	1.048	1.19	3.331	0.630026	0.976769	0.989999	0.219102	123.71	38.2	123.71	46.71	254.6	0.7	88.2	2.6	253.1	0.7	38.54	21.5	22.39	68.1	72.08	11.61	High	High	High	Peak Found	High	High	High	High	High	High	High	High	Peak Found	Peak Found	Peak Found	High
High	M0ZW83	Fe2OG dioxygenase domain-containing protein	4.042	3	1	3	1	3.66	1																									Not Found	High	Not Found	Not Found	Not Found	Not Found	Not Found	Not Found	Not Found	High	Not Found	High	Not Found	Not Found	Not Found	Not Found
High	M0ZWA8	Phenylcoumaran benzylic ether reductase	27.656	29	7	48	7	9.3	7	0.561	0.621	0.461	0.417	0.514707	0.427504	0.332187	0.761086	51.52	45.72	86.42	66.89	87.9	103.8	33.4	56	143.7	175.2	26.62	16.65	88.3	16.42	19.36	34.8	High	Peak Found	High	High	High	High	Peak Found	Peak Found	High	High	High	High	High	High	High	High
High	M0ZWB1	Protein yrdA	5.338	5	1	2	1	3.81	1	100	1.926	100	1.181	1.31279e-16	0.443596	1.17946e-16	0.96567		71.7		185.57	117	141.3	181.7	86.7		73.4		61.57	112.48	110.49			Not Found	Peak Found	Not Found	Peak Found	Not Found	High	Peak Found	Peak Found	Not Found	Peak Found	Not Found	High	Not Found	Not Found	Not Found	Not Found
High	M0ZWC0	Initol-pentakisphphate 2-kinase	3.959	3	1	3	1	2.04	1		0.274	100	0.268		0.0498151	1.17946e-16	0.606499		79.33		24.54		69.9	207.1	67.6		255.3		81.68		10.67		36.19	Not Found	Not Found	Not Found	Peak Found	Peak Found	High	Not Found	Not Found	Peak Found	Peak Found	Not Found	Peak Found	Not Found	Not Found	Not Found	Peak Found
High	M0ZWC5	Mitogen-activated protein kinase	10.338	9	3	10	2	1.84	3	1.001	0.861	0.721	0.571	0.989499	0.986954	0.902724	0.951569	52.46	73.86	37.5	105.43	97.2	91.5	79.7	108.1	114.3	109.2	68.18	63.28	21.93	61.11	76.18	14.72	High	Peak Found	Peak Found	Peak Found	High	High	Peak Found	Peak Found	Peak Found	Peak Found	Peak Found	High	Peak Found	High	Peak Found	High
High	M0ZWD4	Gluce-induced degradation protein 8 homolog	4.974	9	2	10	2	0	2	1.677	0.823	1.174	0.734	0.852637	0.969612	0.977081	0.988837	48.6	16.54	38.92	27.58	69.1	150.5	47	127.7	36.8	168.8	26.67	9.31	26.43	53.51	38.69	40.26	Peak Found	Peak Found	Peak Found	High	High	High	Peak Found	Not Found	High	Peak Found	Peak Found	High	Peak Found	Peak Found	Peak Found	High
High	M0ZWD8	Pre-pro-cysteine proteinase	70.683	27	10	188	10	294.62	10	0.622	0.935	0.923	0.914	0.605891	0.999937	0.786238	0.988837	61.88	46.22	59.7	52.58	67.8	108.2	100.8	105.8	104.7	112.7	41.81	20.7	54.32	16.98	21.2	18.89	High	High	High	High	High	High	High	High	High	High	High	High	High	High	High	High
High	M0ZWG2	Protein RCC2	17.568	14	5	15	5	7.64	5	0.688	1.017	2.718	0.608	0.952035	0.987449	0.392391	0.96567	116.45	43.3	121.48	78.23	39.6	91.2	273.1	55	33.1	108	47.64	17	23.08	54.1	145	25.96	Peak Found	Peak Found	Peak Found	Peak Found	Peak Found	Peak Found	High	High	High	Peak Found	Peak Found	High	Peak Found	High	Peak Found	Peak Found
High	M0ZWH0	5'-3' exoribonuclease	21.71	8	7	17	7	3.89	7	1.206	0.822	1.24	0.544	0.954425	0.960693	0.989999	0.933516	57.48	41.7	48.1	74.97	149.2	47.1	189.2	24.7	143.6	46.3	55.32	45.08	25.08	16.59	55.9	35.2	Peak Found	Peak Found	High	Peak Found	Peak Found	High	High	Peak Found	High	Peak Found	Peak Found	Peak Found	Peak Found	Peak Found	Peak Found	Peak Found
High	M0ZWJ1	Maf protein	4.171	6	1	3	1	0	1	0.387	0.483	0.243	0.29	0.682838	0.569904	0.34151	0.675611	99.58	67.59	107.97	28.57	68.9	69.4	41.2	56	169.5	195.1	60.58	64.91	29.5	11.05	94.61	25.04	Peak Found	Peak Found	Peak Found	Peak Found	Peak Found	High	Not Found	Peak Found	Peak Found	Peak Found	Peak Found	Peak Found	Not Found	Peak Found	Peak Found	Peak Found
High	M0ZWK0	Proteasome subunit alpha type	76.499	43	12	351	12	478.59	12	0.841	0.787	1.636	0.583	0.929806	0.839146	0.845692	0.898484	70.96	17.47	51.18	43.88	91.6	82.5	153.4	68.4	98.5	105.6	32.14	7.96	8.28	38.67	55.78	6.57	High	High	High	High	High	High	High	High	High	High	High	High	High	High	High	High
High	M0ZWK1	ornithine carbamoyltransferase	19.243	20	7	35	3	17.92	7	0.692	1.1	1.962	1.416	0.936425	0.957923	0.726499	0.916458	86.99	27.97	79.81	32.52	26.5	124.5	115.2	167.3	52.8	113.7	29.45	18.24	57.87	20.46	43.61	17.3	Peak Found	Peak Found	Peak Found	High	Peak Found	High	High	Peak Found	High	Peak Found	Peak Found	High	Peak Found	Peak Found	Peak Found	Peak Found
High	M0ZWN2	Thioredoxin	54.035	72	10	260	9	333.88	10	1.041	0.834	0.958	0.657	0.998206	0.931995	0.83382	0.951569	60.96	22.78	87.46	38.9	101.7	101	69.2	95.7	110.9	121.6	34.34	4.67	66.1	27.2	22.57	10.75	High	High	High	High	High	High	High	High	High	High	High	High	High	High	High	High
High	M0ZWN3	Cysteine protease	18.122	16	4	24	4	4.44	4	0.875	1.808	0.472	2.089	0.967858	0.216062	0.554877	0.63982	72.72	47.92	98.96	38.8	127.8	101.5	51.3	150.3	100.6	68.6	21.94	30.67	51.17	14.51	59.74	10.28	High	Peak Found	High	High	High	High	Peak Found	Peak Found	High	High	High	High	High	Peak Found	Peak Found	High
High	M0ZWN4	Purple acid phphatase	10.8	12	3	8	3	2.2	3	1.325	1.138	2.145	1.808	0.902174	0.952842	0.62986	0.826214	45.11	78.24	87.65	101.5	188.5	39.9	245.8	47.1	43.7	35.1	9.56	42.8	66.4	87.7	120.61	55.26	Peak Found	Peak Found	High	Peak Found	Peak Found	Peak Found	High	High	High	Peak Found	High	Peak Found	Peak Found	Peak Found	High	Peak Found
High	M0ZWP5	Coatomer subunit alpha	265.875	51	55	713	55	588.95	55	1.457	0.877	1.258	0.758	0.834344	0.972859	0.999426	0.986727	64.35	68.24	71.21	84.9	101.6	101.2	86.5	117.8	96.5	96.5	18.67	15.2	6.83	14.06	36.18	22.95	High	High	High	High	High	High	High	High	High	High	High	High	High	High	High	High
High	M0ZWQ0	V-type proton ATPase proteolipid subunit	13.681	11	1	17	1	10.74	1	1.129	1.095	0.505	1.38	0.967858	0.905829	0.740271	0.825359	91.56	39.2	90.95	66.44	52.9	138.5	33.2	195.7	44.6	135.1	93.98	27.52	87.64	56.49	103.05	36.23	Peak Found	Peak Found	High	High	High	High	Peak Found	Peak Found	High	High	High	High	Peak Found	Peak Found	Peak Found	High
High	M0ZWQ6	TLDc domain-containing protein	30.328	20	8	19	8	5.1	8	1.242	0.917	1.66	0.672	0.935107	0.998957	0.839031	0.978241	55	74.52	60.88	61.86	154.4	71.3	208.5	50.2	40.8	74.8	7.47	61.71	23.07	45.34	84.83	37.66	Peak Found	Peak Found	High	Peak Found	High	High	High	High	High	Peak Found	Peak Found	High	Peak Found	High	High	Peak Found
High	M0ZWR5	diphthine methyl ester synthase	9.558	13	3	12	3	3.61	3	1.092	0.758	1.07	0.568	0.967858	0.92643	0.999426	0.933516	64.36	72.54	59.28	87.2	187.5	59.7	119.5	35.4	118	79.9	18.52	23.48	30.5	43.76	87.74	35.71	Peak Found	Peak Found	Peak Found	High	Peak Found	High	Peak Found	Peak Found	High	Peak Found	Peak Found	High	Peak Found	High	Peak Found	Peak Found
High	M0ZWS2	tRNA (adenine(58)-N(1))-methyltransferase non-catalytic subunit TRM6	3.912	2	1	8	1	0	1	0.383	0.904	0.885	0.993	0.265958	0.999937	0.958052	0.986567	77.97	40.75	41.25	32.08	57.4	88	118.2	92.9	150	93.6	85.26	28.9	33.31	4.89	36.42	28.59	High	Peak Found	Peak Found	Peak Found	Peak Found	High	Peak Found	High	High	Peak Found	Peak Found	High	Peak Found	Peak Found	Peak Found	Peak Found
High	M0ZWT2	Endo-1,3-1,4-beta-d-glucanase	5.499	10	2	26	1	33.03	2	0.431	0.944	0.01	0.544	0.784463	0.999937	1.17946e-16	0.950988	44.28	37.87		47.36	51.6	169.1		88.2	121.7	169.3	39.91	18.98		54.58	28.35	36.91	Peak Found	Peak Found	Not Found	Peak Found	Peak Found	High	Not Found	Not Found	Not Found	Peak Found	Peak Found	Peak Found	Peak Found	Peak Found	Peak Found	Not Found
High	M0ZWV1	Rrp4	2.734	3	1	3	1	0	1	0.684	0.731	0.736	0.428	0.908537	0.873529	0.961078	0.831949	96.38	39.94	56.81	38.4	91.5	122.1	59.5	70.7	80.9	175.2	67.87	20.37	40.93	19.82	57.31	33.9	Peak Found	Peak Found	Peak Found	Peak Found	High	Peak Found	Peak Found	Peak Found	Peak Found	Peak Found	Not Found	Peak Found	Peak Found	High	Peak Found	Peak Found
High	M0ZWY5	Sm-like protein LSM2	3.879	14	1	2	1	0	1	1.235	0.873	2.245	1.909	0.929806	0.995922	0.574011	0.842557	78.59	18.74	64.82	22.02	157.5	6.2	257.6	13.6	157.9	7.1	59.15		48.56	13.48	45.22	98.5	Peak Found	Peak Found	High	Peak Found	Not Found	Not Found	Peak Found	Peak Found	High	Peak Found	Peak Found	Peak Found	Peak Found	Peak Found	Peak Found	Peak Found
High	M0ZWY7	Elongation factor Tu	27.83	23	8	44	8	20.51	8	0.705	1.024	0.835	1.079	0.89225	0.959194	0.95629	0.946597	48.79	86.26	68.36	64.99	33.1	127.5	49.7	186.5	58.5	144.7	20.18	47.3	46.39	16.09	7.84	39.4	Peak Found	Peak Found	Peak Found	High	High	High	Peak Found	Peak Found	Peak Found	High	Peak Found	High	Peak Found	Peak Found	High	Peak Found
High	M0ZWY9	Synapse-associated protein	5.899	5	2	13	2	0	2	1.337	1	0.517	0.841	0.89225	0.997504	0.768034	0.997289	66.37	35.85	95.29	61.39	78.4	140.1	26.1	148	75.1	132.3	42.73	9.14	48.66	11.54	55.57	16.25	Peak Found	Peak Found	Peak Found	High	High	High	Peak Found	High	Peak Found	Peak Found	Peak Found	Peak Found	Peak Found	High	Peak Found	High
High	M0ZX29	Splicing factor 3A subunit	15.758	17	4	16	4	16.49	4	0.778	0.805	1.373	0.358	0.937269	0.953173	0.937231	0.754668	33.76	40.58	46.38	50.99	108	79.3	171.2	5.3	133.3	102.9	38.02	33.51	43.81	89.49	18.79	19.23	High	Peak Found	High	High	High	High	High	High	High	Peak Found	Peak Found	Peak Found	Peak Found	High	High	High
Medium	M0ZX56	p-glycoprotein	1.972	1	1	4	1	0	1	4.859	0.733	9.85	0.473	0.172518	0.901755	0.0297328	0.916458	0	28.49	37.25	29.28	43.7	150.2	88.7	99	9	209.4		21.72	37.51	22.97		12.08	Not Found	Not Found	Peak Found	Peak Found	High	High	Peak Found	Peak Found	Peak Found	Peak Found	Peak Found	Peak Found	Not Found	Not Found	Peak Found	High
High	M0ZX65	Peptidyl-prolyl cis-trans isomerase	7.766	9	2	9	2	6.29	2	2.298	1.164	1.779	1.388	0.344547	0.92643	0.798634	0.929676	76.12	38.25	51.37	33.99	213.1	67	98.3	70.9	95.6	55.2	26.37	13.37	57.14	37.34	22.69	34.66	Peak Found	Peak Found	Peak Found	High	High	High	Peak Found	Not Found	Peak Found	Peak Found	Peak Found	High	Peak Found	Peak Found	High	Peak Found
High	M0ZX98	P69F protein	15.416	12	5	64	1	77.64	5	9.056	3.184	0.871	6.918	0.000113436	0.00255168	0.989999	0.00804709	105.82	39.45	155.31	124.04	125.3	114	21.6	276.3	22.8	39.9	68.24	31.04	12.12	125.38	107.76	22.87	High	High	Peak Found	Peak Found	High	Peak Found	Peak Found	Peak Found	Peak Found	Peak Found	High	High	Not Found	Peak Found	Peak Found	Peak Found
High	M0ZXA4	Superoxide dismutase copper chaperone	43.387	46	9	79	9	56.17	9	0.783	0.703	0.83	0.493	0.89225	0.537699	0.761777	0.780707	70.3	54.1	76.51	50.6	40.1	161.4	38.4	93.2	49.2	217.8	9.94	36.36	40.63	76.32	32.42	43.21	High	Peak Found	High	High	High	High	High	High	High	High	High	High	Peak Found	High	High	High
High	M0ZXB0	AT-hook motif nuclear-localized protein	3.895	4	1	20	1	6.1	1	0.613	0.682	0.584	0.303	0.811877	0.805994	0.74697	0.592945	56.12	10.83	42.29	26.09	85.2	109.1	66.8	43.5	139.1	156.3	49.45	14.18	36.93	48.45	28.85	11.25	Peak Found	Peak Found	Peak Found	High	High	High	High	Peak Found	Peak Found	Peak Found	Peak Found	High	Peak Found	High	High	Peak Found
High	M0ZXB7	ATP-dependent clp protease	22.101	22	5	21	5	21.12	5	0.658	1.2	2.067	1.67	0.845822	0.744948	0.578444	0.712839	64.36	33.34	64.27	26.52	26.6	84	159.5	165.9	73.5	90.5	47.2	19.65	28.17	50.66	59.46	53.78	Peak Found	Peak Found	Peak Found	High	High	High	High	High	High	High	Peak Found	High	Peak Found	Peak Found	High	High
High	M0ZXE2	P69E protein	29.682	21	6	72	2	103.84	6	3.983	2.692	0.216	5.012	0.0141083	0.0405141	0.0520918	0.0774878	99.69	88.45	50.44	85.48	372.5	32	20.9	50.1	112.7	11.7	85.4	38.41	34.85	76.88	56.92	36.32	High	High	High	Peak Found	Peak Found	High	Peak Found	Peak Found	Peak Found	Peak Found	High	High	High	Peak Found	Peak Found	Peak Found
High	M0ZXE4	Serine protease	19.602	8	4	88	1	95.11	4	2.542	0.76	0.356	2.514	0.245064	0.920373	0.46535	0.467476	80.04	30.96	38.68	73.81	228.2	56.2	31.9	112.8	89.8	81.1	89.09	35.95	69	71.81	20.73	41.12	High	High	High	Peak Found	Peak Found	Peak Found	Peak Found	Peak Found	Peak Found	Peak Found	High	High	Peak Found	Peak Found	Peak Found	Peak Found
High	M0ZXE7	ADP-sugar diphphatase	35.766	35	6	49	6	57.6	6	0.821	1.646	1.255	2.121	0.94246	0.0407342	0.985495	0.489418	55.07	40.14	49.78	55	62.6	135.6	71.6	160.7	74.5	95	38.63	21.6	29.38	9.32	18.13	35.08	High	Peak Found	High	High	High	High	High	High	High	High	High	High	High	Peak Found	High	Peak Found
High	M0ZXG5	ATP-dependent Clp protease proteolytic subunit	13.489	12	3	17	3	9.66	3	2.889	1.048	14.59	0.93	0.475902	0.980406	0.000197908	0.989752	51.19	34.92	68.84	38.5	34.4	160.9	112.1	113.3	10.4	168.9	54.31	13.6	60.63	46.01	107.15	10.1	Peak Found	Peak Found	Peak Found	High	Peak Found	Peak Found	High	High	High	High	Peak Found	High	Peak Found	Peak Found	Peak Found	High
High	M0ZXK7	Acetylglutamate kinase	16.967	14	4	16	4	8.48	4	0.763	1.03	1.308	0.916	0.956998	0.970884	0.9697	0.986727	70.88	48.18	89.26	56.46	17	167.3	85.5	115.9	49.8	164.4	46.84	15.17	59.2	47.24	30.77	32.97	Peak Found	Peak Found	Peak Found	Peak Found	High	High	High	Peak Found	High	Peak Found	Peak Found	High	Peak Found	Peak Found	Peak Found	Peak Found
High	M0ZXL7	Actin	251.435	89	25	1248	2	1727.43	25	0.677	0.801	0.809	0.585	0.737694	0.871119	0.598187	0.902763	70.49	31.95	45.73	47.92	68.4	105.4	101.3	83.8	106.9	134.1	56.26	2.41	18.35	30.38	23.45	8.85	High	High	High	High	High	High	High	High	High	High	High	High	High	High	High	High
High	M0ZXM4	U6 snRNA-associated Sm-like protein LSm3	16.226	38	3	52	3	38.76	3	0.882	0.631	1.789	0.502	0.985173	0.588728	0.792124	0.893445	97.59	32.24	63.89	52.27	38.2	111.4	140	99.1	61	150.3	106.89	26.34	36.76	23.45	98.84	26.6	Peak Found	Peak Found	High	High	High	High	High	High	High	High	Peak Found	High	Peak Found	High	Peak Found	High
High	M0ZXM8	Transporter	13.558	19	3	16	3	2.78	3	1.412	0.952	0.311	0.915	0.88132	0.999937	0.212602	0.988431	101.71	32.02	64.63	41.46	125.8	113.5	20.6	124.8	92.3	123.1	70.62	17	31.73	42.04	44.68	27.66	High	High	Peak Found	High	High	Peak Found	Peak Found	Peak Found	Peak Found	High	High	High	Peak Found	Peak Found	Peak Found	High
High	M0ZXN1	Citrate binding protein	20.893	21	5	5	5	5.95	5	1.038	0.693	0.699	8.975	0.991601	0.931995	0.962213	0.00831541	7.94	13.32	8.32	116.85	74	21.8	18.2	428.6	26	31.4	33.94	52.39		114.45	7.93	5.34	Peak Found	Peak Found	Peak Found	Peak Found	Peak Found	Peak Found	Not Found	Not Found	Peak Found	High	Peak Found	Peak Found	Peak Found	Peak Found	Not Found	Not Found
High	M0ZXR4	Nicotinate phphoribyltransferase	56.992	27	13	152	13	81.75	13	1.237	0.966	1.003	1.072	0.934334	0.999937	0.934387	0.966043	51.5	59.38	63.16	55.15	99.3	110.1	75.5	119.4	92.1	103.6	4.24	42.28	29.88	46.21	42.65	35.43	High	Peak Found	High	High	High	High	High	High	High	High	High	High	Peak Found	High	High	High
High	M0ZXS8	RNA-binding protein	13.61	11	3	11	3	0	3	1.067	0.551	0.644	0.204	0.967858	0.400336	0.758523	0.212713	92.91	63.16	88.49	18.65	134.1	80.7	95.1	7	148.6	134.5	71.45	48.81	67.07	116.7	18.6	6.79	High	Peak Found	High	Peak Found	High	Peak Found	Peak Found	High	Peak Found	Peak Found	Peak Found	Peak Found	Peak Found	High	Peak Found	High
High	M0ZXT5	phenylalanine--tRNA ligase	66.879	40	17	131	17	120.76	17	1.011	0.901	1.043	0.619	0.997481	0.994102	0.933202	0.949382	72.4	50.61	79.19	73.82	114.5	84.4	120.4	91.5	106.2	83	6.04	7.87	15.32	14.97	13.28	21.49	High	High	High	High	High	High	High	High	High	High	High	High	High	High	High	High
High	M0ZXV0	Phpholipase C/ phphoric diester hydrolase	2.655	3	1	1	1	0	1	100	1.412	100	1.844	1.31279e-16	0.853434	1.17946e-16	0.861529		29.64		24.7	118.4	143	75.4	162		101.3		15.82	62.48	26.54		22.95	Peak Found	Not Found	Not Found	High	Peak Found	Peak Found	Peak Found	Peak Found	Peak Found	Peak Found	Peak Found	Peak Found	Not Found	Not Found	Not Found	Peak Found
High	M0ZXX7	Serine/threonine protein phphatase 2a regulatory subunit A	69.646	35	14	144	9	129.58	14	1.166	0.821	1.055	0.671	0.964518	0.947414	0.961078	0.976625	85.69	62.26	81.35	64.52	92.9	132	91.2	82	84.2	117.7	11.92	41.37	52.42	17.04	61.06	39.77	High	High	High	High	High	High	High	High	High	High	High	High	Peak Found	High	High	High
High	M0ZY03	glycerophphodiester phphodiesterase	10.944	9	3	10	3	3.71	3	1.478	1.281	1.307	1.074	0.854071	0.784165	0.943237	0.978241	39.92	35.46	88.61	36.2	56.2	179.2	36.7	150.2	35.4	142.3	40.04	24.07	23.43	39.74	33.57	32.89	High	Peak Found	Peak Found	Peak Found	High	High	Peak Found	Peak Found	Peak Found	Peak Found	High	High	High	Peak Found	High	High
High	M0ZY43	Peroxidase	32.643	28	7	33	6	30.26	7	0.856	1.57	1.938	1.359	0.967858	0.300028	0.686692	0.872576	114.08	34.78	92.43	55.64	34.4	110.7	183.6	108.4	73	89.9	77.31	31.14	57.27	7.71	80.18	23.73	High	Peak Found	Peak Found	High	High	High	High	High	High	Peak Found	Peak Found	High	High	Peak Found	High	High
High	M0ZY46	Ferredoxin--NADP reductase, chloroplastic	98.801	46	16	267	2	242.27	16	0.931	1.331	1.608	1.867	0.994941	0.729826	0.845968	0.606453	96.73	20.16	98.77	58.15	61.2	110.9	130.7	145.7	78.6	72.9	54.45	10.68	68.94	44.43	53.43	7.13	High	High	Peak Found	High	High	High	High	High	High	High	High	High	Peak Found	Peak Found	High	Peak Found
High	M0ZY55	Acetyl-coenzyme A synthetase	53.629	22	12	112	8	73.78	12	1.454	0.978	0.945	1.39	0.815854	0.995922	0.895891	0.896849	68.04	52.57	91.44	52.64	112.6	83.9	96.6	108.8	106.7	91.4	17.83	16.73	62.29	18.02	23.69	21.44	High	High	High	High	High	High	High	High	High	High	High	High	Peak Found	High	High	Peak Found
High	M0ZY56	Plasma membrane ATPase	106.99	28	26	231	19	118.71	26	0.881	1.095	0.315	2.066	0.967858	0.889897	0.00688503	0.353364	100.91	37	134.59	56.11	27.6	130.3	23.5	223.6	66.4	128.5	49.17	16.25	21.6	33.33	18.41	14.55	Peak Found	High	High	High	High	High	Peak Found	Peak Found	Peak Found	High	High	High	Peak Found	High	High	High
High	M0ZY61	Xyloglucan endotransglucylase/hydrolase	8.587	9	2	7	2	3.47	2	0.01	1.288	0.091	0.875	1.31279e-16	0.828234	0.0082213	0.993327		48.61	0	29.23		155	25	81.2	245.8	92.9		47.22	66.7	30.85		37.86	Not Found	Not Found	Not Found	Peak Found	Peak Found	High	Peak Found	Not Found	Peak Found	Peak Found	Peak Found	Peak Found	Not Found	Not Found	High	Peak Found
High	M0ZY64	spermidine synthase	64.841	41	10	316	7	318.6	10	0.855	0.833	1.426	0.709	0.934648	0.92643	0.96143	0.976625	71.22	29.38	48.33	24.63	64.1	120.4	102.5	90.2	91	131.8	54.25	22.29	31.82	11.15	18.87	16.83	High	Peak Found	High	High	High	High	High	High	High	High	High	High	High	High	High	High
High	M0ZY68	Trehale 6-phphate synthase	38.589	15	10	78	1	34.5	10	0.634	0.968	0.58	0.728	0.925602	0.999937	0.914684	0.988837	108.79	32.28	125.93	19.72	80.7	138.9	53.9	120.5	62.7	143.5	77.19	31.2	120.62	12.49	96.83	14.46	Peak Found	Peak Found	Peak Found	Peak Found	Peak Found	Peak Found	Not Found	High	Peak Found	Peak Found	High	Peak Found	Peak Found	Peak Found	Peak Found	Peak Found
High	M0ZY73	AP-1 complex subunit gamma	49.809	18	14	89	14	38.76	14	1.529	0.868	0.953	0.714	0.797298	0.981124	0.917792	0.986727	79.67	54.72	77.24	62.73	123.5	97.4	89.9	116.5	84.3	88.4	11.42	18.39	19.81	20.8	18.63	19.29	High	High	High	High	High	High	High	High	High	Peak Found	High	High	High	High	High	High
High	M0ZY89	Ribomal protein S9	47.716	49	9	354	1	352.28	9	1.182	0.812	1.928	0.692	0.956998	0.886815	0.626278	0.978246	50.77	14.54	48.08	23.8	79.9	102.7	134	87.5	69.5	126.4	39.62	14.49	14.25	34.93	44.64	4.44	High	High	High	High	High	High	High	High	High	High	High	High	High	High	High	High
High	M0ZY90	Aldehyde dehydrogenase (NAD+)	59.103	29	11	115	9	110.64	11	0.666	1.643	1.493	2.382	0.855145	0.0950553	0.897052	0.360794	93.87	43.74	70.79	38.8	28	121.8	83.4	198.1	94.5	74.1	105.96	41.22	63.75	21.22	42.23	41.54	Peak Found	High	Peak Found	Peak Found	High	High	High	High	High	High	High	High	High	Peak Found	High	Peak Found
Medium	M0ZY97	NHL repeat-containing protein	2.138	3	1	1	1	0	1	1.353	0.615	0.837	1.005	0.896881	0.853434	0.989999	0.988837	40.24	18.6	50.26	16.53	210.6	23	132.8	37.6	158.6	37.4	22.92		9.86		53.35	40.48	Peak Found	Not Found	Peak Found	Not Found	Not Found	Peak Found	High	Not Found	Peak Found	Not Found	Not Found	Peak Found	Peak Found	Peak Found	Peak Found	Peak Found
High	M0ZYC1	Protein disulfide-isomerase	146.403	55	26	409	25	342.52	26	0.975	1.267	2.562	1.307	0.973504	0.583697	0.206509	0.864702	50.09	44.15	59.11	39.02	69.2	104.5	161	121.1	60.9	83.3	2.98	38	34.44	24.98	24.41	12.86	High	High	High	High	High	High	High	High	High	High	High	High	High	High	High	High
High	M0ZYC7	anthranilate synthase	9.668	6	3	9	3	3.34	3		0.834	1.958	0.775		0.981124	0.711544	0.991037		55.58	69.24	37.86	13.3	66.7	243	73.4	99.9	103.7	12.89	56.4	4.64	32.1	14.61	31.32	Peak Found	Not Found	Peak Found	Peak Found	Peak Found	High	High	Peak Found	High	Peak Found	Peak Found	Peak Found	Peak Found	Peak Found	Peak Found	Peak Found
High	M0ZYD7	PMR5N domain-containing protein	3.812	3	1	1	1	0	1	0.861	1.415	0.314	1.532	0.967858	0.836478	0.499396	0.907694	33.89	32.75	36.28	35.54	170.2	67.2	57.9	72.8	184.6	47.5	15.94	14.41		2.91	33.61	33.61	Peak Found	Peak Found	High	Not Found	Peak Found	Peak Found	Not Found	Peak Found	Not Found	Peak Found	Not Found	Peak Found	Peak Found	Not Found	Peak Found	Not Found
High	M0ZYE1	Hydrolase, hydrolyzing O-glycyl compounds	15.597	8	4	22	4	7.14	4	1.005	0.898	1.081	1.136	0.989808	0.995922	0.999426	0.96567	49.52	44.77	51.72	56.42	79.4	106.2	122	104.4	82.5	105.6	44.43	16.72	49.25	84.57	24.34	39	High	Peak Found	Peak Found	High	High	High	Peak Found	High	High	Peak Found	High	High	Peak Found	High	Peak Found	High
High	M0ZYF6	Asparagine synthetase [glutamine-hydrolyzing]	5.716	3	2	15	2	12.68	2	0.848	0.585	0.582	0.665	0.967858	0.427504	0.87114	0.976625	113.27	57.83	73.32	56.75	49	155.7	33.5	121.3	72	168.5	105.57	57.64	66.9	51.3	37.22	44.48	Peak Found	High	Peak Found	High	High	High	Peak Found	Peak Found	Peak Found	Peak Found	High	High	Peak Found	Peak Found	Peak Found	High
Medium	M0ZYH3	Leucine-rich repeat resistance protein	2.564	3	1	1	1	0	1	0.586	2.252	0.01	1.142	0.900726	0.326167	1.17946e-16	0.98172	33.58	116.74		143	91.3	165.7		91.2	155.8	96	13.78	44.81		22.47	32.21	107.13	Not Found	Peak Found	Peak Found	Peak Found	Peak Found	High	Not Found	Not Found	Not Found	Peak Found	Peak Found	Peak Found	Peak Found	Peak Found	Peak Found	Not Found
Medium	M0ZYM0	CCR4-NOT transcription complex subunit 11	2.313	5	1	1	1	0	1	4.262	0.01	1.979	1.76	0.289298	4.34085e-16	0.734456	0.864702	91.44		22.81	0	128.2		36.8	265.6	18.6	150.9	33.84				55.93		Peak Found	Peak Found	High	Not Found	Not Found	Not Found	Not Found	Peak Found	Not Found	Not Found	Peak Found	Not Found	Peak Found	Peak Found	Peak Found	Peak Found
High	M0ZYN6	Hydroxymethylglutaryl-CoA synthase	36.244	24	9	72	3	56	9	0.845	1.088	0.802	1.245	0.956169	0.94105	0.90595	0.891139	124.62	40.87	98.96	29.12	57.3	111.6	64.8	133.1	128.3	104.9	61.16	31.55	14.42	8.49	26.21	4.48	High	Peak Found	High	Peak Found	High	High	Peak Found	Peak Found	Peak Found	High	High	High	Peak Found	High	High	High
High	M0ZYR0	Tubulin alpha chain	150.23	51	20	675	4	893.03	20	0.734	0.626	0.819	0.437	0.883704	0.365621	0.892766	0.792393	80.7	57.27	89.05	69.9	60.9	108.2	68.8	68.2	108.4	185.5	62.97	28.22	55.97	40.25	31.23	36.49	Peak Found	Peak Found	Peak Found	High	High	High	Peak Found	Peak Found	Peak Found	Peak Found	Peak Found	High	Peak Found	High	Peak Found	High
Medium	M0ZYR2	Serine/arginine-rich protein	2.229	4	1	1	1	0	1	3.65	0.881	7.029	0.601	0.35679	0.997504	0.0893682	0.96567	0	89.33	0	62.53	108	90.3	208	61.6	29.6	102.5		35.67		41.48		67.03	Not Found	Peak Found	Not Found	Peak Found	Peak Found	High	Not Found	Peak Found	Not Found	Peak Found	Not Found	Peak Found	Not Found	Peak Found	Not Found	Peak Found
High	M0ZYS2	RNA helicase	45.554	20	10	153	2	150.69	10	0.487	0.618	1.135	0.358	0.834719	0.841045	0.973279	0.79947	101.33	69.66	64.45	43.12	53.3	76.8	152.6	28.9	137.5	150.9	57.5		107.4	39.47	115.48	40.69	Peak Found	Not Found	Peak Found	Not Found	Peak Found	High	Not Found	Peak Found	Peak Found	Peak Found	Not Found	Peak Found	Peak Found	High	Not Found	Peak Found
High	M0ZYT1	Importin beta-3	56.423	16	15	116	2	105.44	15	0.947	0.806	0.688	2.783	0.997481	0.986954	0.939712	0.571053	73.61	51.55	89.4	62.72	149.3	70.1	81.2	67.9	118	113.4	44.01	15.3	73.55	54.33	63.86	42.9	Peak Found	Peak Found	Peak Found	Not Found	Peak Found	High	Peak Found	High	High	Peak Found	Peak Found	High	Peak Found	High	Peak Found	Peak Found
High	M0ZYT4	EIG-I24 protein	12.926	9	4	18	4	4.03	4	0.681	1.095	0.704	1.721	0.793363	0.95111	0.643001	0.702753	58.59	42.79	41.5	55.64	88.6	72.3	118.7	81.5	177.7	61.2	50.01	17.42	21.83	8.37	32.96	28.06	High	Peak Found	Peak Found	Peak Found	High	Peak Found	High	High	High	High	Peak Found	High	Peak Found	High	Peak Found	High
High	M0ZYT7	Chromomethylase	19.561	9	6	10	6	0	6	0.642	0.799	0.482	0.632	0.914338	0.94105	0.763603	0.96567	83.04	72.55	86.46	110.74	13.8	146.7	26.6	120.3	61.9	230.7	14.35	40.41	27.23	26.18	63.46	11.41	Peak Found	Peak Found	Peak Found	Peak Found	High	High	Peak Found	Peak Found	Peak Found	Peak Found	Peak Found	Peak Found	Peak Found	Peak Found	Peak Found	High
Medium	M0ZYU3	SET domain protein	2.078	7	1	3	1	0	1	1.482	0.487	1.162	0.65	0.920687	0.569904	0.98299	0.983486	30.34	25.05	123.24	25.05	94.4	68.3	141.9	91.2	63.7	140.4		20.88	76.25	0.54	102.82	17.46	Peak Found	Not Found	Not Found	Peak Found	Peak Found	Peak Found	High	Peak Found	High	Peak Found	Not Found	Peak Found	Peak Found	High	Peak Found	Peak Found
High	M0ZYX7	N6-adenine-methyltransferase 70 kDa subunit	4.261	2	1	2	1	0	1	1.571	0.571	0.867	0.338	0.90509	0.769425	0.995588	0.754668	61.02	7.09	96.93	33.73	152.2	80.4	81.4	45.4	96.9	143.8		7.27	96.91	34.26	53.34	9.81	Peak Found	Not Found	Not Found	Peak Found	Peak Found	Peak Found	Peak Found	Peak Found	Not Found	Peak Found	Peak Found	Not Found	Peak Found	Peak Found	Peak Found	Peak Found
High	M0ZYY1	Molybdate transporter 2 homolog	4.135	3	1	9	1	13.16	1	1.123	1.219	0.507	0.82	0.962178	0.872877	0.795263	0.993085	50.95	32.26	100.64	38.27	90.8	154.5	39.6	105.5	78.2	131.4	21.12	16.88	94	34.55	45.24	23.48	Peak Found	High	Peak Found	High	High	High	Peak Found	Peak Found	Peak Found	Peak Found	Peak Found	High	Peak Found	Peak Found	High	High
High	M0ZZ09	Pyruvate dehydrogenase E1 component subunit beta	33.664	21	6	89	3	97.98	6	0.843	1.493	2.006	2.697	0.967858	0.313715	0.661489	0.13163	80.76	55.32	63.24	51.02	25.1	139	90	212.9	47.4	85.7	118.35	36.76	67.28	10.52	36.8	37.22	Peak Found	Peak Found	Peak Found	High	High	High	High	Peak Found	High	High	High	High	Peak Found	Peak Found	Peak Found	Peak Found
High	M0ZZ36	Dienelactone hydrolase family protein	53.726	33	7	214	6	292.63	7	0.622	0.859	1.583	0.545	0.605566	0.959194	0.881097	0.853159	86.04	31.71	61.11	75.76	62.5	120.8	115.8	79.5	74.3	147.2	48.73	17.01	7.1	54.08	54.11	10.85	High	High	High	High	High	High	High	High	High	High	High	High	High	High	High	High
High	M0ZZ37	Endo-1,3-1,4-beta-d-glucanase	35.409	22	5	109	5	133.51	5	0.815	0.925	0.489	0.918	0.90509	0.998957	0.0725954	0.988837	46	22.61	43.96	27.51	92	110.8	51.6	115.4	106.8	123.5	33.13	28.93	37.21	26.27	28.54	23.99	High	High	High	High	High	High	High	High	High	High	High	High	High	High	High	High
Medium	M0ZZ51	peptidylprolyl isomerase	2.074	4	1	5	1	0	1	1.667	0.864	2.612	0.331	0.763728	0.990079	0.434434	0.765648	78.71	14.86	99.23	100.49	112.7	83.5	207.4	32	67.6	96.7	33.53	45.55	28.04	104.32	91.35	9.07	Peak Found	Peak Found	Peak Found	Peak Found	Peak Found	Peak Found	Peak Found	Peak Found	High	Peak Found	Peak Found	Peak Found	Peak Found	High	Peak Found	Peak Found
High	M0ZZ66	Neutral ceramidase	61.507	23	14	106	14	41.14	14	1.279	0.937	2.073	0.914	0.925602	0.999937	0.601559	0.993085	67.97	24.46	69.91	32.08	93.5	89.4	137.2	94.1	81.5	104.3	61.98	12.18	41.96	11.12	27.14	3.48	High	Peak Found	High	High	High	High	High	High	High	High	High	High	High	High	High	High
High	M0ZZ92	Expansin	14.649	19	5	28	5	18.99	5	0.175	1.109	0.477	1.343	0.000260979	0.851817	0.195069	0.892473	82.91	41.55	19.76	56.75	18.7	114.7	65.2	148.1	152.8	100.5	116.86	20.41	6.51	32.5	14.81	13.58	High	Peak Found	Peak Found	High	High	High	Peak Found	High	High	High	Peak Found	High	High	High	High	Peak Found
High	M0ZZE2	Triephphate isomerase, chloroplastic	47.464	22	8	126	1	167.3	8																									Not Found	Not Found	Not Found	High	Not Found	Not Found	Not Found	Not Found	Not Found	High	Not Found	Not Found	Not Found	Not Found	Not Found	Not Found
High	M0ZZF1	Peptidyl-prolyl cis-trans isomerase	20.101	25	5	66	4	59.74	5	0.891	0.555	0.831	0.387	0.967858	0.175429	0.773998	0.679487	87.14	60.22	65.81	74.22	113.4	70.2	152.1	23.9	121.3	119.1	15.47	48.67	34.09	63.86	24.19	48.58	Peak Found	Peak Found	Peak Found	Peak Found	High	High	Peak Found	High	High	Peak Found	Peak Found	High	High	Peak Found	High	Peak Found
High	M0ZZG9	Glutaredoxin, grx	13.385	17	4	5	4	0	4	2.044	0.95	0.891	0.72	0.775621	0.999937	0.989999	0.986727	87.73	39.52	63.42	77.05	25.4	145.1	39.6	141	60.1	188.8	72.02	35.07	57.04	52.53	46.07	41.75	Peak Found	Not Found	Peak Found	Peak Found	Peak Found	High	Peak Found	Peak Found	Peak Found	Peak Found	Peak Found	High	Peak Found	Peak Found	Peak Found	Peak Found
High	M0ZZJ3	Lachrymatory-factor synthase	6.043	9	2	17	2	17.49	2	0.439	0.942	0.084	0.79	0.412889	0.997504	0.00356612	0.995519	75.25	31.08	57.44	41.98	40.4	174.6	5.8	120.6	94.5	164.1	56.87	16.54	62.69	36.78	43.5	23.32	Peak Found	Peak Found	High	High	High	High	Peak Found	Peak Found	Peak Found	High	High	High	Peak Found	Peak Found	High	High
High	M0ZZL1	Xaa-Pro aminopeptidase 2	78.838	23	13	271	10	202.41	13	0.933	1.173	1.276	1.13	0.967858	0.789889	0.99624	0.937615	55.79	33.39	36.87	42.84	76.9	112.8	109.6	120.2	88.4	92.1	32.55	13.4	12.64	9.61	18.57	18.98	High	Peak Found	High	High	High	High	High	High	High	High	High	High	High	High	High	High
High	M0ZZU5	Phphoribyl-ATP pyrophphatase	11.524	18	3	13	3	19.26	3	0.312	0.988	0.714	1.262	0.16071	0.997504	0.896365	0.933516	38.6	51.88	43.58	73.75	33.5	137.4	55.2	132.8	108.6	132.4	3.88	32.67	60.53	50.42	40.36	40.57	Peak Found	Not Found	Peak Found	High	Peak Found	High	Peak Found	Peak Found	Peak Found	High	Peak Found	High	Peak Found	Peak Found	Peak Found	Peak Found
High	M0ZZV1	Ubiquitin-associated /TS-N domain-containing protein	54.548	30	11	126	11	119.77	11	1.362	1.023	1.142	0.802	0.880169	0.973773	0.98299	0.995519	53.76	35.76	60.3	48.43	100.8	114.5	82.5	97.1	87.3	117.7	18.21	11.91	40.64	7.58	35.07	3.43	Peak Found	High	High	High	High	High	High	High	High	High	High	High	Peak Found	High	High	High
High	M0ZZV7	Adenylhomocysteinase	231.367	50	29	1342	16	1673.33	29	0.801	1.053	1.378	1.045	0.896414	0.957923	0.979792	0.96567	73.82	35.79	63.92	44.45	58	127.5	95.2	125.1	75.3	118.9	46.86	9.74	42.68	8.74	28.92	18.83	High	High	High	High	High	High	High	High	High	High	High	High	High	High	High	High
High	M0ZZV8	Adenylhomocysteinase	101.755	40	14	639	1	770.28	14	1.105	2.01	1.452	4.92	0.967858	0.223255	0.920582	0.095043	57.48	60.64	46.46	29.36	121.6	53.8	140.5	140.4	117	26.8	25.09	48.77	19.29	60.63	40.02	12.72	Peak Found	Peak Found	Peak Found	Peak Found	Peak Found	Peak Found	Peak Found	Peak Found	High	Peak Found	Peak Found	Peak Found	Peak Found	Peak Found	High	Not Found
High	M0ZZY1	Eukaryotic translation initiation factor 3 subunit H	41.542	34	11	101	5	86.65	11	1.115	0.743	1.239	0.395	0.967858	0.722771	0.995588	0.579361	69.92	37.85	57.16	65.16	72.2	121.1	100.1	83.7	66.6	156.4	29.42	6.48	17.71	33.33	26.34	12.5	High	High	High	High	High	High	High	High	Peak Found	Peak Found	Peak Found	Peak Found	High	High	High	High
High	M0ZZZ1	Epsin, N-terminal; ENTH/VHS	21.734	7	4	30	2	24.92	4	1.432	0.798	1.186	0.437	0.876046	0.952842	0.989999	0.821855	74.76	39.18	92.22	51.45	115.9	128.6	98.6	42.4	64.9	149.6	33.6	15.87	36.18	39.86	48.29	21.62	High	Peak Found	High	High	High	High	High	High	High	Peak Found	Peak Found	High	Peak Found	High	Peak Found	High
High	M1A027	Yth domain-containing protein	14.26	8	4	12	4	3.44	4		1.068	2.532	0.58		0.970884	0.623312	0.946597		33.91	0	61.87	20.2	226.8	77	83.5	9.5	183	19.19	21.57	12.67	73.81		20.69	Peak Found	Not Found	Peak Found	High	High	High	Peak Found	Not Found	Peak Found	Peak Found	Peak Found	High	Not Found	Peak Found	Not Found	High
High	M1A028	Dihydrolipoyl dehydrogenase	103.452	45	17	255	7	216.74	17	1.931	1.933	3.158	3.938	0.436536	0.00976593	0.0822384	0.0464188	107.61	35.26	81.14	58.79	71.8	62.2	155	116	163.7	31.3	113.65	12.85	41.08	50.61	65.16	21.44	Peak Found	High	Peak Found	High	High	High	High	High	High	High	High	High	Peak Found	Peak Found	High	Peak Found
High	M1A047	Huntingtin interacting protein K	13.116	35	3	8	3	11.21	3	1.041	0.493	1.169	0.244	0.990738	0.163475	0.971488	0.281452	14.3	36.13	8.93	86.42	18.3	178.9	28.7	27.6	17.6	328.8	17.36	30.65	52.1	82.39		37.56	Peak Found	Peak Found	Peak Found	Peak Found	Peak Found	High	Peak Found	Peak Found	Peak Found	Peak Found	Not Found	Peak Found	Peak Found	Not Found	Not Found	High
High	M1A052	AMP dependent ligase	15.453	8	5	16	4	7.18	5	0.37	1.894	1.572	2.305	0.201783	0.160282	0.871845	0.553228	105.58	42.75	125.11	75.25	28	69.6	79.5	118.9	262.5	41.5	70.34	14.41	46.33	32.52	55.81	19.81	Peak Found	Peak Found	Peak Found	Peak Found	High	High	High	High	Peak Found	High	Peak Found	High	Peak Found	Peak Found	Peak Found	Peak Found
High	M1A057	Major allergen Pru ar 1	43.151	47	6	124	6	140.95	6	0.167	0.88	0.029	0.657	1.98422e-05	0.973773	1.17946e-16	0.951569	72.51	61.46	86.88	68.87	17.6	168.8	3.1	110.9	105.1	194.5	44.11	40.32	22.1	34.69	87.66	56.74	Peak Found	Peak Found	High	High	High	High	Peak Found	Peak Found	Peak Found	High	High	High	High	High	High	High
High	M1A063	Epoxide hydrolase 1	33.429	29	8	98	8	53.98	8	1.563	1.087	0.426	1.084	0.738549	0.902906	0.0640304	0.96567	43.51	42.4	50.98	60.87	195	82.9	52.9	81.2	113.3	74.6	28.56	13.28	15.79	11.49	33.21	6.25	High	High	High	High	High	High	High	High	High	High	High	High	High	High	High	High
High	M1A065	Glyoxysomal fatty acid beta-oxidation multifunctional protein	134.573	43	29	293	29	203.38	29	0.974	1.273	1.199	1.828	0.975979	0.571842	0.989999	0.475712	103.02	52.22	94.49	67.88	57.3	128.3	85.2	146.3	97.2	85.7	94.88	32.97	76.54	42.05	45.54	28.17	High	High	Peak Found	High	High	High	High	High	High	High	High	High	High	High	High	High
High	M1A080	Glucidase 2 subunit beta	22.502	12	6	28	6	9.89	6	0.665	0.981	0.801	1.015	0.871692	0.999937	0.938098	0.980734	76.14	29.76	66.88	42.85	59.7	126.7	61.1	100	110.6	142	58.42	5.83	35.31	49.24	38.55	19.1	Peak Found	Peak Found	Peak Found	High	High	High	Peak Found	Peak Found	Peak Found	High	Peak Found	High	Peak Found	High	Peak Found	High
High	M1A087	Mitochondrial fission 1 protein	11.885	17	3	14	2	9.71	3	0.83	0.566	0.742	0.448	0.956998	0.480656	0.901775	0.845548	50.8	21.33	41.15	24.21	121.1	77.6	79.6	58.3	138.1	125.3	45.58	21.61	71.85	26.71	9.56	1.47	High	Peak Found	Peak Found	Peak Found	High	High	Peak Found	High	High	Peak Found	Not Found	Peak Found	Peak Found	Peak Found	Peak Found	Peak Found
High	M1A099	GRAS family transcription factor	6.271	4	2	5	2	1.64	2	1.771	0.561	1.273	0.01	0.738549	0.744135	0.950162	3.62386e-16	62.28	15.7	68.15		190.7	36.2	185.3		107.2	80.6	83.76		53.08		64.04	29.63	Peak Found	Peak Found	High	Not Found	Not Found	Peak Found	High	Peak Found	High	Not Found	Not Found	Not Found	Peak Found	High	Peak Found	Peak Found
High	M1A0B7	Serine hydroxymethyltransferase	82.443	33	12	252	1	317.55	12	1.452	0.733	0.675	1.735	0.930356	0.952842	0.95696	0.889377	0	89.08	0	84.4	36.4	109.3	16.9	273.8	25.1	138.4		85.12		72.72		60.9	Peak Found	Not Found	Not Found	High	High	High	Not Found	High	High	High	High	High	Not Found	High	Peak Found	High
High	M1A0C5	Rhg4-like receptor kinase II	4.521	3	2	2	2	0	2	100	100	100	100	1.31279e-16	4.34085e-16	1.17946e-16	3.62386e-16					378.4	8.6	204.4	8.7				63.14	18.55	8.42			Not Found	Not Found	Peak Found	Peak Found	Not Found	High	Peak Found	Peak Found	High	Peak Found	Not Found	Peak Found	Not Found	Not Found	Not Found	Not Found
High	M1A0F3	S-adenylmethionine synthase	173.363	54	18	551	1	811.41	18	0.822	0.886	0.224	1.22	0.967858	0.986954	0.155178	0.946597	61.43	14.07	95.27	25.6	59.6	120.2	21.3	166.8	95.3	136.8	48.45	22.42	77.41	32.5	48.67	5.4	Peak Found	Peak Found	Peak Found	High	Peak Found	Peak Found	Peak Found	Peak Found	Peak Found	Peak Found	Peak Found	Peak Found	High	High	Peak Found	Peak Found
High	M1A0F7	ADP-ribylation factor	46.589	31	5	141	2	182.26	5	0.849	0.78	0.88	0.423	0.962529	0.932961	0.869499	0.779652	47.95	45.98	22.94	23.67	145.4	57.6	130.2	35.6	140	91.2	28.55	34.07	18.86	15.72	35.92	19.26	Peak Found	High	High	High	High	High	Peak Found	High	Peak Found	High	High	High	High	High	High	High
High	M1A0G4	ATP citrate synthase	208.18	53	28	692	11	831.26	28	0.964	1.091	0.871	1.547	0.967858	0.920373	0.709851	0.718363	76.74	54.75	70.13	59.24	62.9	130.1	57.6	185.2	63.6	100.5	41.4	32.65	27.57	33.48	44.48	25.89	High	High	High	High	High	High	High	High	High	High	High	High	High	High	High	High
High	M1A0I0	protein-synthesizing GTPase	81.762	34	13	199	3	148.73	13	1.818	1.026	1.494	0.885	0.524601	0.973773	0.935624	0.993085	72.86	35.63	70.32	51.85	128	104.6	100.1	113.3	69.2	84.7	11.49	15.79	23.71	15.13	56.59	8.9	High	High	High	High	High	High	High	High	High	High	Peak Found	High	Peak Found	High	Peak Found	High
Medium	M1A0I3	Binding protein	2.255	1	1	1	1	0	1	100	1.084	100	0.66	1.31279e-16	0.968621	1.17946e-16	0.98172		84.62		29.03	281.6	20.4	225.4	28.9		43.8	79.3	69.54	73.25	49.14		55.97	Peak Found	Peak Found	Peak Found	Peak Found	Peak Found	Peak Found	Peak Found	High	Peak Found	Peak Found	Peak Found	Peak Found	Not Found	Not Found	Not Found	Peak Found
High	M1A0J1	Protein arginine n-methyltransferase	61.638	37	13	98	7	96.85	13	0.963	0.865	1.597	0.687	0.976162	0.973773	0.873402	0.98172	75.96	29.58	67.31	46.99	95.9	102.6	142.7	78.8	74.6	105.3	37.31	12.6	19.2	21.68	48.35	9.64	High	Peak Found	High	High	High	High	High	High	High	High	High	High	High	High	High	High
Medium	M1A0J5	Homeobox-leucine zipper family protein	2.186	2	1	1	1	0	1	0.01	0.557	0.713	0.543	1.31279e-16	0.768448	0.96143	0.933516		36.82	87.87	37.52		76	154.4	71.1	144.7	153.7		18.26	71.9	35.23	59.62	27.55	Not Found	Not Found	Not Found	Peak Found	Peak Found	Peak Found	Peak Found	Peak Found	Peak Found	Not Found	Peak Found	Peak Found	Not Found	Peak Found	Peak Found	High
High	M1A0K5	Signal recognition particle 9 kDa protein	16.871	43	4	19	4	9.17	4	1.23	0.99	1.104	0.694	0.938789	0.998957	0.999426	0.98172	87.66	28.62	59.06	51.76	99.1	123	102.6	84	77.9	113.5	63.36	20.35	79.16	55.39	38.53	13.95	Peak Found	Peak Found	High	High	High	High	Peak Found	Peak Found	High	High	Peak Found	High	High	Peak Found	High	High
High	M1A0N2	PMEI domain-containing protein	4.767	9	1	6	1	2.34	1		0.555		0.483		0.74992		0.929676		72.2		30.89		165.2		137.5		297.4		72.68		28.67		10.51	Not Found	Not Found	Not Found	High	High	High	Not Found	Not Found	Not Found	Not Found	Peak Found	High	Not Found	Not Found	Not Found	Peak Found
High	M1A0N5	Elongation factor G, chloroplastic	5.322	3	1	1	1	0	1		1.226		2.19		0.950591		0.73564		44.64		24.99		179.8		288.5		131.7		34.57				23.5	Not Found	Not Found	Not Found	Peak Found	Peak Found	Peak Found	Not Found	Not Found	Not Found	Not Found	Not Found	High	Not Found	Not Found	Not Found	Not Found
Medium	M1A0N6	Preprolegumain	1.998	2	1	1	1	0	1	2.297	0.559	0.01	0.01	0.319351	0.771714	1.17946e-16	3.62386e-16	50.77	23.68			409.7	4.3			178.4	7.6	59.04	0.25			4.97	22.34	Peak Found	High	Peak Found	Not Found	Peak Found	Peak Found	Not Found	Not Found	Not Found	Not Found	Not Found	Not Found	Not Found	Peak Found	Peak Found	Not Found
High	M1A0P2	adenine phphoribyltransferase	22.04	20	4	69	1	74.25	4	1.346	0.873	1.083	0.01	0.954425	0.99983	0.979792	3.62386e-16	59.34	29.38	8.53		61.6	206.5	49.6		45.8	236.6	59.67		115.56		4.62	25.83	Peak Found	Peak Found	Peak Found	Peak Found	Not Found	Not Found	Peak Found	Peak Found	High	Not Found	Not Found	Not Found	Peak Found	Peak Found	Peak Found	Peak Found
High	M1A0U0	GEM 5	61.046	50	10	136	10	110.8	10	1.536	0.952	0.874	0.945	0.744299	0.999937	0.827404	0.983486	65.22	36.56	59.67	49.96	125.2	125.8	48.8	111.1	64.9	124.3	20.32	19.85	22.92	24.28	31.79	41.88	High	High	High	High	High	High	High	High	High	High	High	High	High	High	High	High
High	M1A0U6	Allyl alcohol dehydrogenase	6.145	10	1	13	1	12.68	1	1.539	1.322	0.548	1.063	0.811877	0.74992	0.634134	0.976625	40.11	16.16	47.78	23.88	158.7	101.2	75.3	85.2	103.1	76.5	24.59	2.31	38.28	22.86	35.56	23.14	High	Peak Found	High	Peak Found	High	High	Peak Found	Peak Found	High	High	High	High	Peak Found	High	Peak Found	High
High	M1A0W0	Hsp70-interacting protein 1	141.049	40	17	463	16	563.11	17	1.103	0.982	0.922	0.525	0.970086	0.995922	0.785198	0.841765	23.95	27.75	57.65	35.39	125	97.2	107.6	48.7	111.7	109.7	3.83	3.55	45.2	18.69	13.81	14.76	High	High	High	High	High	High	High	High	High	High	High	High	High	High	High	High
High	M1A0W3	Heat shock protein 70 (HSP70)-interacting protein	276.332	71	45	834	45	914.85	45	1.217	1.022	0.974	0.902	0.954425	0.974024	0.845692	0.991037	55.58	36.8	70.18	42.37	93.6	121	72.3	108.1	87.7	117.3	15.58	1.39	24.06	14.88	30.12	12.81	High	High	High	High	High	High	High	High	High	High	High	High	High	High	High	High
High	M1A0X0	Multicopper oxidase	18.097	10	5	15	5	1.75	5	1.165	1.126	0.237	2.006	0.967858	0.940561	0.352076	0.469167	113.76	63.62	103.89	71.84	46.3	163	9.8	209.2	23.4	148.2	48.34	40.82	75.92	76.98	19.66	42.79	Peak Found	Peak Found	Peak Found	Peak Found	High	High	Peak Found	Peak Found	Peak Found	Peak Found	High	High	Peak Found	Peak Found	Peak Found	Peak Found
High	M1A0X2	transaldolase	20.414	17	5	32	5	33.82	5	0.396	0.942	1.302	0.916	0.187003	0.999937	0.985495	0.993085	55.81	42.12	54.65	83.9	27.9	101.3	145.9	147.5	79.1	98.3	33.92	27.72	50.01	88.51	18.21	63.34	Peak Found	Peak Found	Peak Found	High	High	High	High	High	High	High	High	High	Peak Found	High	High	Peak Found
High	M1A0Y3	L-lactate dehydrogenase	140.386	49	15	441	10	566.25	15	0.453	0.929	0.651	0.702	0.182025	0.998957	0.255601	0.972848	69.79	37.83	68.88	75.1	52.7	136.4	56	115	94.3	145.6	20.62	10.63	44.48	20.16	26.44	22.53	High	High	High	High	High	High	High	High	High	High	High	High	High	High	High	High
High	M1A0Y8	Autophagy-related protein	4.002	12	2	7	2	1.65	2	1.136	0.846	0.652	0.676	0.967858	0.973773	0.790507	0.976683	34.27	12.78	41.37	69.65	136.7	97	82.3	67.8	109.6	106.7	15.79	24.06	20.74	55.77	44.13	8.52	High	Peak Found	Peak Found	Peak Found	High	Peak Found	Peak Found	Peak Found	Peak Found	High	Peak Found	High	Peak Found	High	High	Peak Found
High	M1A0Z7	Mitochondrial small heat shock protein	7.615	11	2	10	2	6.43	2	0.485	2.155	0.974	2.678	0.742647	0.0640483	0.995588	0.399274	124.55	48.71	100.9	100.76	24.7	168.3	61.2	191	75.3	79.4	145.71	43.86	98.74	104.88	54.74	38.66	Peak Found	High	Peak Found	High	High	High	High	Peak Found	Peak Found	High	Peak Found	High	Peak Found	Peak Found	Peak Found	High
High	M1A101	Peroxisomal biogenesis factor	3.289	4	1	3	1	0	1	0.554	0.869	0.57	0.361	0.888165	0.991282	0.917492	0.783755	72.4	50.56	70.78	73.56	34.8	168	40.5	69.8	93.5	193.4	69.76	44.11	65.79	81.27	63.26	35.75	Peak Found	Peak Found	Peak Found	Peak Found	Peak Found	High	Peak Found	Peak Found	Peak Found	Peak Found	Peak Found	High	Peak Found	Peak Found	Peak Found	High
Medium	M1A118	Formyltetrahydrofolate deformylase	2.021	5	1	1	1	0	1	0.583	1.123	0.597	2.121	0.855145	0.970884	0.883994	0.778622	75.68	4.54	47.72	18.36	92.4	67.4	94.6	127.3	158.4	60	64.3	4.33	43.33	12.4			Peak Found	Peak Found	Not Found	Not Found	Peak Found	Peak Found	Peak Found	Peak Found	Not Found	Peak Found	High	Peak Found	Not Found	Peak Found	Not Found	Not Found
High	M1A129	Acyl-coenzyme A oxidase	72.162	30	18	120	18	33.12	18	0.701	1.142	2.563	1.954	0.847023	0.890688	0.234194	0.552049	87.63	60.98	76.23	68.65	68.3	110.6	114.7	138.9	87.2	80.3	26.96	41.68	27.13	20.92	32.69	53.92	Peak Found	High	Peak Found	High	High	High	High	High	High	High	High	High	Peak Found	High	High	High
High	M1A136	Ribomal protein L28	18.96	32	4	16	3	17.17	4	0.184	0.501	0.435	0.168	0.00782855	0.175429	0.351279	0.0718575	70.26	44.87	115.57	144.28	12.2	46	110.3	10.3	191.8	229.4	106.37	82.05	90.47	142.68	80.73	16.95	High	Peak Found	Peak Found	Peak Found	Peak Found	Peak Found	High	High	Peak Found	Peak Found	Peak Found	Peak Found	Peak Found	High	Peak Found	High
High	M1A167	Glycylpeptide N-tetradecanoyltransferase	40.524	27	10	97	5	50.64	10	1.362	0.9	1.235	0.861	0.872656	0.995797	0.995588	0.996322	42.24	25.63	46.83	37.73	132.7	82.9	128.7	77.1	87	91.6	23.05	10.11	40.9	20.24	17.38	4.89	High	Peak Found	High	Peak Found	High	High	High	Peak Found	High	High	High	High	Peak Found	High	Peak Found	High
High	M1A184	RBX1	3.161	12	1	7	1	0	1	100	1.03		0.854	1.31279e-16	0.986954		0.997599		20.17		23.35	54.1	194.9		161.7		189.3	44.37	26.67		33.25		12.78	Not Found	Peak Found	Peak Found	High	High	High	Not Found	Not Found	Not Found	Peak Found	Peak Found	High	Not Found	Not Found	Not Found	High
High	M1A1A0	26S protease regulatory subunit 7 homolog A	124.736	53	23	429	1	290.36	23	0.01	0.677	1.73	0.487	1.31279e-16	0.810154	0.808779	0.891139		16.31	36.14	44.44		168.7	37.7	101.4	21.8	270.6		5.61	33.49	27.64		19.07	Not Found	Not Found	Not Found	High	High	High	Not Found	High	Peak Found	High	Peak Found	High	Peak Found	Not Found	Not Found	High
High	M1A1B1	Transmembrane 9 superfamily member	16.166	8	4	19	3	19.36	4	0.829	1.266	0.433	1.361	0.967858	0.836478	0.695491	0.909505	93.85	22.78	49.84	22.87	45.1	149.8	34.8	162.3	95	113.1	56.71	16.31	31.3	11.48	36.21	1.16	Peak Found	Peak Found	Peak Found	High	High	High	Peak Found	Peak Found	Peak Found	High	High	High	Peak Found	Peak Found	High	High
High	M1A1C5	threonine synthase	57.225	23	11	107	2	55.03	11	0.937	1.196	1.113	0.895	0.991601	0.889897	0.997423	0.993085	81.22	9.22	51.9	87.19	105.2	78.1	129.1	110.4	113	64.2	36.1	20.69	17.55	15.6	66.4	30.18	High	Peak Found	Peak Found	Peak Found	Peak Found	Peak Found	High	Peak Found	Peak Found	Peak Found	Peak Found	High	Peak Found	Peak Found	High	High
High	M1A1C6	PHD1	8.39	9	2	3	2	1.65	2	1.949	1.039	1.789	1.201	0.577084	0.980567	0.768034	0.958489	80.71	66.92	86.19	63.93	165.6	65.7	171.5	46.2	85	66	16.34	39.45	16.93	49.25	71.86	38.73	Peak Found	Peak Found	Peak Found	Peak Found	Peak Found	High	Peak Found	Peak Found	Peak Found	Not Found	Peak Found	Peak Found	Peak Found	High	Peak Found	Peak Found
High	M1A1D2	Subtilase family protein	87.038	21	12	368	12	286.73	12	0.89	1.072	0.917	1.464	0.956998	0.94105	0.777142	0.779652	32.78	45.22	79.94	46.66	91	106.8	94.3	126.2	99.1	82.5	17.6	13.69	39.63	34.69	18.69	22.81	High	High	High	High	High	High	High	High	High	High	High	High	High	High	High	High
High	M1A1D8	25.3 kDa vesicle transport protein	11.519	22	3	10	3	9.42	3	1.073	0.815	0.836	0.619	0.967858	0.959194	0.945176	0.961064	29.6	34.74	26.23	50.71	64.6	119.1	49.5	78.7	116.5	171.6	20.83	26.85	21.37	67.96	16.91	23.53	Peak Found	Peak Found	Peak Found	Peak Found	High	High	High	Peak Found	Peak Found	Peak Found	Peak Found	High	Peak Found	Peak Found	Peak Found	High
High	M1A1E3	alanine transaminase	174.033	54	24	625	24	780.2	24	1.054	1.127	1.194	1.182	0.99711	0.872877	0.989999	0.93029	65.24	38.3	62.21	51.92	94	115.4	102.2	114.7	75.1	98.5	19.98	9.75	13.83	7.91	32.06	13.73	High	High	High	High	High	High	High	High	High	High	High	High	High	High	High	High
High	M1A1K0	Poly(RC)-binding protein	23.675	11	7	41	7	7.47	7	1.049	0.619	0.958	0.188	0.98917	0.561282	0.972541	0.122847	71.85	29.78	77.08	62.46	148.8	73.2	124.2	10.1	129.6	114	57.69	19.85	57.02	40.26	31.75	14.4	High	Peak Found	High	High	High	High	High	High	High	Peak Found	Peak Found	Peak Found	High	High	High	High
High	M1A1K1	Xylule kinase	18.821	9	4	22	4	25.79	4	1.4	0.872	1.145	0.506	0.883704	0.995922	0.992937	0.893445	48.4	65.65	37.45	67.84	170.4	87.1	115.9	44.2	94.5	87.8	21.39	42.93	19.27	51.46	22.35	31.71	High	Peak Found	Peak Found	Peak Found	High	High	Peak Found	High	High	Peak Found	Peak Found	High	Peak Found	Peak Found	Peak Found	Peak Found
Medium	M1A1L5	Amino acid transporter	2.043	7	1	1	1	0	1	0.01	0.541	0.443	0.01	1.31279e-16	0.748206	0.78271	3.62386e-16		40.45	31.14			113.2	85.2		192.2	209.4		46.61			29.07	17.51	Not Found	Not Found	Not Found	Peak Found	Peak Found	Peak Found	Peak Found	Not Found	Not Found	Not Found	Not Found	Not Found	Not Found	Peak Found	Peak Found	Peak Found
High	M1A1R6	Phphopentothenoylcysteine decarboxylase	7.368	7	1	5	1	5.76	1		1.151		1.242		0.968619		0.96567		26.48		62		203.5		219.7		176.8		27.83		49.32		13.86	Not Found	Not Found	Not Found	Peak Found	High	High	Not Found	Not Found	Not Found	Peak Found	Peak Found	High	Not Found	Not Found	Not Found	Peak Found
High	M1A1R9	Glutathione-s-transferase theta, gst	68.443	49	10	186	10	180.92	10	0.917	0.952	0.743	0.796	0.967858	0.999937	0.500765	0.98957	90.49	40.78	105.53	51.49	71.7	122.7	58	132	79.9	135.6	46.36	23.07	35.47	31.06	66.86	35.09	High	High	High	High	High	High	High	High	High	High	High	High	High	High	High	High
High	M1A1S0	Glutathione peroxidase	10.102	19	3	15	2	0	3	1.212	0.684	0.377	1.232	0.956998	0.814321	0.689653	0.94981	96.23	32.99	35.73	28.91	93.8	98.2	19.7	187.5	53.2	147.7	63.12	37.14	19.47	29.56	27.77	16.05	Peak Found	Peak Found	Peak Found	High	High	High	Not Found	Peak Found	Peak Found	High	Peak Found	High	High	Peak Found	Peak Found	High
High	M1A1S2	Glutathione peroxidase	18.752	32	5	31	4	10.77	5	1.394	0.86	0.519	0.804	0.879014	0.985979	0.574011	0.999896	59	20.31	50.27	35.85	167.3	89.5	44.1	86.3	105.4	107.3	23.15	22.46	35.38	32.78	44.87	5.55	Peak Found	Peak Found	High	High	High	High	Peak Found	Peak Found	Peak Found	High	Peak Found	High	Peak Found	Peak Found	Peak Found	High
High	M1A1V3	UDP-gluce 4-epimerase	10.952	13	3	10	1	0	3	100	0.58	100	0.185	1.31279e-16	0.778576	1.17946e-16	0.346034		11.72		11.72	64.1	117.4	178.5	37.4		202.5			100.69			11.15	Not Found	Not Found	Peak Found	Not Found	Not Found	Peak Found	Peak Found	Peak Found	Peak Found	Peak Found	Not Found	Not Found	Not Found	Not Found	Not Found	Not Found
High	M1A1V7	inorganic diphphatase	47.077	27	5	128	2	101.7	5	1.309	1.011	1.968	1.037	0.912041	0.969871	0.659524	0.966381	66.6	34.03	74.03	54.72	64.1	117.7	89.6	109.9	91.3	127.4	20.66	7.75	38.05	35.69	36.43	16.75	High	Peak Found	Peak Found	High	High	High	High	High	High	High	High	High	Peak Found	High	High	High
High	M1A1W0	Alcohol dehydrogenase	57.656	41	12	122	12	94.39	12	1.403	0.954	1.055	0.884	0.855798	0.999937	0.956456	0.993327	29.69	33.54	55.3	33.92	97.8	108.5	79.1	108.7	95.7	110.1	24.67	8.96	9.55	16.3	9.91	28.2	High	High	High	High	High	High	High	High	High	High	High	High	High	High	High	High
High	M1A1Y0	Crooked neck protein	21.188	10	7	21	7	8.9	7	0.816	0.688	0.881	0.481	0.956998	0.748206	0.955551	0.876414	81.75	70.1	70.59	74.43	83.1	159.7	69.5	62.1	90.3	135.3	62.38	54.86	75.89	80.04	69.52	42.34	High	Peak Found	Peak Found	Peak Found	High	High	Peak Found	High	Peak Found	Peak Found	Peak Found	High	Peak Found	High	High	Peak Found
High	M1A221	Usp domain-containing protein	29.052	23	5	90	3	119	5	1.177	0.815	1.258	0.608	0.956998	0.969612	0.979792	0.964722	29.31	35.11	46.83	47.93	100.1	102	92.2	78.1	90.9	136.6	23.46	6.83	36.65	10.8	24.35	21.25	High	Peak Found	High	High	High	High	High	High	High	High	High	High	Peak Found	High	Peak Found	High
Medium	M1A232	Disease resistance protein RGA3	2.021	1	1	1	1	0	1	100	0.582		0.306	1.31279e-16	0.427732		0.532894		84.79		63.38	18.5	182		86.9		312.6		77.98		47.13		58.24	Not Found	Peak Found	Not Found	Peak Found	Peak Found	Peak Found	Not Found	Not Found	Not Found	Peak Found	Not Found	Peak Found	Not Found	Not Found	Not Found	Peak Found
High	M1A251	Peroxidase	243.288	58	23	2673	22	4725.89	23	1.11	1.221	1.065	1.243	0.967858	0.687285	0.935624	0.896849	74	59.07	76.44	73.94	138.7	85.5	87.1	118.9	88.3	81.6	33.06	40.49	32.98	35.47	68.51	38.7	High	High	High	High	High	High	High	High	High	High	High	High	High	High	High	High
High	M1A270	RNA polymerase	10.082	21	3	8	3	0	3	0.72	1.089	0.642	1.103	0.89225	0.961628	0.809653	0.968008	29.96	36.35	45.47	47.06	102.9	97.2	76.9	99.4	125.3	98.3	37.93	20.69	35.68	37.82	14.58	26.06	Peak Found	Peak Found	Peak Found	High	Peak Found	Peak Found	Peak Found	Peak Found	High	Peak Found	Peak Found	High	High	High	Peak Found	High
High	M1A272	Nuclear acid binding protein	49.476	26	8	149	3	145.63	8	1.395	0.833	1.26	0.416	0.877078	0.92643	0.999426	0.572949	46.01	41.14	30.52	78.24	128.9	110.4	106.4	43.2	97.6	113.5	37.23	21.35	15.76	39.39	24.33	10.07	High	High	High	High	High	High	High	High	High	High	Peak Found	High	Peak Found	High	High	High
High	M1A273	Beta-glucidase	3.446	2	1	3	1	0	1	0.916	0.904	0.01	1.159	0.990438	0.998957	1.17946e-16	0.96567	41.8	19.17		36.44	6.9	172.9		221.5	7.6	191.1		12.68		38.49	38.38	19.81	Peak Found	Not Found	Not Found	Not Found	Peak Found	High	Not Found	Not Found	Not Found	Peak Found	Peak Found	High	Peak Found	Not Found	Peak Found	Not Found
High	M1A288	Glutaredoxin-dependent peroxiredoxin	83.4	60	8	173	8	209.75	8	1.25	1.051	0.968	0.877	0.937384	0.959194	0.84146	0.993613	47.61	44.6	89.25	64.35	112.1	98.3	67.3	96.1	104.5	121.7	27.26	19.15	67.53	30.86	20.09	25.34	High	High	High	High	High	High	High	High	High	High	High	High	High	High	High	High
High	M1A299	Pectin methylesterase CGR2	2.697	6	1	2	1	0	1	1.073	1.44	1.207	0.975	0.978273	0.842705	0.961078	0.989752	16.73	72.31	18.37	59.05	86	138.6	96.8	98	80.1	100.5	17.92	17.2		50.06	17.39	70.64	Peak Found	Not Found	Peak Found	Peak Found	Peak Found	High	Not Found	Peak Found	Not Found	Peak Found	Not Found	High	Not Found	Peak Found	Peak Found	Not Found
High	M1A2A1	SCP domain-containing protein	13.697	24	4	41	4	21.62	4	0.472	0.785	0.769	0.572	0.37001	0.92607	0.681523	0.956312	130.26	33.29	129.55	58.15	41.9	80.1	123.3	42.5	230.2	82.1	111.98	8.05	139.83	10.98	72.96	14.99	Peak Found	Peak Found	Peak Found	High	High	High	High	Peak Found	High	High	High	High	High	High	High	High
High	M1A2A2	PR-1	78.555	49	6	132	5	153.16	6	0.303	1.323	1.053	1.449	0.108155	0.424612	0.989999	0.852801	130.43	55.53	24.09	69.44	9.2	167.9	4.5	222.7	33	162.7	58.23	48.58	100.25	21.22	107.33	26.46	High	Peak Found	Peak Found	High	High	High	Peak Found	Peak Found	Peak Found	High	High	High	Peak Found	Peak Found	High	High
High	M1A2A4	PR1 protein	126.042	45	7	396	6	794.02	7	0.38	1.12	0.105	1.153	0.0661597	0.875125	1.65382e-11	0.933516	116.77	48.61	129.16	44.84	53.4	110.3	8.7	168.4	165.8	93.5	39.21	74.52	40.63	34.83	115.8	41.48	High	High	High	High	High	High	High	High	High	High	High	High	High	High	High	High
High	M1A2B4	malate dehydrogenase	25.263	20	5	30	3	18.07	5	0.642	0.907	3.099	1.17	0.839259	0.999937	0.129193	0.961926	134.1	62.02	93.29	50.94	22.4	51.5	281.3	78.1	93.7	73.1	161.85	37.22	71.9	32.82	60.61	27.79	Peak Found	Peak Found	Peak Found	High	High	High	High	High	High	High	Peak Found	High	Peak Found	High	High	High
High	M1A2E5	GYF domain-containing protein	4.697	1	1	1	1	0	1		0.734		0.01		0.952842		3.62386e-16		24.87				255.7				344.3		26.85				11.5	Not Found	Not Found	Not Found	Peak Found	Peak Found	Peak Found	Not Found	Not Found	Not Found	Not Found	Not Found	Not Found	Not Found	Not Found	Not Found	Peak Found
High	M1A2E9	Pore protein of 24 kD (OEP24)	7.986	13	2	7	2	3.72	2	0.01	1.679	0.188	1.812	1.31279e-16	0.335429	0.000358955	0.76229		53.4	94.12	55.16		80.3	57.6	100.1	314.6	47.4		21.17	42.61	17.75	41.86	39.91	Not Found	Not Found	Not Found	Peak Found	Peak Found	High	Peak Found	Peak Found	Peak Found	High	Peak Found	High	Peak Found	Peak Found	Peak Found	High
Medium	M1A2F0	Uncharacterized membrane protein	2.274	2	1	1	1	0	1		0.484		0.01		0.607412		3.62386e-16		59.76				192.1				407.9		12.64				58.71	Not Found	Not Found	Not Found	Peak Found	Peak Found	Peak Found	Not Found	Not Found	Not Found	Not Found	Not Found	Not Found	Not Found	Not Found	Not Found	Not Found
High	M1A2F8	Glycyltransferase	12.54	9	3	15	3	3.62	3	1.629	1.028	2.729	1.18	0.882762	0.984214	0.498449	0.961172	0	38.05	0	42.02	10.8	208.1	18	177.7	6.6	178.8		28.5		49.67		31.27	Not Found	Not Found	Peak Found	High	High	High	Not Found	Peak Found	Not Found	High	High	High	Not Found	Not Found	Peak Found	High
High	M1A2G9	Transporter	10.567	17	2	6	2	9.18	2	1.217	0.879	1.218	0.628	0.967858	0.995797	0.971657	0.967756	96.8	23.59	118.54	54.02	50.2	156.6	23.2	117.5	58.6	194	41.76	13.66	93.63	18.81	99.19	25.71	Peak Found	Peak Found	Peak Found	Peak Found	High	Peak Found	Peak Found	Peak Found	Peak Found	Peak Found	Peak Found	High	Peak Found	High	Peak Found	High
High	M1A2I6	Cop9 complex subunit	70.488	48	14	135	14	82.44	14	1.05	0.823	1.029	0.494	0.992723	0.94105	0.93247	0.850647	67.29	29.86	59.39	61.6	97.9	111.4	93.4	74.1	87.6	135.5	20.88	25.47	26.95	28.65	43.18	15.71	High	Peak Found	High	High	High	High	High	High	High	High	High	High	High	High	High	High
High	M1A2M3	WD40 repeat-containing protein SMU1	7.765	7	3	4	3	0	3	0.648	0.799	0.701	0.628	0.882762	0.980567	0.869499	0.98172	63.06	60.91	93.36	35.74	94.7	49.9	158.1	14	198.4	85	93.93	60.81	89.43	50.09	96.73	45.12	Peak Found	Peak Found	Peak Found	Peak Found	Not Found	Peak Found	Peak Found	High	High	Peak Found	Peak Found	Peak Found	Peak Found	High	Peak Found	Peak Found
High	M1A2M6	Patellin 1	38.135	26	11	77	9	41.53	11	0.797	0.698	0.504	0.461	0.931712	0.701889	0.218491	0.83847	98.71	41.19	104.95	78.52	103.1	93	86.9	56.9	150.8	109.3	84.35	25.7	55.7	26.88	67.23	16.41	Peak Found	Peak Found	High	High	High	High	High	High	Peak Found	High	Peak Found	High	Peak Found	High	Peak Found	High
High	M1A2N1	Uncharacterized protein	4.522	3	1	2	1	3.74	1	100	0.01	100	0.01	1.31279e-16	4.34085e-16	1.17946e-16	3.62386e-16					113		377.7			109.4	47.03		70.05				Peak Found	Peak Found	Peak Found	Not Found	Not Found	Not Found	Peak Found	High	High	Not Found	Not Found	Not Found	Not Found	Not Found	Not Found	Peak Found
High	M1A2T5	Peptidyl-prolyl cis-trans isomerase	46.35	32	7	83	7	83.28	7	0.98	1.388	2.69	1.555	0.98917	0.402427	0.248787	0.845548	74.06	43.16	91.1	61.63	47.8	115.8	166.8	132.3	51.2	86.1	1.99	15.6	48.08	23.39	47.86	28.13	High	Peak Found	High	High	High	High	High	High	High	High	High	High	Peak Found	High	High	High
High	M1A2V5	superoxide dismutase	29.541	14	4	135	3	129.13	4	0.865	1.264	1.284	2.291	0.945759	0.691138	0.991268	0.22348	56.16	44.8	78.43	27.56	83.8	79.7	88.6	192.4	89.6	65.9	13.19	39.6	67.87	20	50.61	13.37	High	High	High	High	High	High	High	High	High	High	High	High	High	High	High	High
High	M1A2V8	Sec10	22.812	9	7	22	7	8.63	7	0.888	0.725	0.763	0.444	0.967858	0.846683	0.877895	0.831949	84.47	58.08	76.65	67.3	121.7	117.4	76.4	68.8	94.3	121.4	43.54	26.43	64.08	59.04	46.23	46.86	High	Peak Found	High	Peak Found	Peak Found	High	Peak Found	High	Peak Found	High	Peak Found	High	Peak Found	High	Peak Found	Peak Found
High	M1A2V9	Transmembrane protein	2.752	3	1	1	1	0	1	0.01	1.828	1.318	1.894	1.31279e-16	0.537699	0.961078	0.850647		51.32	62.23	70.58		155	145.6	97.8	110.5	91		49.26	80.84	72.16	66.09	53.64	Not Found	Not Found	Not Found	Not Found	Peak Found	Peak Found	Peak Found	Not Found	Peak Found	High	Peak Found	Peak Found	Not Found	Peak Found	Peak Found	Peak Found
High	M1A2W5	Translocase of chloroplast	4.966	6	2	4	1	1.7	2	0.01	1.771	0.648	1.9	1.31279e-16	0.543642	0.95382	0.831949		81.36	0	79.91		197.8	48.6	166	75	112.7		30.61		32.24		80.7	Not Found	Not Found	Not Found	Peak Found	High	High	Peak Found	Not Found	Not Found	Peak Found	Peak Found	High	Not Found	Not Found	Peak Found	Not Found
High	M1A2Z6	3-dehydroquinate dehydratase / shikimate dehydrogenase isoform 2	17.841	9	4	19	4	8.28	4	1.541	0.971	0.978	2.524	0.810136	0.999937	0.98356	0.250413	122.85	58.9	110.82	84.73	83.9	82	88.1	218.6	38.6	88.8	41.06	44.23	41.6	47.22	31.21	9.44	Peak Found	Peak Found	Peak Found	Peak Found	High	High	Peak Found	Peak Found	Peak Found	High	High	High	Peak Found	Peak Found	Peak Found	Peak Found
High	M1A326	COMM domain-containing protein	5.164	6	2	5	2	1.72	2	1.073	0.755	1.613	0.799	0.967858	0.922345	0.871845	0.993085	39.91	47.87	59.26	72.18	68.8	102.6	106.9	132.1	75.1	114.4	39.03	20.24	23.1	69.72	47.93	14.67	Peak Found	Peak Found	High	Peak Found	Peak Found	High	Peak Found	Peak Found	Peak Found	Peak Found	Peak Found	High	Peak Found	High	Peak Found	Peak Found
High	M1A343	WD-repeat protein	7.25	9	2	4	2	3.87	2	1.02	1.904	0.293	3.224	0.997481	0.0175785	0.000727079	0.119727	76.52	44.12	113.04	91.12	162.3	50.9	22.4	56.6	281.7	26.1	15.14	4.98	43.91	73.69	92.54	57.03	Peak Found	Peak Found	Peak Found	Peak Found	Peak Found	Peak Found	Peak Found	Peak Found	High	Peak Found	Peak Found	Peak Found	Peak Found	High	Peak Found	High
High	M1A358	Protein TolB	118.433	32	15	354	14	342.76	15	2.149	1.378	1.335	1.853	0.251809	0.344508	0.989999	0.502212	63.95	42.95	72.72	56.02	70.5	141.1	40.7	227.7	38.1	81.9	22.67	15.55	54	24.78	11.7	24.01	High	High	High	High	High	High	High	High	High	High	High	High	High	High	High	High
High	M1A379	Alpha-glucidase	46.464	15	11	73	11	70.43	11	0.644	1.231	1.383	1.95	0.773167	0.687285	0.961078	0.572085	68.69	34.22	64.39	42.15	50.7	101.4	102.4	194	73.2	78.3	17.72	27.88	52.49	10.37	37.29	18.3	High	Peak Found	Peak Found	High	High	High	High	High	High	High	High	High	Peak Found	High	High	High
High	M1A382	Sinapyl alcohol dehydrogenase 2	114.924	22	9	758	2	1032.88	9	0.703	0.889	1.667	1.513	0.956998	0.999937	0.849696	0.896849	0	71.54	89.38	49.16	79	121.8	69.6	111.5	27.7	190.4	60.76	60.31	106.49	108.94			Peak Found	Peak Found	Peak Found	Peak Found	Peak Found	Peak Found	Peak Found	Not Found	High	Peak Found	Peak Found	High	Not Found	Peak Found	Not Found	Not Found
High	M1A3D0	NAD(P)H:quinone oxidoreductase	31.293	49	4	67	1	96.5	4	0.01	0.869	0.623	0.68	1.31279e-16	0.980567	0.939734	0.979505		36.3	2.59	24.58		187.3	8.3	158.4	13.3	232.7		16.6		47.26	2.47	44.04	Not Found	Not Found	Not Found	High	High	High	Not Found	Not Found	Peak Found	Peak Found	Peak Found	Peak Found	Not Found	Peak Found	Peak Found	High
High	M1A3D2	Trafficking protein particle complex subunit	31.604	37	8	75	8	81.79	8	2.645	0.941	2.194	0.926	0.0813422	0.999937	0.454424	0.987115	56.6	18.85	60.21	23.81	116.8	92.3	133.2	98.8	57.6	101.3	36.92	9.2	33.05	4.22	12.92	2.17	High	High	High	High	High	High	High	High	High	High	High	High	Peak Found	High	High	High
High	M1A3D4	Peptidyl-prolyl cis-trans isomerase	34.454	46	7	58	7	58.67	7	1.026	0.896	1.035	0.603	0.994161	0.996628	0.95382	0.963623	53.31	29.88	42.84	58.91	99.8	96.8	112.2	71.3	100.2	119.8	28.84	15.24	10.49	41.04	20.19	6.54	Peak Found	Peak Found	High	High	High	High	High	High	High	High	High	High	Peak Found	High	High	High
High	M1A3D8	Aspartic proteinase nepenthesin-1	82.796	28	14	509	14	643.26	14	0.427	1.354	0.532	0.848	0.129536	0.391061	0.084992	0.999221	51.37	20.03	61.87	61.25	54.6	144	72.8	85.7	141.1	101.8	23.7	3.47	29.87	54.69	45.3	13.21	High	High	High	High	High	High	High	High	High	High	High	High	High	High	High	High
High	M1A3D9	NAD(P)H dehydrogenase (quinone)	49.835	39	6	144	4	210.44	6	0.596	0.878	0.478	0.644	0.665282	0.986544	0.129986	0.96567	66.78	42.83	62.89	35.46	68.5	139.9	43.2	101.9	102	144.5	42.28	21.88	15.35	40.82	51.19	33.7	High	High	High	High	High	High	High	High	High	High	High	High	High	High	High	High
High	M1A3E1	DOMON domain-containing protein	50.445	24	5	155	5	146.45	5	0.402	1.136	0.874	1.249	0.0856874	0.852586	0.743162	0.896849	48.51	32.52	58.96	54.7	46	107.9	108.9	127.7	103.5	106	7.42	31.97	62.33	21.04	36.69	23.69	High	High	High	High	High	High	High	High	High	High	High	High	High	High	High	High
High	M1A3E4	Cytochrome b561 and DOMON domain-containing protein	15.3	12	4	17	4	1.69	4	0.557	0.858	0.785	0.712	0.688777	0.976769	0.927205	0.983486	20.7	21.09	21.72	53.93	77.1	96.4	93.3	76.9	141.9	114.3	40.31	3.49	17.63	23.93	3.15	8.77	Peak Found	Peak Found	High	High	High	High	Peak Found	Peak Found	High	High	Peak Found	High	Peak Found	Peak Found	Peak Found	High
High	M1A3E5	RAB11G	13.033	21	4	30	3	39.83	4	0.877	1.006	1.324	0.455	0.967858	0.984993	0.961078	0.842557	64.83	30.98	89.38	74.48	102.2	153.8	125	44.9	24.7	149.4	32.77	16.97	31.32	90.22	119.6	18.64	Peak Found	Peak Found	High	High	High	High	High	Peak Found	Peak Found	Peak Found	Peak Found	High	Peak Found	Peak Found	High	High
High	M1A3E8	Dirigent protein	8.28	14	2	7	2	3.9	2	3.34	1.582	10.413	0.532	0.2213	0.698301	0.000554713	0.934623	72.21	66.19	73.59	85.99	97.9	35.2	384.8	13.5	28.3	40.2	32.5	57.98	71.93	88.27	63.8	48.19	Peak Found	Peak Found	Peak Found	High	Peak Found	Peak Found	High	Peak Found	High	High	Peak Found	Peak Found	Peak Found	Peak Found	Not Found	Peak Found
High	M1A3I7	Progesterone 5 beta-reductase	56.937	28	12	113	12	67.82	12	2.524	0.891	0.87	0.774	0.108463	0.98846	0.734416	0.988837	76.38	52.03	69.22	66.18	167.7	63.3	97.9	59.5	125.9	85.7	18.66	47.18	41.22	41.9	65.56	48.52	High	High	High	High	High	High	High	High	High	High	High	High	High	High	High	High
High	M1A3J2	Cytochrome b5	41.024	54	6	64	4	60.09	6	1.213	1.128	0.407	1.538	0.956998	0.85434	0.224204	0.849729	56.49	28.25	48.27	44.78	98.7	110.7	34.4	175.8	75.5	104.7	49.39	21.83	28.34	37.69	18.19	11.59	Peak Found	High	High	High	High	High	Peak Found	Peak Found	Peak Found	High	High	High	Peak Found	Peak Found	High	High
High	M1A3K0	6-phphogluconolactonase	8.865	14	1	50	1	98.1	1	0.591	0.803	0.906	0.666	0.721203	0.952842	0.95382	0.98172	12.89	14.85	47.5	54.49	66.6	103.7	102	85.9	112.7	129.1	12.87	21.61	38.86	39.71	5.5	22.61	High	High	High	High	High	High	High	High	High	High	High	High	High	High	High	High
High	M1A3M1	Eukaryotic translation initiation factor 2 family protein / eIF-2 family protein	14.905	5	5	29	5	4.18	5	1.854	1.235	2.501	0.638	0.585753	0.839146	0.413593	0.967756	36.67	55.81	57.77	57.81	150.5	75.9	208.1	40.4	60	65	14.95	48.53	21.78	46.11	69.41	28.58	High	High	Peak Found	Peak Found	High	High	High	High	High	Peak Found	Peak Found	Peak Found	Peak Found	High	Peak Found	High
High	M1A3M4	phenylalanine ammonia-lyase	16.116	5	3	64	1	67.28	3	0.835	1.54	0.483	2.772	0.967858	0.42927	0.845692	0.184955	66.12	28.56	49.15	17.15	13	162.8	9.6	293.2	15.6	105.8	72.23	29.85	49.22	52.34	27.21	8.9	Peak Found	Peak Found	Peak Found	High	High	High	Peak Found	Peak Found	Peak Found	High	High	High	Peak Found	Peak Found	Peak Found	High
High	M1A3M5	L-gulonolactone oxidase	54.564	26	12	91	12	69.22	12	3.961	1.139	0.604	1.278	0.00324298	0.875125	0.407209	0.907694	78.42	30.21	101.97	39.93	186.4	107.7	39.8	116.3	61.3	88.4	36.06	16.81	65.16	38.98	50.67	9.11	High	High	High	High	High	High	High	High	Peak Found	High	High	High	High	Peak Found	High	High
High	M1A3M7	AB hydrolase-1 domain-containing protein	65.26	40	15	164	15	167.45	15	1.11	0.917	1.369	0.973	0.967858	0.998957	0.981357	0.98172	29.48	27.67	43.02	72.63	121.3	75.8	138.1	78.4	113.3	73	21.88	10.21	41.79	17.56	9.66	13.08	High	High	High	High	High	High	High	High	High	High	High	High	High	High	High	High
High	M1A3P7	L-ascorbate oxidase	30.351	14	7	65	1	36.48	7	0.731	0.983	0.226	0.732	0.887508	0.986954	0.0470331	0.988837	115.15	55.6	104.51	60.16	63.1	186.2	22	116.6	81.3	130.8	105.95	36.74	78.3	40.4	70.54	43.8	Peak Found	Peak Found	Peak Found	Peak Found	Peak Found	High	Peak Found	Peak Found	Peak Found	Peak Found	Peak Found	Peak Found	Peak Found	Peak Found	Peak Found	Peak Found
High	M1A3V0	Ubiquitin fusion-degradation protein	38.142	27	8	138	1	104.37	8	1.337	1.056	1.323	0.876	0.89225	0.952959	0.989999	0.991037	49.09	20.2	65.88	38.46	108.4	101	117.6	81.7	97.3	93.9	27.45	15.54	48.5	14.82	30.54	6.12	High	High	High	High	High	High	Peak Found	High	High	High	Peak Found	High	Peak Found	High	Peak Found	Peak Found
High	M1A3V1	Ubiquitin fusion-degradation protein	36.192	30	8	127	1	100.47	8		0.927	100	0.44		0.999937	1.17946e-16	0.898478		46.44		48.12		189.4	39.8	113.3		257.5		39.89		47.08		34.3	Not Found	Not Found	Not Found	High	High	Peak Found	Not Found	Not Found	Peak Found	Peak Found	Peak Found	Peak Found	Not Found	Not Found	Not Found	High
High	M1A3V3	NADH dehydrogenase [ubiquinone] 1 beta subcomplex subunit 9	5.282	19	2	3	2	1.64	2		1.542		4.102		0.805994		0.275011		112.47		1.64		139.3		370.4		90.3		85.47		19.46			Not Found	Not Found	Not Found	Not Found	Peak Found	Peak Found	High	Not Found	Not Found	Peak Found	Peak Found	High	Not Found	Not Found	Not Found	Not Found
High	M1A3Z1	Pyridoxin biynthesis protein PDX1	23.677	21	5	47	4	41.85	5	1.149	0.857	1.639	0.54	0.962529	0.970884	0.839031	0.907694	114.21	40.03	70.85	64.83	50.5	155.7	76.7	136.1	37.1	143.9	73.93	7.75	24.27	42.28	34.83	19.83	High	Peak Found	High	High	High	High	High	High	High	High	Peak Found	High	Peak Found	High	Peak Found	High
High	M1A3Z3	Serine-threonine kinase receptor-associated protein	102.937	53	19	213	19	228.24	19	1.415	0.898	1.875	0.542	0.867635	0.985191	0.671885	0.853159	56.83	28.78	64.64	47.42	124.4	96.5	119.1	67.8	91.8	100.4	5.69	23.57	46.54	1.84	45.89	6.61	High	High	High	High	High	High	High	High	High	High	High	High	High	High	High	High
High	M1A3Z7	Esterase/lipase/thioesterase family protein	6.975	5	1	12	1	3.57	1	1.669	1.016	1.367	1.09	0.796295	0.986954	0.932566	0.980734	0.65	8.04	0	68.89	127.1	95.7	104.1	102.7	76.2	94.2	0.62	6.92		49.18		1.96	Peak Found	Not Found	Peak Found	High	High	High	Peak Found	Not Found	Not Found	Peak Found	High	High	Not Found	Peak Found	Not Found	Peak Found
High	M1A436	Proline-rich protein	2.951	3	1	1	1	0	1	1.356	0.411	3.403	0.01	0.945759	0.35747	0.362581	3.62386e-16	0	40.28	0		52.8	105.3	132.6		39	270.2		18.93				40.76	Peak Found	Not Found	Not Found	Peak Found	Peak Found	Peak Found	Peak Found	Not Found	Not Found	Not Found	Not Found	Not Found	Not Found	Peak Found	Not Found	Peak Found
High	M1A449	40S ribomal protein S7	59.31	51	10	270	2	320.53	10	2.443	0.786	5.197	0.692	0.605891	0.94105	0.0440561	0.980734	90.66	73.69	124.29	110.11	36.9	147.2	169.4	26.1	9	211.5	54.99	12.48	75.93	133.78	121.16	56.52	Peak Found	Not Found	High	High	High	High	High	Peak Found	High	Peak Found	Peak Found	High	Peak Found	Peak Found	Peak Found	High
Medium	M1A457	AP-3 complex subunit delta	2.5	1	1	1	1	0	1	0.01	0.466	0.286	0.01	1.31279e-16	0.534548	0.489517	3.62386e-16		19.01	0			105	59.9		209.7	225.3		17.99					Not Found	Not Found	Not Found	Not Found	Peak Found	Peak Found	Not Found	Not Found	Peak Found	Not Found	Not Found	Not Found	Not Found	Peak Found	Not Found	Not Found
High	M1A466	WD-repeat protein	67.703	34	17	229	17	110.95	17	1.853	1.044	1.397	1.284	0.493429	0.962722	0.965973	0.866411	33.77	37.24	61.52	43.71	160.7	78.1	126.2	86.5	77.9	70.6	17.81	12.67	24.24	15.83	10.92	12.51	High	High	High	High	High	High	High	High	High	High	High	High	High	High	High	High
High	M1A468	Beta-mannidase	47.724	23	10	55	9	42.27	10	0.563	1.155	0.346	1.126	0.565511	0.807268	0.0206993	0.948096	91.6	64.26	110.27	55.03	98.5	85.9	70.5	92.7	179.3	73.1	31.86	42.76	32.99	28.96	70.15	18.92	High	Peak Found	Peak Found	High	High	High	Peak Found	Peak Found	Peak Found	Peak Found	High	High	High	Peak Found	High	High
High	M1A470	ArcA2 protein	141.103	69	18	666	6	774.61	18	1.024	0.868	1.839	0.684	0.997481	0.969612	0.701317	0.972859	67.72	31.18	46.5	44.03	104	93.7	149.5	61.5	87.1	104.2	39.05	20	7.04	23.52	44.03	13.92	High	High	High	High	High	High	High	High	High	High	High	High	High	High	High	High
High	M1A475	Pre-mRNA-splicing factor SPF27 homolog	4.966	8	2	4	2	0	2	1.058	0.531	0.495	0.284	0.974486	0.344508	0.612195	0.523814	31	17.1	67.14	27.25	151.2	68.1	77.8	33	134.8	135.1	35.9	12.16	54.51	22.21	20.56	11.88	Peak Found	Peak Found	Peak Found	Peak Found	High	High	Peak Found	High	Peak Found	Peak Found	Peak Found	Peak Found	Peak Found	Peak Found	Peak Found	Peak Found
High	M1A477	Eukaryotic peptide chain release factor GTP-binding subunit	17.201	8	3	67	3	85.85	3	1.889	1.015	1.456	0.673	0.519729	0.970884	0.934387	0.98172	22.01	30.98	57.51	58.73	139.9	107.9	115.6	59.7	82	95	10.72	24.11	40.79	36.92	8.38	2.15	High	High	High	High	High	High	High	High	High	High	High	High	High	High	High	High
High	M1A483	T-complex protein 1 subunit delta	155.598	64	27	573	27	686.28	27	1.067	0.766	1.275	0.625	0.992723	0.781421	0.996287	0.933516	61.05	40.11	50.77	54.37	89.9	100.5	117.3	78.2	84.5	129.7	27.24	5.79	5.76	19.63	28.37	8.02	High	High	High	High	High	High	High	High	High	High	High	High	High	High	High	High
High	M1A4F6	Galacte-binding domain-like protein	56.526	23	8	36	8	38.65	8	0.926	1.91	29.259	1.615	0.997481	0.063016	7.84344e-15	0.683553	133.51	55.95	136.45	117.16	13.6	36.5	429.5	73.5	12.4	34.6	62.31	33.58	120.36	43.69	56.79	55.52	Peak Found	Peak Found	Peak Found	Peak Found	Peak Found	Peak Found	High	High	High	Peak Found	Peak Found	Peak Found	Peak Found	Peak Found	Peak Found	Peak Found
High	M1A4M8	Anamorsin homolog	17.978	25	5	14	5	6.82	5	0.944	0.492	1.223	0.433	0.991601	0.136925	0.98356	0.831949	66.77	67.89	126.51	68.56	44.5	99.5	86.5	74.6	107.3	187.6	76.64	56.91	100.62	40.55	78.64	46.2	Peak Found	Peak Found	High	Peak Found	Peak Found	Peak Found	Peak Found	High	High	Peak Found	Peak Found	High	Peak Found	Peak Found	Peak Found	High
High	M1A4Q5	Dipeptide epimerase	10.436	8	2	6	2	10.25	2	0.396	0.532	0.278	0.441	0.514704	0.312369	0.342134	0.840788	132.46	69.95	88.14	56.92	13.6	123.6	28.1	98.4	110.4	226	117.52	41.9	52.11	44.24	67.42	35.58	Peak Found	Peak Found	Peak Found	Peak Found	Peak Found	High	Peak Found	Peak Found	Peak Found	Peak Found	Peak Found	High	Peak Found	Peak Found	High	Peak Found
High	M1A4R1	DNA-binding protein	9.219	7	3	11	3	9.32	3	2.307	1.437	1.581	1.607	0.259348	0.543123	0.871845	0.844359	75.52	48.05	109.34	44.83	234.6	50.7	104.9	48.1	128.7	33	48.49	18.54	61.2	23.81	19.54	30.88	High	Peak Found	Peak Found	High	High	Peak Found	High	Peak Found	Peak Found	High	High	High	Peak Found	Peak Found	Peak Found	High
Medium	M1A4R8	Alpha-dioxygenase 2	2.27	2	1	1	1	0	1		1.453		1.879		0.842705		0.850647		43.04		64.97		247		210.8		142.2		34.49		69.25		38.4	Not Found	Not Found	Not Found	Peak Found	Peak Found	Peak Found	Not Found	Not Found	Not Found	Peak Found	High	Peak Found	Not Found	Not Found	Not Found	Peak Found
High	M1A4T4	Calcium-binding allergen Ole e 8	12.197	24	3	19	3	5.33	3	1.93	1.026	0.672	1.195	0.533194	0.981124	0.92442	0.954726	33.19	22.14	37.14	64.45	115	118.7	40	150.7	59.6	116	24.14	6.68	45.69	50.42	0.84	10.37	Peak Found	Peak Found	Peak Found	High	High	High	Peak Found	Peak Found	High	High	Peak Found	High	High	High	Peak Found	High
High	M1A4T6	Spliceome associated protein	12.375	8	2	15	1	8	2	0.859	0.669	1.037	0.26	0.967858	0.746243	0.997227	0.379027	16.65	29.64	54.84	33.59	102.8	85.1	153	23.9	113.3	122	21.44	12.61	37.86	52.34	23.22	12.14	Not Found	Peak Found	Peak Found	High	High	High	Peak Found	Peak Found	Peak Found	Peak Found	Not Found	High	Not Found	Not Found	Not Found	High
High	M1A4U0	Phphoethanolamine N-methyltransferase	55.576	27	11	59	11	49.51	11	1.256	0.515	1.101	0.291	0.925602	0.0434414	0.989999	0.423369	95.79	75.09	113.19	72.94	147.2	73	87.5	62.6	68.2	161.4	29.97	58.45	67.86	21.67	98.32	34.12	High	Peak Found	High	Peak Found	High	High	Peak Found	High	High	Peak Found	Peak Found	High	Peak Found	High	High	High
High	M1A4U5	Alde 1-epimerase	21.287	21	6	73	6	45.88	6	0.544	0.635	1.152	0.294	0.561058	0.422877	0.989999	0.317521	81.04	56.64	72.18	85.9	48.4	85.5	101	33.4	148.8	182.9	59.72	39.99	61.68	101.16	54.04	36.73	High	High	High	High	High	High	High	High	High	High	High	High	High	High	High	High
Medium	M1A4U7	SURF1-like protein	2.092	6	1	1	1	0	1	5.91	0.213	3.727	0.188	0.08875	0.00323255	0.283528	0.321485	0	24.86	14.45	19.76	105.2	62.5	66.3	55	17.8	293.2		87.17	25.36	18.68			Not Found	Peak Found	Not Found	Peak Found	Peak Found	Peak Found	Peak Found	Peak Found	Peak Found	Peak Found	Not Found	High	Not Found	Peak Found	Not Found	Not Found
High	M1A4U8	Tetratricoredoxin	51.367	30	11	112	8	95.08	11	1.006	0.862	1.153	0.506	0.999551	0.973773	0.988207	0.858945	34.27	28.8	40.27	52.63	88	95.8	132.6	70.2	97.8	115.6	11.38	16.19	7.32	32.52	23.62	9.14	High	High	High	High	High	High	High	High	High	High	High	High	Peak Found	High	High	High
High	M1A4U9	Tetratricoredoxin	14.342	33	3	26	1	33	3	1.205	1.449	1.115	1.6	0.954425	0.655422	0.989999	0.880639	13.33	83.5	18.77	94.91	192.3	21.8	187	24.1	159.6	15.1	5.53	42.91	17.89	79.61	10.63	88.86	High	High	High	Peak Found	Peak Found	Peak Found	High	High	Peak Found	Peak Found	Peak Found	Peak Found	High	High	Peak Found	Peak Found
High	M1A4Y0	Protein KTI12	19.895	22	5	17	5	6.69	5	0.937	0.656	0.806	0.442	0.985869	0.655422	0.89338	0.831949	85.16	37.01	103.22	58.6	63	102.1	124.4	59.9	132	118.5	34.65	26.66	62.38	30.64	29.63	37.73	Peak Found	Peak Found	Peak Found	High	High	High	Peak Found	Peak Found	High	Peak Found	Peak Found	Peak Found	Peak Found	High	Peak Found	High
High	M1A4Z9	Fas-associated factor 1	21.386	14	4	28	4	22.2	4	1.789	1.047	0.778	0.892	0.641416	0.984112	0.969022	0.993085	73.4	31.04	69	67.26	51.6	177.9	29.1	98.4	89.1	153.8	97.62	19.84	103.46	60.93	61.84	16.66	Peak Found	Peak Found	High	High	High	High	Peak Found	Peak Found	High	Peak Found	Peak Found	High	Peak Found	High	High	High
High	M1A554	Vacuolar proton ATPase subunit E	23.184	25	6	75	2	39.59	6	1.066	0.887	0.738	0.763	0.983519	0.98846	0.702406	0.988431	81.92	30.23	61.07	48.52	99.7	107	63.1	118.8	91	120.4	36.97	28.11	2.86	33.38	40.01	11.14	High	High	High	High	High	High	High	Peak Found	High	High	High	High	Peak Found	High	High	High
High	M1A587	2,4-dihydroxyhept-2-ene-1,7-dioic acid aldolase	6.893	5	2	5	2	1.85	2	100	0.702	100	1.311	1.31279e-16	0.934822	1.17946e-16	0.938539		74.41		61.82	43.5	92.4	75.1	220.5		168.4		14.3				57.12	Peak Found	Not Found	Not Found	Peak Found	High	Peak Found	Not Found	Not Found	Peak Found	Not Found	Not Found	High	Not Found	Not Found	Not Found	Peak Found
High	M1A5A4	Cystathionine gamma-synthase	9.196	7	3	12	1	13.23	3	0.726	0.446	1.747	0.413	0.956998	0.0585164	0.799285	0.754668	44.12	46.84	42.42	17.47	25.4	118.7	51	109.7	29.3	266	47.31	39.23	41.21	6.74	46.52	21.04	Peak Found	Not Found	Peak Found	Peak Found	Peak Found	Peak Found	Peak Found	Peak Found	Peak Found	High	Peak Found	High	Peak Found	Peak Found	Peak Found	Peak Found
High	M1A5B5	Peroxidase	12	16	4	16	4	19.32	4	1.146	1.047	0.081	1.428	0.962178	0.981124	7.98067e-05	0.898484	101.7	51.82	116.37	83.55	265.1	64.9	13.6	55.6	169.9	31	74.1	11.41	39.15	89.4	107.21	41.59	High	Peak Found	Peak Found	High	Peak Found	High	Peak Found	Peak Found	Peak Found	High	High	Peak Found	High	Peak Found	Peak Found	High
High	M1A5C6	Ribomal protein	67.547	34	8	254	3	380.61	8	0.812	0.848	1.311	0.58	0.904875	0.952842	0.989999	0.896849	80	36.13	59.66	54.68	81.8	98.4	124.8	67.1	103.8	124.1	44.9	14.93	21.6	26.33	37	14.62	High	Peak Found	High	High	High	High	High	High	High	High	High	High	High	High	High	High
High	M1A5G6	Succinate dehydrogenase subunit 6, mitochondrial	10.446	33	3	5	3	4.76	3	1.046	1.753	0.534	3.064	0.967858	0.468866	0.839031	0.447198	103.1	59.22	42.29	43.8	88.3	83.3	46.4	209.4	120.7	51.9	114.36	62.37	16.29	40.27	75.75	35.22	Peak Found	High	Peak Found	Peak Found	Peak Found	High	Peak Found	Not Found	Peak Found	High	Peak Found	High	Peak Found	Peak Found	Peak Found	Peak Found
High	M1A5H1	Regulator of gene silencing	3.582	6	1	1	1	0	1		0.731		1.054		0.952842		0.986727		31.08		87		157.5		227.1		215.4		29.59		72.67		2.91	Not Found	Not Found	Not Found	Peak Found	Peak Found	Not Found	Not Found	Not Found	Not Found	High	Peak Found	Not Found	Not Found	Not Found	Not Found	Peak Found
High	M1A5H8	40S ribomal protein S11	82.695	56	13	271	13	314.1	13	1.054	0.85	1.397	0.614	0.996868	0.952842	0.972541	0.930745	70.99	38.86	75.46	59.76	98.9	102.3	130.6	72.4	79.6	116.2	43.84	16.87	16.92	35.61	30.02	9.95	High	High	High	High	High	High	High	High	High	High	High	High	High	High	High	High
High	M1A5J7	Molybdopterin synthase catalytic subunit	5.132	15	2	10	2	1.79	2	0.966	1.112	0.42	1.061	0.997481	0.952842	0.531418	0.980734	51.93	22	41.46	32.51	108.1	121.4	42	118.5	102.8	107.1	29.44	6.73	36.94	16.44	14.77	15.65	Peak Found	Peak Found	Peak Found	High	High	High	Peak Found	Peak Found	Peak Found	Peak Found	Peak Found	High	Peak Found	Peak Found	High	High
High	M1A5N1	Fk506 binding protein	5.955	5	2	3	2	1.63	2	0.547	1.084	0.828	0.587	0.883704	0.970884	0.989999	0.967874	93.62	54.65	25.59	22.91	87.5	130.3	78.1	64.4	94.4	145.3	102.64	37.13	47.27	13.27		21.46	Peak Found	Peak Found	High	Peak Found	Peak Found	High	Peak Found	Peak Found	Peak Found	Peak Found	Not Found	Peak Found	Not Found	Not Found	Peak Found	Peak Found
High	M1A5N7	Hydrolase, hydrolyzing O-glycyl compounds	28.785	14	7	74	4	72.97	7	0.798	1.15	4.778	1.518	0.95858	0.969612	0.0113328	0.930745	100.99	63.1	92	32.11	22.1	18.7	427.6	9.5	107.9	14.1	128.52	82.13	17.38	105.17	87.24	25.68	Peak Found	Peak Found	Peak Found	Peak Found	Peak Found	High	High	High	Peak Found	Not Found	Peak Found	Peak Found	Peak Found	High	Peak Found	Peak Found
High	M1A5R7	WD-repeat protein	11.05	10	3	7	1	0	3		1.068	0.741	0.582		0.97137	0.979792	0.948506		71.85	0	52.04	13.5	271.3	11.3	86.5	18.6	198.8		34.4	27.88	63.2		9.14	Not Found	Not Found	Not Found	Peak Found	Peak Found	High	Not Found	Peak Found	Not Found	Not Found	Not Found	Peak Found	Not Found	Not Found	Peak Found	Not Found
Medium	M1A5U1	AB hydrolase-1 domain-containing protein	2.308	3	1	1	1	0	1		1.435		1.425		0.828234		0.932862		22.26		25.49		210.1		223.3		166.6		19.27		21.33		18.68	Not Found	Not Found	Not Found	High	Peak Found	Peak Found	Not Found	Not Found	Not Found	Peak Found	Peak Found	Peak Found	Not Found	Not Found	Not Found	Peak Found
High	M1A5V5	Methylketone synthase IIa	9.434	14	3	12	3	11.48	3	0.777	1.249	1.037	1.624	0.934334	0.813719	0.992978	0.834109	123.26	29.18	75.78	29.41	150.8	85.4	90.1	102	103.8	67.8	37.27	12.04	73.97	11.75	34.13	16.39	Peak Found	Peak Found	Peak Found	High	High	Peak Found	High	Peak Found	Peak Found	High	Peak Found	High	Peak Found	High	Peak Found	Peak Found
High	M1A5X1	ATP synthase subunit beta	127.854	48	18	244	4	267.75	18	2.394	1.721	1.782	1.707	0.647082	0.278398	0.785441	0.795407	31.5	70.05	72.05	79.64	35.6	163	43.8	205.7	25.4	126.5		46.84	62.82	49.93	81.03	71.26	Not Found	Peak Found	Not Found	Peak Found	High	High	Peak Found	Peak Found	Peak Found	High	Peak Found	High	Peak Found	Peak Found	Peak Found	Peak Found
High	M1A616	Leucine-rich repeat/extensin	11.054	4	3	10	3	1.91	3	2.533	1.386	1.554	1.247	0.249384	0.841045	0.89976	0.96567	63.77	44.32	69.68	66.45	269	34.5	161.5	34.3	73.4	27.3	27.59	47.88	62.65	44.05	60.81	29.82	High	Peak Found	High	High	Peak Found	High	Peak Found	High	Peak Found	Peak Found	Peak Found	High	Peak Found	Peak Found	Peak Found	Peak Found
High	M1A626	AP complex subunit sigma	11.705	19	3	19	3	19.44	3	1.515	0.91	0.991	0.678	0.834123	0.999937	0.95629	0.986238	63.56	33.44	69.66	53.23	155.1	85.1	85.6	69.2	109	95.9	49.17	13.52	7.14	15.42	23.41	13.32	High	Peak Found	High	High	High	High	High	Peak Found	Peak Found	High	Peak Found	High	Peak Found	Peak Found	Peak Found	Peak Found
High	M1A641	Replication factor C / DNA polymerase III gamma-tau subunit	8.919	12	3	8	3	3.84	3	1.147	0.866	0.871	0.785	0.956998	0.990586	0.989999	0.993085	70.66	66.13	69.14	66.75	84	92.7	99.7	113	85.1	125.6	50.49	59.48	35.12	41.07	65.3	16.83	Peak Found	Peak Found	High	Peak Found	Peak Found	Peak Found	High	Peak Found	High	Peak Found	Peak Found	High	Peak Found	Peak Found	Peak Found	Peak Found
High	M1A642	Protein TolB 2	61.988	26	14	84	14	34.49	14	1.199	1.159	1.879	1.601	0.941249	0.809262	0.704157	0.715543	63.83	35.03	49.18	38.43	129.3	43.9	216.7	64.2	103.7	42.3	29.83	12.54	8.39	5.07	19.92	14.74	High	High	High	High	High	High	High	High	High	High	High	High	High	Peak Found	High	High
High	M1A658	F-box family protein	3.344	9	1	3	1	0	1	2.921	0.942	1.438	1.002	0.533194	0.999937	0.89976	0.984943	32.09	20.26	36.07	22.29	24.3	180	11.5	184.9	8.3	191	14.59	29.59	19	13.17	47.43	37.73	Peak Found	Peak Found	Peak Found	High	Peak Found	High	Peak Found	Peak Found	Peak Found	Peak Found	Peak Found	Peak Found	Peak Found	Peak Found	Peak Found	High
Medium	M1A686	non-specific serine/threonine protein kinase	2.497	2	1	16	1	1.66	1	3.545	1.217	0.97	2.713	0.0248414	0.744135	0.979792	0.128201	52.78	143.26	79.49	111.18	181.2	134.3	60.5	118.1	62.4	43.5	58.94	82.31	89.84	100.3	45.9	71.55	High	High	High	High	High	Peak Found	High	Peak Found	Peak Found	High	High	Peak Found	Peak Found	Not Found	High	Peak Found
High	M1A6A6	GDP-manne 3',5'-epimerase	81.784	39	13	280	6	272.74	13	1.241	0.932	1.296	0.816	0.930356	0.999937	0.992937	0.994563	65.73	25.24	57.15	36.54	85.9	83.7	158.7	74.5	105.1	92	55.39	15.01	40.71	32.09	39.44	10.48	High	High	High	High	High	High	High	High	High	High	High	High	High	High	High	High
High	M1A6C0	MAR-binding protein	17.288	15	5	23	5	9.34	5	0.534	0.863	1.506	0.417	0.636839	0.985396	0.897669	0.779652	71.93	58.65	88.11	45.24	56.2	104.6	174	60.6	82.4	122.3	33.08	70.84	32.66	39.74	84	19.74	Peak Found	Peak Found	Peak Found	Peak Found	High	High	High	High	High	Peak Found	Peak Found	High	Peak Found	High	Peak Found	High
Medium	M1A6D7	Pescadillo homolog	2.327	2	1	1	1	0	1	0.115	0.251	0.269	0.448	0.0432155	0.0538777	0.417966	0.866411	0	29.54	25.95	0	32.1	31.8	74.9	56.7	278.1	126.4		27.64	24.38				Peak Found	Not Found	Not Found	Peak Found	Not Found	Peak Found	Peak Found	Peak Found	Not Found	Not Found	Peak Found	Not Found	Not Found	High	Not Found	Not Found
High	M1A6E9	GRAS family transcription factor	3.561	2	1	1	1	0	1																									Not Found	Not Found	Not Found	Not Found	Not Found	Not Found	Not Found	High	Not Found	Not Found	Not Found	Not Found	Not Found	Not Found	Not Found	Not Found
High	M1A6F4	threonine--tRNA ligase	3.536	2	1	2	1	0	1	0.604	1.162	0.01	0.86	0.904875	0.969134	1.17946e-16	0.996322	76.95	60.86		51.13	50.7	169.7		125.6	107.9	146.1	72.61	8.14		30.47	27.53	47.88	Peak Found	Peak Found	Peak Found	Not Found	Peak Found	Peak Found	Not Found	Not Found	Not Found	Peak Found	Peak Found	High	Peak Found	Peak Found	Peak Found	Peak Found
High	M1A6F8	Ubiquitin fusion degradaton protein	4.228	5	2	2	2	0	2	0.611	1.03	0.646	0.612	0.909566	0.986954	0.953051	0.970821	28.67	22.3	67.8	53.65	35.5	222	37.5	170.2	58.1	76.7	26.85	53.35	58.82	45.19	10.1	10.63	Peak Found	Not Found	Peak Found	Peak Found	Peak Found	High	Peak Found	Not Found	Peak Found	Peak Found	Peak Found	Peak Found	Peak Found	Peak Found	Peak Found	Peak Found
High	M1A6G8	Heat shock protein	88.113	27	18	157	12	135.61	18	1.277	1.353	1.305	1.592	0.929085	0.402427	0.9697	0.782015	73.53	65.94	89.95	71.67	27.9	165	43	214.3	30.2	119.7	65.92	44.96	58.43	35.15	8.82	31.82	Peak Found	High	Peak Found	High	High	High	High	High	High	High	High	High	Peak Found	Peak Found	Peak Found	High
High	M1A6H0	Short-chain alcohol dehydrogenase	79.715	57	11	169	11	158.09	11	0.672	1.386	2.369	1.557	0.848023	0.437351	0.370846	0.790022	72.53	45.46	62.43	68.01	55.2	108.6	153.3	162.1	48.3	72.5	37.6	11.81	34	31.5	51.28	24.85	High	High	Peak Found	High	High	High	High	High	High	High	High	High	High	High	High	High
High	M1A6H4	Nucleoporin	3.271	1	1	4	1	0	1	1.285	0.869	0.843	1.037	0.9588	0.995922	0.989999	0.988431	48.24	41.83	90.7	70.93	136.6	74.5	82.2	106.5	97.5	102.7	37.21	18.45	85.73	57.6	21.77	32.27	Peak Found	Peak Found	Peak Found	Peak Found	Peak Found	Peak Found	Peak Found	High	Peak Found	Peak Found	Peak Found	High	Peak Found	Peak Found	Peak Found	Peak Found
High	M1A6I9	dTMP kinase	3.932	4	1	6	1	3.66	1	1.135	0.675	2.191	0.382	0.967858	0.898494	0.69242	0.852801	97.21	26.9	108.45	54.83	75.9	99.1	146.5	52	66.9	159.6	56.78	18.41	75.35	58.44	87.52	23.92	Peak Found	Peak Found	Peak Found	Peak Found	High	High	Peak Found	Peak Found	High	Peak Found	Not Found	High	Peak Found	Peak Found	Peak Found	Peak Found
High	M1A6J0	C2 domain-containing protein	17.995	10	3	8	3	12.7	3	0.771	0.574	2.163	0.417	0.967858	0.520136	0.607039	0.836276	97.02	54.92	107.35	82.99	31.2	82	132.2	81.5	71.4	201.8	16.76	11.21	57.69	37.42	64.76	17.21	Peak Found	Peak Found	Peak Found	Peak Found	Peak Found	Peak Found	Peak Found	Peak Found	High	Peak Found	Peak Found	Peak Found	Not Found	High	Peak Found	High
High	M1A6J2	Fasciclin-like arabinogalactan protein 2	5.235	5	1	22	1	14.45	1	0.457	1.007	0.441	1.069	0.437886	0.991282	0.405632	0.980734	65.02	57.29	5.63	89.12	64.9	131.9	63.9	101.9	142.1	95.3	51.3	45.69	20.04	69.32	17.76	37.96	High	Peak Found	Peak Found	Peak Found	High	High	Peak Found	High	High	Peak Found	High	High	High	High	High	Peak Found
High	M1A6K2	26S proteasome regulatory subunit S3	19.781	7	3	70	1	101.05	3	0.72	0.01	1.028	1.126	0.919156	4.34085e-16	0.998945	0.98172	71.97		61.06	66.75	151.2		169.5	36.8	209.9	32.6	28.4		70.14	58.81	60.4		Peak Found	High	Peak Found	Not Found	Not Found	Not Found	Peak Found	Peak Found	Peak Found	Peak Found	Peak Found	Peak Found	Peak Found	Peak Found	Peak Found	Not Found
High	M1A6K3	26S proteasome non-ATPase regulatory subunit 3	188.966	67	33	795	31	880.29	33	1.361	0.87	1.298	0.781	0.89192	0.970758	0.992547	0.988837	44.46	37.5	54.62	44.17	128.9	84.3	126.2	73.8	93.5	93.3	6.58	23.97	14.81	17.56	44.21	16.1	High	High	High	High	High	High	High	High	High	High	High	High	High	High	High	High
Medium	M1A6K6	Ubiquitin-conjugating enzyme E2 23	2.533	1	1	3	1	0	1	0.01	0.871	0.582	1.018	1.31279e-16	0.995922	0.909253	0.986727		15.2	0	43.89		142.1	16.4	235	28.2	178.1		29.59		30.4		25.48	Not Found	Not Found	Not Found	Peak Found	High	Peak Found	Not Found	Not Found	Peak Found	Peak Found	Peak Found	Peak Found	Not Found	Not Found	Peak Found	Peak Found
High	M1A6L2	Nucleome/chromatin assembly factor group	21.732	13	5	31	5	12.89	5	0.687	0.911	0.996	0.517	0.879014	0.999937	0.98356	0.898478	73.01	52.72	64.51	35.83	62.2	93.6	132.5	58.8	115.5	137.4	43.09	37.99	44.13	23.05	52.58	19.13	Peak Found	Peak Found	Peak Found	High	High	High	Peak Found	High	High	High	Peak Found	High	Peak Found	High	High	High
High	M1A6L5	Plant synaptotagmin	4.679	3	1	1	1	0	1		1.096		1.145		0.981124		0.98172		56.99		10.04		202.9		212		185.1		53.79				9.56	Not Found	Not Found	Not Found	Not Found	Peak Found	High	Not Found	Not Found	Not Found	Not Found	Not Found	Peak Found	Not Found	Not Found	Not Found	Not Found
High	M1A6L9	Ascorbate peroxidase	52.844	29	7	102	5	134.95	7	0.639	2.091	0.288	2.798	0.793363	0.00364761	0.132225	0.135926	121.78	55.5	108.28	66.07	70.6	123	47.8	182.3	112.8	63.6	86.57	25.14	44.62	37.76	56.76	55.04	Peak Found	High	Peak Found	High	High	High	Peak Found	Peak Found	High	High	High	High	Peak Found	Peak Found	High	Peak Found
High	M1A6M9	Trafficking protein particle complex subunit 2-like protein	5.761	20	2	15	2	0	2	1.249	1.423	1.129	1.026	0.934648	0.518252	0.989999	0.972437	28.18	50.11	33.94	62.97	106.8	141	96.6	80	85.5	90.1	30.24	34.72	30.01	46.7	15.1	39.25	High	Peak Found	High	Peak Found	Peak Found	High	High	Peak Found	High	Peak Found	High	High	Peak Found	High	High	High
High	M1A6N3	SKP1-like protein	15.296	23	3	45	1	34.4	3	1.057	0.828	1.111	0.755	0.986336	0.968621	0.999426	0.98957	32.34	13.77	69.52	13.25	89.4	111.6	100.6	101.3	74.8	122.3	23.25	7.5	49.48	11.6	24.11	10.71	Peak Found	Peak Found	High	Peak Found	Peak Found	Peak Found	High	Peak Found	Peak Found	High	High	High	Peak Found	Peak Found	Peak Found	Peak Found
High	M1A6P2	Rac-like GTP-binding protein	4.266	7	1	8	1	2.64	1	1.366	0.98	1.089	0.675	0.892754	0.995922	0.981966	0.987043	33.24	10.96	53.82	37.9	127.7	93.4	104.4	64.4	114.7	95.3	16.85	7.01	24.62	41.2	57.2	13.78	High	Peak Found	High	Peak Found	Peak Found	High	High	Peak Found	Peak Found	High	Peak Found	High	Peak Found	Peak Found	Peak Found	Peak Found
High	M1A6P9	Early-responsive to dehydration 7	80.231	54	18	137	18	70.33	18	1.167	0.751	0.901	0.454	0.967858	0.81806	0.842905	0.821855	60.38	27.81	50.6	52.56	117	87	97	58.5	118.2	122.3	39.56	23.86	22.68	34.4	39.48	15.14	High	High	High	High	High	High	High	High	High	High	High	High	High	High	High	High
High	M1A6Q8	Cucumisin	24.458	11	7	33	7	9.91	7	0.297	0.84	1.456	0.409	0.0843685	0.974024	0.935624	0.76229	59.77	31.48	78.17	36.59	31.6	85.9	185.9	40.4	144	112.2	62.29	10.88	43.58	30.35	33.04	14.93	Peak Found	Peak Found	Peak Found	High	High	High	High	High	High	Peak Found	Peak Found	High	High	High	Peak Found	High
High	M1A6Q9	Actin depolymerizing factor 5	4.267	8	1	1	1	2.33	1	0.755	0.706	0.543	0.329	0.922222	0.792494	0.642859	0.567443	99.63	37.17	24.59	74.77	137.8	118.8	32.5	62.1	59.9	188.9	54.48	23.37	80.64	75.5	77.79	32.4	Peak Found	Peak Found	Peak Found	Peak Found	Peak Found	Peak Found	Peak Found	Peak Found	Peak Found	Peak Found	Peak Found	High	Peak Found	Peak Found	Peak Found	Peak Found
High	M1A6S6	caffeoyl-CoA O-methyltransferase	21.025	31	6	61	2	36.03	6	4.717	1.477	1.276	1.67	0.216711	0.675204	0.961385	0.844359	109.04	90.58	78.19	113.01	57.3	123.9	51.5	228.8	31.5	106.9	107.96	82.51	45.71	62.4	68.16	59.1	Peak Found	High	Peak Found	High	Peak Found	Peak Found	Peak Found	Peak Found	Peak Found	High	Peak Found	High	Peak Found	Peak Found	Peak Found	Peak Found
Medium	M1A6S9	C2 domain-containing protein	2.026	7	1	5	1	0	1	1.55	0.01	0.427	0.01	0.834344	4.34085e-16	0.716018	3.62386e-16	19.11		11.12		260.3		70.1		167.9	101.7	32.67		10.34		3.95	63.34	High	Peak Found	High	High	Not Found	High	Peak Found	Peak Found	Not Found	Not Found	Not Found	High	Peak Found	Peak Found	Peak Found	Peak Found
High	M1A6U3	Leucine-rich repeat family protein	20.777	13	5	22	5	13.72	5	2.781	1.082	0.18	0.983	0.111488	0.968621	0.00781071	0.986727	62.84	43.89	97.51	55	320.4	34.5	11.9	48	153.3	31.8	39.41	35	75.51	42.89	73.71	47.15	High	High	High	Peak Found	Peak Found	High	Peak Found	Peak Found	Peak Found	Peak Found	Peak Found	High	High	Peak Found	High	Peak Found
High	M1A6Y2	Importin	5.316	7	2	6	2	0	2	0.695	0.79	0.483	1.474	0.954425	0.952842	0.826184	0.909505	53.07	138.22	69.24	101.33	19.3	197.4	33.2	158.5	60.4	131.3	46.94	58.05	55.91	18.53	45.83	95.42	Peak Found	Peak Found	Peak Found	Peak Found	High	Peak Found	Peak Found	Not Found	Peak Found	Peak Found	High	Peak Found	Peak Found	High	Peak Found	Peak Found
High	M1A6Z4	pyruvate decarboxylase	18.723	7	4	72	1	95.69	4	1.482	0.914	1.501	0.864	0.834344	0.999937	0.897052	0.998818	63	126.54	77.03	140.58	147.1	65.7	132.8	55.2	125.6	73.7	67.3	70.07	92.33	80.68	49.64	90.79	Peak Found	High	High	Peak Found	High	High	High	High	High	High	Peak Found	High	Not Found	Peak Found	High	Peak Found
High	M1A703	NtPRp27	15.435	16	4	19	4	5.44	4	2.482	1.469	1.079	3.927	0.246546	0.581626	0.995588	0.0411584	113.46	70.39	119.97	63.28	158.9	43.8	122.6	177.8	51.4	45.4	42.6	79.79	51.85	48.41	98.5	78.62	Peak Found	High	High	High	Peak Found	High	High	Peak Found	High	High	High	High	High	Peak Found	Peak Found	High
Medium	M1A740	Pentatricopeptide repeat-containing protein	2.098	2	1	1	1	0	1		100	100	100		4.34085e-16	1.17946e-16	3.62386e-16						64.4	413	122.6				25.89					Not Found	Not Found	Not Found	Peak Found	Peak Found	Not Found	Not Found	Peak Found	Not Found	High	Not Found	Not Found	Not Found	Not Found	Not Found	Not Found
High	M1A782	Beta-glucidase 01	5.999	3	2	6	2	1.7	2		1.194	100	1.369		0.904584	1.17946e-16	0.93029		34.06		41.96		197.9	26.8	214.6		160.7		45.81		69.67		5.69	Not Found	Not Found	Not Found	High	High	High	Not Found	Peak Found	Not Found	Peak Found	Peak Found	High	Not Found	Not Found	Not Found	Peak Found
High	M1A793	Zinc finger CCCH domain-containing protein 14-like	10.122	10	2	7	2	13.79	2	1.959	0.692	1.278	0.477	0.789525	0.84685	0.961078	0.893827	57.17	59.71	58.82	69.94	101.2	122.4	72.8	37.8	51.7	214.2	35.21	55.68	50.8	83.61	67.2	64.38	Peak Found	Peak Found	Peak Found	Peak Found	High	High	Peak Found	Peak Found	Not Found	Peak Found	Not Found	High	Peak Found	Peak Found	Peak Found	Peak Found
High	M1A7A3	Protein kinase family protein	10.864	4	3	14	3	5.7	3	0.925	0.813	0.896	0.348	0.993249	0.972859	0.992547	0.766664	96.73	42.45	104.7	47.82	114.8	108.2	68.1	49.1	131.4	128.4	37.98	12.07	68.41	46.45	68.43	20.76	Peak Found	Peak Found	High	High	High	High	Peak Found	Peak Found	Peak Found	Peak Found	Peak Found	Peak Found	Peak Found	High	Peak Found	High
High	M1A7D2	peptidylprolyl isomerase	8.82	9	2	9	2	6.87	2	1.73	0.894	0.737	0.723	0.880308	0.999937	0.974298	0.988837	2.37	47.26	24.6	76.92	70.1	146.3	32.4	134.2	40.5	176.5	1.05	32.08	12.8	67.78	71.93	39.88	Not Found	Peak Found	Peak Found	Peak Found	High	High	Not Found	Peak Found	Peak Found	Peak Found	Not Found	High	Peak Found	Peak Found	High	Peak Found
High	M1A7F1	Cytochrome P450 92B1	10.083	6	2	5	1	7.38	2	2.847	0.802	1.917	1.47	0.521251	0.976372	0.77552	0.898478	114.36	80.28	0	120.4	23.2	143.6	21.9	267.2	8.1	136	86.37	66.38	92.59	93.76		49.87	Not Found	Not Found	Not Found	Peak Found	Peak Found	High	Peak Found	Peak Found	Not Found	Peak Found	Not Found	High	Not Found	Not Found	Not Found	Not Found
High	M1A7F2	Cytochrome P450 92B1	8.475	7	2	2	1	2.51	2		0.87	100	0.99		0.998957	1.17946e-16	0.988837		72.71		93.09		161.8	68	184.1		186		68.7	59.82	83.64		13.71	Not Found	Not Found	Not Found	Peak Found	Peak Found	Peak Found	Peak Found	Peak Found	Peak Found	Peak Found	Peak Found	High	Not Found	Not Found	Not Found	Not Found
High	M1A7G9	Ubiquitin-fold modifier-conjugating enzyme 1	28.44	33	6	97	6	120.07	6	1.135	0.96	0.847	0.818	0.967858	0.999937	0.711447	0.993085	60.17	20.7	79.16	27.04	91.8	133.7	54.6	102	77.4	140.6	34.95	2.34	53.1	38.88	38.62	7.19	High	High	High	High	High	High	High	High	High	High	High	High	High	High	High	High
High	M1A7H3	Phphoglycerate mutase	25.369	21	5	84	5	76.9	5	0.866	0.846	1.396	0.638	0.967858	0.973773	0.971551	0.971634	76.07	37.31	119.45	39.62	66.2	84.6	163	69.6	111	105.6	35.55	28.58	75.58	31.71	40.28	15.19	High	High	High	High	High	High	High	High	High	High	High	High	High	High	High	High
High	M1A7H4	PB1 domain-containing protein	32.664	24	7	35	7	2.25	7	1.409	0.509	1.031	0.301	0.860542	0.160699	0.992547	0.50221	75.41	59.45	87.75	79.98	142.8	104.1	80	39.8	70.8	162.5	30.5	27.67	24.41	44.93	56.7	36.4	High	Peak Found	High	High	High	High	Peak Found	High	High	Peak Found	Peak Found	High	Peak Found	High	High	High
High	M1A7J1	phphoenolpyruvate carboxykinase (ATP)	293.623	62	37	1278	37	1476.88	37	1.549	0.813	1.14	0.83	0.767192	0.888564	0.972541	0.994749	74.21	40.03	65.89	44.25	142.4	110.6	61.2	96.6	66.6	122.6	43.97	25.76	63.35	12.65	20.77	10.72	High	High	High	High	High	High	High	High	High	High	High	High	High	High	High	High
High	M1A7K0	Serine hydroxymethyltransferase	32.613	20	9	45	9	16.14	9	1.477	1.116	1.522	2.078	0.824258	0.871119	0.90664	0.450772	103.18	60.27	71.48	56.94	24.8	129.6	39.1	238.2	46.5	121.8	117.54	52.84	82.31	24.72	31.93	46.41	Peak Found	High	Peak Found	High	High	High	High	High	Peak Found	High	High	High	High	Peak Found	High	Peak Found
High	M1A7M3	Protein trm112	10.276	28	3	13	3	9.98	3	1.019	0.824	0.981	0.577	0.991601	0.943747	0.989999	0.933516	83.85	33.78	56.94	55.67	34.3	150.3	35.1	103.5	40.4	236.5	26.66	26.35	33.45	34.89	40.9	22.11	Peak Found	Peak Found	High	Peak Found	High	High	Peak Found	Peak Found	High	Peak Found	Peak Found	High	Peak Found	Peak Found	Peak Found	Peak Found
High	M1A7M4	14-3-3 protein	131.362	70	17	600	11	769.71	17	2.055	1.185	1.238	1.115	0.34199	0.769425	0.994681	0.946597	58.04	43.81	59.15	61.33	197.2	63.2	108.7	68.5	99.3	63	22.61	19.97	31.07	23.22	25.78	5.23	High	High	High	High	High	High	High	High	High	High	High	High	High	High	High	High
High	M1A7Q3	Aldo/keto reductase	111.148	59	18	455	15	610.27	18	1.451	1.082	1.351	0.96	0.837941	0.932697	0.988207	0.986238	39.51	18.04	54.3	35.76	125.5	100.3	116.7	85.1	82.3	90.1	22.48	0.33	41.01	6.95	22.6	3.3	High	High	High	High	High	High	High	High	High	High	High	High	High	High	High	High
High	M1A7Q6	Aldo/keto reductase	27.943	16	4	163	1	248.72	4	1.038	0.829	1.289	0.553	0.967858	0.97079	0.932639	0.933516	115.35	20.47	95.79	49.19	31.5	168.7	40.5	119.8	30.4	209.1	25.92	11.38	54.55	58.12	122.39	23.05	Peak Found	Not Found	High	High	High	High	Not Found	Peak Found	High	High	Peak Found	High	Peak Found	High	Peak Found	High
High	M1A7S5	Acireductone dioxygenase	9.52	19	3	10	3	1.69	3	1.929	1.17	1.57	1.221	0.58422	0.897061	0.830041	0.945928	130.12	28.45	135.62	34.77	75.2	141.6	83.5	157.5	38.3	103.9	47.03	18.3	24.57	21.49	71.66	29.71	Peak Found	Peak Found	High	Peak Found	High	High	High	High	High	Peak Found	Peak Found	Peak Found	Peak Found	Peak Found	Peak Found	High
High	M1A7U3	GDSL-like Lipase/Acylhydrolase family protein	49.048	24	9	126	3	146.42	9	0.469	1.039	1.206	0.796	0.38196	0.97137	0.996287	0.992737	65.64	30.61	69.17	52.59	57.3	128.5	137	69	98.8	109.4	66.76	23.47	47.41	68.61	48.21	5.76	High	Not Found	High	High	High	High	High	High	High	High	High	High	High	High	High	High
High	M1A7U4	GDSL-like Lipase/Acylhydrolase family protein	49.441	24	9	115	2	146.33	9	0.361	1.124	0.851	0.763	0.0394264	0.875125	0.675629	0.991037	100.8	25.77	60.15	81.31	43.1	110	175.6	55.2	124.2	91.9	100.83	47.02	42.71	85.52	49.25	16.49	High	Peak Found	High	High	High	Peak Found	High	High	High	Peak Found	High	Peak Found	High	High	High	High
High	M1A7U5	GDSL-like Lipase/Acylhydrolase family protein	34.618	13	6	91	1	126.69	6	3.941	0.988	0.383	0.515	0.0545652	0.99719	0.689191	0.907694	66.9	15.26	66.9	58.9	195.5	131.6	19	69.5	49.6	134.8		29.57		70.82	58.17	27.07	Not Found	Peak Found	Not Found	High	High	Peak Found	Not Found	Peak Found	Not Found	Peak Found	High	High	Peak Found	Peak Found	Not Found	High
High	M1A7W2	Ubiquitin carrier protein	3.881	15	1	2	1	0	1		0.879	100	2.238		0.998957	1.17946e-16	0.718363		37.23		22.97		99.9	132.1	254.3		113.6		34.45	100.62	54.46			Not Found	Not Found	Not Found	Not Found	Peak Found	Peak Found	Peak Found	Peak Found	High	Peak Found	Peak Found	High	Not Found	Not Found	Not Found	Not Found
High	M1A7X7	Ribomal protein L28	42.72	61	9	88	5	74.9	9	0.271	0.587	0.739	0.301	0.0262167	0.227548	0.661969	0.446808	69.37	33.98	86.58	62.25	34.1	107.7	109.7	43.8	123.8	180.9	63.48	40.68	72.48	60.95	67.19	17.89	High	Peak Found	Peak Found	High	High	Peak Found	High	High	Peak Found	High	Peak Found	High	Peak Found	High	High	High
Medium	M1A7Z0	Mesoderm development candidate 2	2.543	3	1	1	1	0	1	1.086	0.01	2.653	1.381	0.976257	4.34085e-16	0.493677	0.941549	37.48		78.82	0	103		251.6	87.4	94.8	63.2	26.18		71.19				Peak Found	Peak Found	Peak Found	Not Found	Not Found	Not Found	High	Peak Found	Peak Found	Peak Found	Not Found	Not Found	Not Found	Not Found	Peak Found	Peak Found
High	M1A7Z6	Cysteine synthase	28.333	22	7	39	7	38.21	7	0.895	1.666	3.59	3.444	0.967858	0.102392	0.0541582	0.117704	106.3	62.82	85.67	86.89	22.6	78	177.6	207	61.7	53	103.38	29.99	46.43	21.74	44.13	49.52	Peak Found	Peak Found	Peak Found	High	Peak Found	High	High	High	High	High	High	High	Peak Found	Peak Found	High	Peak Found
High	M1A7Z9	HAD-like domain-containing protein	23.63	25	7	47	7	68.3	7	1.109	1.13	1.334	1.24	0.97031	0.875125	0.971488	0.933516	53.21	8.39	89.39	18.61	74.9	112.2	78.3	160.5	74.1	100.1	31.12	3.69	60.51	18.8	26.34	7.7	Peak Found	Peak Found	High	High	High	High	High	Peak Found	High	High	High	High	Peak Found	High	High	High
Medium	M1A805	Class S F-box protein	2.249	6	1	4	1	1.61	1	0.732	1.692	0.945	2.532	0.945759	0.374546	0.995588	0.535901	105.63	111.24	141.95	112.59	48.4	119.7	45.5	229.6	66.1	90.7		89.2	162.45	64.12	115.58	107.01	Not Found	Peak Found	Not Found	High	Peak Found	Not Found	Peak Found	High	Peak Found	Peak Found	Peak Found	Peak Found	Peak Found	Peak Found	Peak Found	High
Medium	M1A823	Rpi protein	2.005	1	1	1	1	0	1	100	0.01	100	3.442	1.31279e-16	4.34085e-16	1.17946e-16	0.400299				16.14	53.2		176.4	287		83.4	55.04			15.31			Peak Found	Peak Found	Peak Found	Not Found	Not Found	Not Found	Not Found	Peak Found	Not Found	High	Peak Found	Not Found	Not Found	Not Found	Not Found	Peak Found
High	M1A828	GrpE protein homolog	10.561	13	3	7	3	8.87	3	1.163	2.304	1.755	3.649	0.964686	0.0578344	0.763566	0.171831	50.31	66.01	39.47	80.14	137.3	53.6	204	73.9	112.8	18.5	54.52	11	31.89	73.97	19.14	73.63	Peak Found	Peak Found	Peak Found	High	High	High	High	Peak Found	Peak Found	High	Peak Found	High	Peak Found	Peak Found	Peak Found	Peak Found
High	M1A846	Nuclear import protein mog1	6.151	7	2	11	2	5.44	2	2.97	1.261	0.899	0.975	0.0975121	0.735281	0.956456	0.980734	50.07	20.7	41.87	59.43	165.1	106.3	85.1	78.8	86.6	78.1	39.66	26.22	42.19	26.51	37.2	66.46	High	High	High	Peak Found	Peak Found	High	Peak Found	Peak Found	High	Peak Found	Peak Found	Peak Found	Peak Found	High	High	Peak Found
High	M1A854	Alphavirus core protein family	2.868	5	1	2	1	0	1	0.766	0.749	0.01	1.033	0.967858	0.961468	1.17946e-16	0.983486	0	41.51		17.31	91.3	104.9		144.6	119.2	140		30.92		16.7			Not Found	Peak Found	Not Found	Peak Found	Peak Found	High	Not Found	Not Found	Not Found	Peak Found	Peak Found	High	Not Found	Not Found	Peak Found	Not Found
High	M1A872	Aldo/keto reductase AKR	3.418	19	1	13	1	6.98	1	1.179	1.072	0.638	0.499	0.956998	0.959194	0.748157	0.887916	24.25	44.02	41.78	67.78	131.1	112.9	59.8	48.1	111.2	136.9	10.65	37.79	64.74	62.96	65.95	28.61	Peak Found	Peak Found	High	High	High	High	High	High	Peak Found	Peak Found	Peak Found	High	Peak Found	High	Peak Found	High
High	M1A882	Pyruvate kinase	45.801	27	10	59	8	54.64	10	0.559	0.968	1.631	0.748	0.601306	0.991282	0.832777	0.98957	91.49	77.17	60.04	89.91	49.3	115.7	144.7	82.6	91.8	116	18.86	30.74	40.16	22.13	26.16	40.35	Peak Found	Peak Found	Peak Found	High	High	High	High	High	High	High	High	High	Peak Found	Peak Found	High	High
High	M1A8D1	Phphoinitide phpholipase C	37.593	24	9	82	9	31.46	9	1.214	0.972	0.871	1.038	0.954425	0.998957	0.820422	0.976625	58.74	30.82	53.04	54.93	98.1	111.5	80.1	117.3	79.4	113.5	36.13	10.75	40.81	11.37	11.75	12.2	High	High	High	High	High	High	High	High	Peak Found	High	High	High	Peak Found	High	High	High
High	M1A8D6	Peptidyl-prolyl cis-trans isomerase	4.159	6	1	1	1	0	1	0.01	0.885	0.795	0.679	1.31279e-16	0.997504	0.989999	0.98172		34.36	3.04	53.48		130.8	102.2	96.4	128.6	142.1		35.91	2.9	58.88		33.13	Not Found	Not Found	Not Found	Peak Found	Peak Found	Peak Found	Not Found	Peak Found	Peak Found	Not Found	Peak Found	High	Not Found	Not Found	Peak Found	Not Found
High	M1A8I6	Ci21A protein	5.153	13	1	6	1	8.67	1	5.527	2.403	0.845	1.408	0.00133078	0.240573	0.989999	0.941549	73.69	55.32	33.72	50.61	400.4	26.5	64.1	18.6	77.3	13.2	57.33	46.68	14.72	65.88	32.49	57.7	High	High	High	Peak Found	Peak Found	Peak Found	High	High	Not Found	Not Found	Peak Found	Peak Found	Peak Found	High	Peak Found	Peak Found
High	M1A8J5	Sucre synthase	183.061	41	31	796	28	882.88	31	1.566	1.066	2.091	1.233	0.748296	0.951661	0.491161	0.902696	56.15	42.18	75.51	52.04	96.3	106.6	122	116	58.5	100.6	18.04	5.84	57.01	14.68	30.08	18.69	High	High	High	High	High	High	High	High	High	High	High	High	High	High	High	High
High	M1A8M0	ubiquitinyl hydrolase 1	4.407	6	1	28	1	12.37	1	0.767	0.796	0.844	0.662	0.930356	0.934822	0.935624	0.968802	31.5	20.28	16.75	14.97	100.6	84.5	110.6	67.1	131.1	106.2	33.65	15.48	36.42	12.83	2.65	5.94	High	Peak Found	High	High	High	High	High	High	High	High	Peak Found	High	High	High	High	High
High	M1A8M1	Ubiquitinyl hydrolase 1	8.835	29	2	17	2	8.82	2	0.888	0.784	1.719	1.09	0.967858	0.94105	0.803418	0.963623	26.86	62.26	51.88	33.12	67.8	89.1	149.9	105.9	85.9	101.4	26.26	33.82	66.53	20.83	22.7	30.77	Peak Found	Peak Found	Peak Found	Peak Found	High	High	Peak Found	Peak Found	High	High	High	High	High	High	Peak Found	Peak Found
High	M1A8N2	ABI3-interacting protein 3	4.717	3	2	5	2	0	2	0.983	0.61	1.166	0.116	0.999551	0.688579	0.989999	0.0597024	50.37	18.56	45.26	60.26	177.7	40.8	142.8	7.8	164.1	66.8	38.2	29.57	37.4	49.54	24.71	4.07	Peak Found	Peak Found	Peak Found	Peak Found	Peak Found	High	Peak Found	High	Peak Found	Peak Found	Peak Found	Peak Found	Peak Found	Peak Found	High	High
Medium	M1A8N4	Clathrin assembly protein	2.169	2	1	3	1	0	1	5.928	0.321	1.272	0.345	0.122783	0.135807	0.944395	0.782015	46.71	63.48	52.17	39.74	217.6	57	48.7	61.1	38.3	177.3	37.44	68.92	40.33		19.76	36.62	Peak Found	Peak Found	High	Not Found	Peak Found	Peak Found	Peak Found	Peak Found	Peak Found	Not Found	Not Found	Peak Found	Peak Found	Peak Found	Peak Found	Peak Found
High	M1A8P0	HSR203J protein	53.442	43	10	153	7	119.52	10	0.567	1.078	0.499	1.161	0.561058	0.937629	0.254719	0.929676	81.52	40.32	72.67	54.33	32.4	156.6	19.5	176.8	54.9	159.9	47.17	26.54	29.29	18.78	28.94	29.75	Peak Found	Peak Found	Peak Found	High	High	High	Peak Found	Peak Found	High	High	High	High	High	Peak Found	High	High
High	M1A8P1	CXE carboxylesterase	73.243	44	10	194	7	209.95	10	0.66	1.001	0.378	1.024	0.697507	0.987269	0.00864569	0.975481	43.99	44.35	28.66	58.79	64.2	129.1	30	133.8	101.8	141.2	42	14.86	27.71	19.37	15.38	22.73	High	High	High	High	High	High	High	High	High	High	High	High	High	High	High	High
High	M1A8S1	Thioredoxin-like U5 small ribonucleoprotein particle protein	8.726	10	2	6	2	1.98	2		0.752		0.458		0.969612		0.916926		45.63		28.42		207.6		119.2		273.1		51.2		41.23		36.47	Not Found	Not Found	Not Found	High	Peak Found	Peak Found	Not Found	Not Found	Not Found	Peak Found	Peak Found	High	Not Found	Not Found	Not Found	High
High	M1A8S4	Cold-induced glucyl transferase	34.15	30	8	49	8	16.42	8	0.975	0.86	1.95	0.633	0.99338	0.985	0.707927	0.96567	103.22	43.23	101.5	53.86	17.3	162.6	22.5	138.6	16	243	52.58	38.87	44.81	42.33	46.71	55.55	Peak Found	Peak Found	Peak Found	High	High	High	Peak Found	Peak Found	High	High	Peak Found	High	Peak Found	Peak Found	Peak Found	High
High	M1A8S7	Serine/threonine-protein phphatase	30.747	26	7	100	2	48.75	7	1.166	1.077	1.259	0.929	0.967858	0.918802	0.98299	0.987617	39.27	34.79	56.03	53.78	93.2	113.7	71.6	183	66.4	72.1	11.81	21.63	37.53	44.47	19.53	12.19	Peak Found	High	High	High	High	High	Peak Found	High	High	High	Peak Found	High	Peak Found	High	Peak Found	High
High	M1A8S9	Serine/threonine-protein phphatase 2A 55 kDa regulatory subunit B	9.565	6	3	17	2	7.36	3	0.559	0.582	1.096	0.372	0.585143	0.351771	0.989999	0.606848	90.73	41.13	52.9	62.1	49.7	84.5	143.9	58.7	125.3	137.9	76.88	20.33	21.39	37.27	46.2	25.47	High	Peak Found	Peak Found	High	Peak Found	High	Peak Found	Peak Found	High	High	Peak Found	High	Peak Found	High	High	Peak Found
High	M1A8V6	Glycerol-3-phphate dehydrogenase [NAD(+)]	7.497	6	2	4	2	0	2	3.603	0.608	5.938	0.381	0.322109	0.785567	0.0995003	0.852801	92.32	77.04	0	89.36	49.9	224.7	50.8	64	13.8	196.8	119.03	80.71	79.39	85.88		43.96	Peak Found	Peak Found	Peak Found	Peak Found	Peak Found	High	Not Found	Peak Found	Peak Found	Peak Found	Peak Found	Peak Found	Not Found	Peak Found	Not Found	Peak Found
High	M1A8X9	Carboxypeptidase	4.405	2	1	3	1	1.62	1	0.255	1.104	0.379	0.97	0.118144	0.973773	0.550483	0.988837	44.38	39	3.6	6.43	65.9	63.7	98.1	55.9	258.7	57.7	41.47	39.56		40	3.43	1.12	Peak Found	Peak Found	Not Found	Peak Found	High	Peak Found	Not Found	Peak Found	Not Found	Peak Found	Peak Found	High	High	Not Found	Peak Found	Peak Found
High	M1A8Y0	Silencing group B protein	11.26	15	3	35	3	13.2	3	1.471	0.843	1.352	0.335	0.834344	0.973773	0.966384	0.553159	63.42	51.7	55.45	60.6	142.9	112.1	96.4	27.9	104.4	116.3	37.56	45.88	28.21	81.08	40.21	22.58	High	Peak Found	High	High	High	High	High	High	High	Peak Found	Peak Found	High	Peak Found	High	Peak Found	High
High	M1A8Y2	glutamine--fructe-6-phphate transaminase (isomerizing)	3.842	2	1	2	1	0	1	0.01	0.532	1.187	0.49	1.31279e-16	0.724908	0.961078	0.907694		53.31	0	38.48		92.3	143.1	97.2	120.5	146.8		58.75		26.02		30.96	Not Found	Not Found	Not Found	Peak Found	Peak Found	Peak Found	Not Found	Peak Found	Not Found	Peak Found	Peak Found	Peak Found	Not Found	Peak Found	Not Found	Peak Found
High	M1A8Z8	Flavohemoprotein B5/b5r	7.966	9	3	8	3	0	3	0.729	0.858	0.682	0.492	0.906083	0.985	0.92442	0.898478	48.54	23.02	29.61	49.9	71.6	128.9	22.8	67.4	147.4	161.9	22.51	11.09	27.69	33.08	15.97	24.06	Peak Found	Peak Found	Peak Found	Peak Found	High	High	Peak Found	Peak Found	Not Found	Peak Found	Peak Found	High	Peak Found	High	Peak Found	High
High	M1A957	Aldehyde oxidase	25.208	7	6	57	1	36.19	6	1.344	0.878	1.413	1.17	0.9306	0.998957	0.910734	0.96567	47.49	33.28	71.03	27.18	140.4	77	118.2	90.9	83.6	89.7	47.31	28.66	64.55	27.77	32.22	20.32	Peak Found	High	Peak Found	Peak Found	Peak Found	High	Peak Found	High	High	High	High	High	Peak Found	Peak Found	Peak Found	Peak Found
High	M1A967	CCT-theta	137.85	52	20	556	20	713.42	20	0.785	0.836	1.048	0.588	0.889421	0.932961	0.919943	0.907694	66.86	22.62	57.76	49.06	80.9	107.6	91	75.2	105.7	139.7	38.66	11.31	15.76	14.79	49.52	11.96	High	High	High	High	High	High	High	High	High	High	High	High	High	High	High	High
High	M1A979	SBT4E protein	21.073	9	6	49	2	27.41	6	0.324	1.267	0.929	1.771	0.257246	0.84685	0.989999	0.779652	64.22	40.11	79.28	58.41	35.2	129.6	83.9	172.7	94.1	84.5	41.61	25.63	80.34	47.8	54.76	23.07	Peak Found	Peak Found	Peak Found	Peak Found	Peak Found	Peak Found	High	High	Peak Found	High	High	Peak Found	Peak Found	Peak Found	Peak Found	Peak Found
High	M1A986	Subtilase	19.506	30	5	31	4	12.09	5	0.267	1.015	0.789	1.49	0.0521376	0.986954	0.933202	0.872614	90.52	43.58	107.42	58.44	33.2	89.6	37.9	161.1	177	101.2	92.61	37.47	86.98	32.61	66.09	48.85	Peak Found	Peak Found	Peak Found	High	High	High	High	High	Peak Found	High	High	High	Peak Found	High	High	High
High	M1A987	Subtilase	28.426	15	5	43	4	21.47	5	0.289	1.309	0.814	1.916	0.116582	0.715725	0.923899	0.496504	60.04	40.5	53.54	53.65	16.6	123.9	78.7	207.1	64.8	108.9	66.34	25.66	46.28	40.14	76.21	26.99	Peak Found	Peak Found	Peak Found	High	High	High	High	High	High	High	High	High	Peak Found	Peak Found	High	High
High	M1A991	Conserved oligomeric Golgi complex subunit 8	14.037	12	6	11	6	1.7	6	0.644	0.823	0.385	0.658	0.931712	0.961996	0.684114	0.976625	52.93	63.82	22.54	53.1	31.1	173.1	12.9	146.9	20.2	215.8	28.3	65.8	51.71	58.06	54.73	37.95	Peak Found	Peak Found	Peak Found	High	Peak Found	High	Peak Found	Not Found	Peak Found	Peak Found	Peak Found	High	Peak Found	Peak Found	Peak Found	Peak Found
High	M1A997	Uncharacterized protein	110.168	44	14	331	14	379.27	14	0.749	0.659	2.889	0.3	0.854071	0.35879	0.106756	0.189943	76.93	40.12	96.28	46.99	67.4	40.5	295.4	22.1	107.9	66.7	100.77	27.25	82.85	16.7	18.12	11.29	High	High	High	High	High	High	High	High	High	High	High	High	High	High	High	High
High	M1A9C1	ATP synthase subunit O, mitochondrial	3.721	5	1	3	1	0	1		2.031		2.289		0.400336		0.72988		52.11		50.75		237.1		272.2		90.7		48.23		51.77		53.61	Not Found	Not Found	Not Found	Not Found	Peak Found	High	Not Found	Not Found	Not Found	Peak Found	Not Found	High	Not Found	Not Found	Not Found	Peak Found
High	M1A9C8	XPA-binding protein	44.73	18	15	44	15	0	15	0.618	0.767	1.005	0.53	0.672964	0.888136	0.943445	0.93029	97.64	43.88	94.42	46.23	73.3	75.7	177.9	40.6	147.3	85.1	81.94	31.78	61.79	39.96	40.09	16.27	High	Peak Found	Peak Found	High	High	High	Peak Found	High	High	Peak Found	Peak Found	High	Peak Found	High	High	High
High	M1A9D2	DRT100	20.07	16	5	33	5	27.72	5	0.404	0.894	0.254	0.267	0.281289	0.999937	0.0886265	0.248526	69.83	45.36	102.09	82.98	60.8	164.8	40.9	71.3	111.4	150.8	43.53	47.24	84.84	18.45	44.17	23.62	Peak Found	Peak Found	Peak Found	High	High	High	Peak Found	Peak Found	Peak Found	Peak Found	Peak Found	Peak Found	High	High	Peak Found	High
High	M1A9H8	Cltridium pasteurianum ferredoxin homolog	15.831	15	4	11	4	6.77	4	4.135	3	2.733	1.318	0.0134355	0.00992191	0.330707	0.933516	62.15	29.9	78	74.34	221.8	52.3	164.8	85.1	64.1	11.8	56.24	18.19	80.41	19.77	16.92	77.3	Peak Found	High	Peak Found	Peak Found	Peak Found	Peak Found	High	High	Peak Found	High	Peak Found	High	Peak Found	Peak Found	Peak Found	Peak Found
High	M1A9H9	gluce-6-phphate 1-epimerase	10.532	16	3	22	3	10.89	3	0.522	0.752	0.618	0.386	0.659449	0.906685	0.91781	0.783755	59.7	62.68	47.13	63.47	70.3	137.2	7.5	60.3	133.3	191.3	64.89	1.85	142.37	66.59	35.9	4.99	Peak Found	Peak Found	High	High	High	High	Peak Found	Peak Found	Peak Found	High	Peak Found	High	Peak Found	High	High	High
High	M1A9J7	Chromatin remodeling complex subunit	4.308	4	1	2	1	0	1		0.325		0.166		0.173699		0.181582		70.97		4.01		136.8		66.1		397.1		65.35				9.3	Not Found	Not Found	Not Found	Not Found	Peak Found	Peak Found	Not Found	Not Found	Not Found	Not Found	Not Found	Peak Found	Not Found	Not Found	Not Found	Peak Found
High	M1A9L1	SET protein, phpatase 2A inhibitor	41.978	29	6	61	6	67.13	6	1.473	0.853	3.576	0.498	0.84429	0.980406	0.0537094	0.884589	37.83	40.85	66.38	58.22	96.7	78.8	233.4	42.2	58.9	90	19.75	4.47	37.95	47.71	28.6	25.4	High	Peak Found	High	High	High	High	High	High	High	High	Peak Found	High	High	High	High	High
High	M1A9N9	Senescence-associated carboxylesterase 101-like	4.195	2	1	7	1	3.29	1	0.163	0.659	0.01	0.651	0.112372	0.89258	1.17946e-16	0.968008	96.88	64.43		62.13	52.3	38.4		37.9	413.1	58.3	101.75	51.75		63.63	47.61		High	Peak Found	Peak Found	Peak Found	High	High	Not Found	Not Found	Not Found	Peak Found	Peak Found	High	Peak Found	Peak Found	Peak Found	Peak Found
High	M1A9R0	uridine/cytidine kinase	16.222	12	4	37	1	58.55	4	2.031	0.236	0.775	0.414	0.802143	0.0172444	0.983595	0.866411	71.9	102.82	69.27	60.04	99.6	58.7	38	103.9	49	250.7	71.81	105.43	71.1		30.49	49.51	Peak Found	Peak Found	Peak Found	Not Found	High	Peak Found	Peak Found	Not Found	Peak Found	Not Found	Peak Found	Not Found	Peak Found	Peak Found	Not Found	Peak Found
High	M1A9R9	Glycerol-3-phphate dehydrogenase [NAD(+)]	29.473	21	7	26	7	19.69	7	1.24	0.721	2.022	0.586	0.931712	0.828234	0.643597	0.947155	93.98	48.58	102.9	62.73	56.2	115.4	108	84.8	101.5	134.1	65.78	37.44	72.35	29.21	52.37	11.52	Peak Found	Peak Found	Peak Found	Peak Found	High	High	Peak Found	Peak Found	High	Peak Found	Peak Found	High	Peak Found	High	High	Peak Found
Medium	M1A9T8	SET domain-containing protein	2.111	2	1	1	1	0	1	100	0.935	100	0.01	1.31279e-16	0.999937	1.17946e-16	3.62386e-16		81.89			58.4	179.3	61.5			300.8	113.82	97.07				56.13	Peak Found	Peak Found	Not Found	Peak Found	Not Found	Peak Found	Not Found	Not Found	Peak Found	Not Found	Not Found	Not Found	Not Found	Not Found	Not Found	Peak Found
Medium	M1A9U9	Pre-mRNA-splicing factor isy-1	2.408	4	1	1	1	0	1		0.01		0.01		4.34085e-16		3.62386e-16										600						27.15	Not Found	Not Found	Not Found	Not Found	Not Found	Not Found	Not Found	Not Found	Not Found	Not Found	Not Found	Not Found	Not Found	Not Found	Not Found	Not Found
High	M1A9V7	30S ribomal protein S15, chloroplastic	71.11	56	11	432	1	616.28	11	0.799	0.881	1.166	0.586	0.894658	0.973773	0.98299	0.905844	52.71	22.55	43.68	32.69	89.4	113	105.6	71.2	94.5	126.2	44	12.34	24.76	19.71	15.02	1.23	Peak Found	Peak Found	Peak Found	Peak Found	High	High	Peak Found	Peak Found	High	Peak Found	Peak Found	High	Peak Found	High	Peak Found	High
High	M1A9W3	Protein transport protein Sec61 subunit beta	4.582	13	1	11	1	21.23	1	0.197	0.641	0.106	0.612	0.0385873	0.746243	0.0159975	0.96567	65.59	23.58	8.85	38.87	41.9	106.9	13.4	118.2	126.4	193.2	56.82	17.67		54.09	34.52	15.84	Peak Found	Peak Found	Peak Found	High	High	High	Not Found	Not Found	Peak Found	High	Peak Found	High	Peak Found	High	Peak Found	High
High	M1A9W5	PRIB5 protein	65.807	58	11	115	11	82.54	11	0.649	0.516	1.183	0.428	0.666656	0.0230323	0.989999	0.603605	85.68	34.96	62.45	45.88	94.9	67.6	150.5	57.9	101.4	127.7	34.51	20.19	21.66	32.93	25.79	23.42	High	High	High	High	High	High	High	High	High	High	High	High	High	High	High	High
High	M1A9Z4	transketolase	189.173	44	27	969	18	1135.08	27	0.49	1.431	1.176	1.878	0.266765	0.248669	0.985955	0.485381	64.4	27.71	54.5	38.9	31.6	142.3	70.3	189.6	72.4	93.8	43.09	0.82	44.23	7.75	21.25	12.82	High	High	High	High	High	High	High	High	High	High	High	High	High	High	High	High
High	M1AA65	Ribokinase	12.528	13	3	10	3	0	3	0.01	0.707	1.05	0.503	1.31279e-16	0.836478	0.989999	0.896849		47.14	63.54	71.68		145.4	60.1	136.5	31.6	226.4		35	38.72	32.38	59.31	17.5	Not Found	Not Found	Not Found	High	Peak Found	High	Peak Found	Not Found	Peak Found	High	Peak Found	Peak Found	Peak Found	Peak Found	Peak Found	High
High	M1AA70	RHM1/ROL1	56.879	26	15	198	7	90.19	15	1.179	0.965	0.76	0.689	0.962178	0.995922	0.859147	0.982388	75.22	63.08	90.61	87.91	65.8	180.2	37.9	74.3	64.5	177.4	53.59	31.44	47.91	58.08	58.66	40.91	High	Peak Found	Peak Found	High	High	High	Peak Found	Peak Found	Peak Found	High	High	High	Peak Found	Peak Found	High	High
High	M1AA81	folate gamma-glutamyl hydrolase	27.151	19	6	89	5	70.67	6	0.879	1.006	0.481	1.25	0.967858	0.984993	0.122848	0.93029	33.47	21.65	45.67	39.49	107.1	103	46.9	127.6	119.5	95.8	19.76	8.28	44.15	34.77	19	11.07	High	High	High	High	High	High	High	Peak Found	High	High	High	High	High	High	High	High
High	M1AA86	Polynucleotide kinase-3'-phphatase	4.743	3	1	5	1	3.65	1	0.577	0.498	0.424	0.392	0.804663	0.396092	0.622085	0.842557	25.27	46.66	24.48	81.59	106.5	59.8	89.7	47	176.8	120.1	21.85	42.9	19.78	153.04	21.6	18.59	Peak Found	Peak Found	Peak Found	High	High	High	Peak Found	Peak Found	Peak Found	High	Peak Found	High	Peak Found	Peak Found	Peak Found	Peak Found
High	M1AA90	Epidermis-specific secreted glycoprotein EP1	91.413	46	14	248	3	277.28	14	0.579	1.739	1.287	3.065	0.705834	0.0514206	0.971488	0.168482	126.79	37.97	72.76	33.76	18.6	130.3	100.6	201.3	76	73.2	112.74	20.04	8.46	22.79	85.39	17.42	Peak Found	High	High	High	High	High	High	High	High	High	High	High	High	Peak Found	High	High
High	M1AA93	CYP72A58	58.215	27	13	64	12	47.34	13	0.711	0.79	0.2	0.756	0.877	0.892681	0.0113085	0.988431	116.1	74.71	120.1	80.98	36.1	162.7	10.9	88.5	80.9	220.9	36.08	76	83.07	82.58	67.96	49.88	Peak Found	Peak Found	High	Peak Found	High	High	Peak Found	High	Peak Found	High	Peak Found	High	Peak Found	High	High	High
High	M1AAA0	Acetolactate synthase	30.07	15	7	51	1	29.88	7	0.01	2.391	0.01	1.478	1.31279e-16	0.290714	1.17946e-16	0.933516		25.47		119.13		185.5		114.7	222.2	77.6		26.93		91	29.13	6.38	Not Found	Not Found	Not Found	Peak Found	Peak Found	Peak Found	Not Found	Not Found	Not Found	Peak Found	Not Found	High	Peak Found	Not Found	Peak Found	Not Found
High	M1AAD4	Multiprotein bridging factor 1c	12.489	26	3	20	1	9.62	3		0.01		1.11		4.34085e-16		0.98172				3.09				315.6		284.4						24.36	Not Found	Not Found	Not Found	Not Found	Not Found	Not Found	Not Found	Not Found	Not Found	High	Not Found	Not Found	Not Found	Not Found	Not Found	High
High	M1AAD6	Uncharacterized protein	8.64	10	2	8	2	1.8	2	1.374	0.395	1.063	0.183	0.945759	0.0884465	0.989999	0.213007	99.59	78.54	98.17	50.15	81.5	33.8	92.8	32.9	61	298	87.2	113.76	41.64	48.2	86.76	22.09	Peak Found	Peak Found	Not Found	Peak Found	Peak Found	High	Not Found	High	Peak Found	Peak Found	Peak Found	Peak Found	Peak Found	High	Peak Found	High
High	M1AAD9	Epidermis-specific secreted glycoprotein EP1	97.276	44	15	242	4	282.5	15	0.9	1.638	0.936	2.118	0.960878	0.0535352	0.801343	0.321454	115.16	45.22	90.37	63.33	42.4	104.1	92	191.4	99.1	71	111.13	29.78	19.41	31.28	62.93	13.29	Peak Found	High	Peak Found	High	High	High	High	High	High	High	High	High	High	High	High	High
High	M1AAF5	60s acidic ribomal protein	29.892	49	4	111	1	134.44	4	1.042	1.081	1.622	0.952	0.967858	0.952842	0.819519	0.986727	72.18	22.51	57.13	16.73	22.5	181.5	42	157.8	42.1	154.2	66.25	20.59	43.65	9.63	38.88	13.99	Peak Found	Peak Found	High	High	High	High	Peak Found	High	High	High	High	High	Peak Found	Peak Found	Peak Found	High
High	M1AAG0	Arogenate dehydratase	28.45	29	8	31	3	5.06	8	0.515	0.981	1.011	1.557	0.646363	0.981124	0.989999	0.702753	74.13	63.38	64.22	96.1	14.9	138.8	46.4	258.3	39.4	102.1	30.74	15.41	38.34	29.83	22.86	27.86	Peak Found	Peak Found	Peak Found	Peak Found	High	High	Peak Found	Peak Found	Peak Found	Peak Found	High	High	Peak Found	Peak Found	Peak Found	Peak Found
High	M1AAH6	Eukaryotic translation initiation factor 2c	14.793	4	3	31	2	21.92	3	0.553	0.833	0.965	1.246	0.881994	0.980567	0.995588	0.955347	15.88	44.27	39.05	63.75	40.3	113.3	101.7	145.1	80.3	119.4	9.26	66.39	80.9	44.52	15.82	25.72	High	High	High	Peak Found	High	High	High	High	High	Not Found	Peak Found	High	Not Found	High	High	Not Found
High	M1AAI5	Carboxypeptidase	6.244	5	2	6	1	5.22	2	0.828		2.521		0.967858		0.510156		57.23		62.69		107.5		362.5		129.9		31.65		14.21		61.68		Peak Found	Not Found	Peak Found	Not Found	Not Found	Not Found	High	High	High	Not Found	Not Found	Not Found	Peak Found	Not Found	Peak Found	Not Found
High	M1AAL5	UPA15	4.993	8	2	4	1	0	2	1.904	1.471	2.068	1.212	0.608409	0.846683	0.649737	0.972319	19.3	0	12.09	0	215.9	14.5	234.5	11.9	113.4	9.8	19.78				11.49		Peak Found	Not Found	Peak Found	Not Found	Not Found	Peak Found	Not Found	Not Found	High	Not Found	Not Found	Peak Found	Peak Found	Peak Found	Not Found	Not Found
High	M1AAM1	UDP-apie/xyle synthase	63.348	34	12	181	4	105.13	12	1.095	1.091	1.474	0.953	0.980053	0.918802	0.931583	0.988431	66.05	68.53	75.69	104.52	70.5	112	112.9	163.3	55.3	85.8	19.59	7.31	26.85	33.5	59.55	20.25	Peak Found	Peak Found	High	High	High	High	Peak Found	High	High	Peak Found	Peak Found	High	Peak Found	Peak Found	High	Peak Found
High	M1AAM9	Serine/arginine (SR) protein kinase protein	3.07	2	1	1	1	0	1		1.473		2.261		0.42927		0.362035		17.9		32.64		192		282.9		125.1		11.32		33.86		16.22	Not Found	Not Found	Not Found	Peak Found	Peak Found	Peak Found	Not Found	Not Found	Not Found	Peak Found	Peak Found	Peak Found	Not Found	Not Found	Not Found	Peak Found
High	M1AAN4	Histone H2B	17.443	25	4	67	4	45.76	4	1.463	1.731	1.96	2.59	0.793363	0.0769055	0.623312	0.172425	65.52	27.16	119.38	27.58	80.1	122.8	84	186.4	60.4	66.3	35.85	19.09	108.83	7.96	13.25	7.43	High	High	High	High	High	High	High	High	High	High	High	High	High	High	High	High
High	M1AAS0	Histone-lysine N-methyltransferase, H3 lysine-9 specific SUVH1	9.353	4	2	13	2	3.5	2	0.766	0.899	1.874	0.524	0.966732	0.997422	0.711132	0.933516	54.61	26.79	50.18	54.88	47.6	154.9	98.2	67.5	60.1	171.7	33.35	36.64	34.26	84.69	31.19	14.93	Peak Found	Peak Found	Peak Found	Peak Found	High	High	Peak Found	High	Peak Found	Peak Found	Peak Found	High	Peak Found	Peak Found	Peak Found	High
High	M1AAS9	Proteasome subunit alpha type	87.798	56	13	302	2	319.37	13	1.889	0.752	1.468	0.818	0.533194	0.885854	0.912723	0.995519	61.81	36.82	57.19	48.47	115.3	87.6	101.4	107.1	87.1	101.5	24.47	31.63	12.89	22.05	6.49	17.11	Peak Found	Peak Found	High	High	High	High	Peak Found	High	High	High	High	High	Peak Found	High	Peak Found	High
High	M1AAU6	Alpha chain of nascent polypeptide associated complex	87.576	59	7	140	4	246.2	7	0.527	0.51	0.954	0.219	0.548698	0.0574117	0.936247	0.190136	105.38	26.45	105.42	71.62	42.9	95.7	112.2	31.5	99.8	217.9	22.9	24.54	34.38	67.14	58.37	12.28	High	Peak Found	Peak Found	High	High	High	High	High	High	High	Peak Found	High	High	High	High	High
Medium	M1AAV4	non-reducing end alpha-L-arabinofuranidase	2.539	1	1	13	1	0	1	2.186	1.203	0.974	1.249	0.347859	0.813719	0.979792	0.904057	27.37	15.55	50.17	7.12	160.8	94.4	89.9	91.2	87.2	76.5	39.67	6.02	41.65	13.06	32.52	12.84	Peak Found	Peak Found	High	High	High	High	Peak Found	High	Peak Found	High	High	Peak Found	Peak Found	High	Peak Found	High
High	M1AAV5	Protein kinase domain-containing protein	5.995	4	2	3	2	0	2	1.914	100	1.465	100	0.701052	4.34085e-16	0.899311	3.62386e-16	59.38		47.93		246.9	50.9	207.2	13.2	81.9		20.48	68.66	13.55		53.65		Peak Found	High	High	Peak Found	Not Found	Peak Found	Peak Found	High	Peak Found	Not Found	Not Found	Peak Found	Peak Found	Peak Found	Peak Found	Not Found
High	M1AAX8	GTP-binding protein	24.94	34	7	70	1	51.91	7		1.096		1.139		0.969612		0.96567		16.72		45.92		218.7		181.6		199.6		7		33.3		35.03	Not Found	Not Found	Not Found	Peak Found	High	Peak Found	Not Found	Not Found	Not Found	Peak Found	Peak Found	High	Not Found	Not Found	Not Found	Peak Found
High	M1AAY3	Flavonol synthase/flavanone 3-hydroxylase	4.467	3	1	6	1	1.74	1	1.872	1.384	0.386	1.766	0.5754	0.707842	0.57348	0.828988	103.81	39.41	50.39	43.29	173.5	90.9	46.1	118.3	119.4	51.9	64.58	16.88	6.76	17.34	87.24	28.89	Peak Found	High	High	Peak Found	Peak Found	Peak Found	Peak Found	Peak Found	Not Found	Peak Found	High	High	Peak Found	Peak Found	Peak Found	Peak Found
High	M1AAY6	CXE carboxylesterase	2.679	4	1	2	1	0	1	0.311	1.287	0.53	1.834	0.519217	0.89292	0.861377	0.850647	2.76	23.92	1.37	25.54	23.8	143.1	40.9	203.9	77.2	111.1	81.06	9.1		10.77	1.3	44.25	Peak Found	Peak Found	Peak Found	Peak Found	Peak Found	Peak Found	Peak Found	Not Found	Not Found	High	Peak Found	High	Not Found	Peak Found	Peak Found	Peak Found
High	M1AB01	Zinc finger protein	18.722	21	5	11	5	4.15	5	4.317	0.709	1.167	0.645	0.0143133	0.945904	0.975737	0.981969	115.71	41.02	75.89	29.77	330	30.6	100.4	22.2	78.4	38.5	115.11	18.83	66.69	28.98	22.21	16.4	High	Not Found	Peak Found	Peak Found	Peak Found	Peak Found	Peak Found	Peak Found	High	Peak Found	Not Found	Peak Found	Peak Found	Peak Found	Peak Found	Peak Found
Medium	M1AB20	Uncharacterized protein	1.955	6	1	1	1	0	1	0.093	2.017	1.352	1.611	0.00643096	0.106987	0.915032	0.861038	45.41	50.51	75.85	50.51	9	166.3	112.3	132.8	97.2	82.4	29.02	27.61	79.84	12.52	49.63	51.45	Peak Found	Peak Found	Not Found	Peak Found	Peak Found	Peak Found	Peak Found	Peak Found	Peak Found	Peak Found	High	Peak Found	Peak Found	Peak Found	Peak Found	Peak Found
High	M1AB35	isopentenyl-diphphate Delta-isomerase	63.863	38	10	285	1	282.77	10	0.537	1.407	1.688	1.784	0.834344	0.655422	0.794582	0.790022	64.36	13.24	66.67	66	31.8	140.5	96.7	172	59.2	99.9		2.67	44.92	32.45	83.63	55.3	Not Found	Not Found	Peak Found	High	High	High	Peak Found	Peak Found	High	High	High	High	Peak Found	Peak Found	Peak Found	Peak Found
High	M1AB40	Isoamylase isoform 3	2.706	4	1	5	1	0	1	0.653	1.417	1.065	1.995	0.919156	0.763184	0.989999	0.765082	67.44	18.33	51.71	13.14	66.1	104.4	107.7	147	101.1	73.7	55.44	19.27	37.31	29.25	13.08	5.22	Peak Found	Peak Found	Peak Found	Peak Found	High	High	High	Peak Found	Peak Found	Peak Found	High	High	Peak Found	Peak Found	Peak Found	Peak Found
High	M1AB44	PII	26.096	36	7	39	7	28.22	7	0.562	1.05	1.777	1.872	0.605566	0.940561	0.747477	0.606848	65.06	35.24	93.65	52.94	41.2	104.9	106.7	166	76.2	104.9	23.64	10.62	72.48	22.09	29.8	5.95	Peak Found	Peak Found	High	High	High	High	High	High	High	High	High	High	Peak Found	Peak Found	High	High
High	M1AB59	Importin subunit alpha	69.232	38	13	162	10	121.82	13	0.937	0.755	0.945	0.469	0.967858	0.836478	0.93247	0.857507	82.34	44.29	55.72	53.85	97.6	105.2	111.8	72.1	70.7	142.6	38.49	30.94	47.63	36.16	73.19	22.98	High	Peak Found	High	High	High	High	Peak Found	High	High	High	High	High	Peak Found	High	High	High
High	M1AB67	Multidrug/pheromone exporter, MDR family, ABC transporter family	21.331	7	4	16	1	7.82	4		0.695	100	1.99		0.92643	1.17946e-16	0.799286		20.83		26.32		105	43.7	300.4		150.9		19.68	84.16	24.72			Not Found	Not Found	Not Found	Not Found	Peak Found	Peak Found	Peak Found	Peak Found	Peak Found	Not Found	Peak Found	High	Not Found	Not Found	Not Found	Not Found
High	M1AB68	Multidrug/pheromone exporter, MDR family, ABC transporter family	26.96	8	6	18	3	9.7	6	0.975	1.081	0.287	2.132	0.999551	0.969612	0.485176	0.642134	61.82	31.25	92.54	50.4	34.2	132.4	5.4	283.1	45.8	99	85.08	22.18	106.95	55.26	68.11	26.17	Not Found	Peak Found	Peak Found	Peak Found	Peak Found	Peak Found	Not Found	Peak Found	Not Found	Peak Found	Peak Found	High	Peak Found	Peak Found	Peak Found	Peak Found
High	M1AB98	H/ACA ribonucleoprotein complex subunit 4	8.306	6	2	4	2	0	2	0.415	0.689	0.779	0.997	0.34671	0.918802	0.896365	0.986238	87.02	70.04	52.79	59.42	34.9	68.1	142.5	18.6	273.2	62.8	93.2	72.14	22.96		47.04	80.49	Peak Found	Peak Found	Peak Found	Peak Found	Peak Found	Peak Found	High	Peak Found	High	Not Found	Not Found	Peak Found	Peak Found	Peak Found	Peak Found	Peak Found
High	M1ABA8	Calmodulin binding protein	4.15	5	1	4	1	4.02	1	0.517	0.964	2.568	0.4	0.848023	0.999937	0.483689	0.844359	107.01	16.99	127.1	84.22	69.7	127.2	190.6	39.3	41.3	131.9	130.2		137.29	91.62	140.01	37.71	Not Found	Peak Found	Peak Found	Not Found	Not Found	Peak Found	Peak Found	Peak Found	High	High	Not Found	Peak Found	Peak Found	Peak Found	Peak Found	Peak Found
High	M1ABB9	Rhythmically-expressed protein 2 protein	20.697	26	7	12	7	5.37	7	1.214	1.175	5.237	2.206	0.940231	0.92643	0.0192921	0.688167	105.81	73.58	77.06	73.42	61.9	70.2	278.2	116.3	10.4	62.9	108.13	31.18	45.27	50.77	55.96	37.87	Peak Found	High	Peak Found	Peak Found	Peak Found	High	High	Peak Found	High	Peak Found	High	High	Peak Found	Peak Found	Not Found	Peak Found
High	M1ABC2	Mo-molybdopterin cofactor sulfurase	13.732	13	4	35	4	13.19	4	1.031	1.046	1.029	1.293	0.997481	0.948557	0.971499	0.852801	70.94	60.95	77.32	69.84	93.7	87.9	138.5	94.4	110.6	74.9	23.47	4.12	24.38	12.54	8.32	11.37	High	Peak Found	Peak Found	High	High	High	High	High	High	High	High	High	High	High	Peak Found	High
High	M1ABD9	Translocation protein SEC62	2.92	3	1	1	1	0	1	1.294	0.924	2.132	0.926	0.956998	0.999937	0.723177	0.988837	11.67	49.18	10.14	30.74	15.3	173.1	24.9	187.9	11.7	187.2	10.96	46.13	3.74	34.35	9.65	34.59	Peak Found	Not Found	Peak Found	Peak Found	Peak Found	Peak Found	Peak Found	Not Found	Peak Found	Peak Found	Peak Found	High	Peak Found	Peak Found	Peak Found	Peak Found
Medium	M1ABE3	Cytochrome P450-dependent fatty acid hydroxylase	2.107	2	1	2	1	2.18	1	3.021	1.56	0.01	1.436	0.46454	0.477261	1.17946e-16	0.907694	157.59	88.57		71.49	18.6	146.2		196.1	6.2	232.9	103	81.01		89.85		55.42	Peak Found	Not Found	Peak Found	Peak Found	Peak Found	High	Not Found	Not Found	Not Found	Peak Found	Not Found	High	Not Found	Not Found	Peak Found	Peak Found
High	M1ABF8	Heterogeneous nuclear ribonucleoprotein	33.876	23	7	59	7	16.78	7	1.32	0.935	0.872	0.404	0.898022	0.999937	0.829218	0.761086	47	44.9	55.83	82	152	83.7	120.8	48.2	96.9	98.3	56.61	34.84	63.72	58.9	39.22	12.12	High	High	High	High	High	High	High	High	High	Peak Found	Peak Found	High	High	High	High	High
High	M1ABH2	Nuclear acid binding protein	24.271	18	5	40	5	39.05	5	1.301	0.847	1.013	0.383	0.903756	0.980567	0.989999	0.650542	59.19	37.36	61.4	96.44	70.5	130.4	107.9	41.9	95.4	153.8	65.99	27.87	16.36	76.12	10.26	35.82	High	Peak Found	High	High	High	High	High	High	High	High	Peak Found	High	Peak Found	High	High	High
High	M1ABL9	Vacuolar protein sorting-associated protein VPS4	30.982	23	8	48	8	16.06	8	1.207	0.602	0.753	0.37	0.952035	0.304845	0.839031	0.5983	62.28	35.3	80.63	47.61	46.8	136.7	47.5	115.3	53.2	200.5	8.57	7	63.59	8.04	47.34	10.53	High	Peak Found	High	High	High	High	Peak Found	Peak Found	High	High	High	High	Peak Found	High	Peak Found	High
High	M1ABN6	60s acidic ribomal protein	35.275	70	6	106	3	138.16	6	0.779	0.777	1.203	0.807	0.902174	0.836478	0.991268	0.993085	56.54	46.15	38.08	77.76	55.8	132.7	71.3	106.7	66.4	167.1	46.5	11.5	48.52	31.52	24.13	6.41	Peak Found	Peak Found	Peak Found	High	Peak Found	High	Peak Found	High	Not Found	High	High	High	Peak Found	Peak Found	Not Found	High
High	M1ABP7	WD-repeat protein	34.563	19	9	52	9	16.1	9	1.343	0.811	1.64	0.873	0.90509	0.94105	0.839031	0.993085	64.85	46.22	63.63	64.7	108.9	95.4	105.9	107.9	75	107	14.74	18.28	19.02	2.56	21.69	8.18	High	Peak Found	High	High	High	High	High	High	High	High	High	High	High	High	High	High
High	M1ABQ6	Thioredoxin-like 3-2, chloroplastic	3.55	5	1	2	1	0	1	0.01	0.707	0.483	1.391	1.31279e-16	0.934438	0.824988	0.933516		53.45	66.9	63.45		72.5	77.6	150.6	191.2	108.2		39.44	45.53		60.14	51.93	Not Found	Not Found	Not Found	Peak Found	Peak Found	Peak Found	High	Peak Found	Peak Found	Not Found	Not Found	Peak Found	Peak Found	Peak Found	Peak Found	Peak Found
High	M1ABS0	Actin	7.485	8	2	6	2	2.5	2	0.792	0.746	1.208	0.29	0.967858	0.912328	0.961078	0.558472	63.21	25.96	60.45	84.98	12.5	169.6	79.7	53.7	61.3	223.2	112.53	19.69	28.13	83.62	59.44	21.81	Peak Found	Peak Found	Peak Found	Peak Found	High	Peak Found	Peak Found	Peak Found	Peak Found	High	Peak Found	Peak Found	Peak Found	High	Peak Found	Peak Found
High	M1ABT4	RAB5B	15.087	23	4	24	2	31.13	4	1.072	1.134	1.034	0.987	0.967858	0.940561	0.989999	0.986727	21.97	34.79	18.72	64.63	56.3	160.9	51.4	124.9	64.4	142.1	11.31	13.71	8.25	30.74	55.23	24.59	High	Peak Found	High	High	High	Peak Found	High	Peak Found	High	Peak Found	Peak Found	High	High	Peak Found	Peak Found	High
High	M1ABT7	Transcription cofactor	2.844	9	1	1	1	0	1	0.01	0.848	0.01	0.583	1.31279e-16	0.986954	1.17946e-16	0.962351		17.67		49.57		192.9		132.5	47.3	227.4				49.84		16.73	Not Found	Not Found	Not Found	Not Found	Not Found	Peak Found	Not Found	Not Found	Not Found	Not Found	Peak Found	High	Peak Found	Not Found	Not Found	Not Found
High	M1ABW0	NRC1	74.677	22	19	119	11	63.64	19	0.468	0.784	0.226	0.884	0.303534	0.889897	0.00905653	0.98957	44.9	63	129.12	71.62	37.3	144.7	7.5	172.5	66.8	171.3	30.73	53.08	79.69	56.1	16.04	47.31	Peak Found	Peak Found	Peak Found	Peak Found	High	High	Peak Found	Peak Found	Peak Found	High	High	High	Peak Found	High	High	High
High	M1ABX1	phphoenolpyruvate carboxylase	79.988	28	23	120	22	51.6	23	0.794	0.913	1.18	0.93	0.899949	0.998957	0.992937	0.98957	91.37	53.45	82.5	65.31	63	111.9	107	114.1	98.9	105	64.34	34.15	36.32	50.46	72.48	38.66	High	Peak Found	High	High	High	High	High	High	High	Peak Found	Peak Found	High	Peak Found	High	High	High
High	M1ABX5	NRC1	15.018	10	5	24	1	12.98	5	1.519	0.601	0.144	0.755	0.910802	0.706982	0.125292	0.988837	42.01	36.8	7.5	36.29	68.3	124.5	7.6	150.2	53	196.4	44.8	41.42		49.3	21.73	20.32	Peak Found	Peak Found	Not Found	Peak Found	High	High	Not Found	Not Found	Peak Found	Peak Found	Peak Found	Peak Found	Peak Found	Peak Found	Peak Found	Not Found
High	M1ABX6	NRC1	11.251	4	3	10	1	2.01	3		0.445	100	0.387		0.371712	1.17946e-16	0.826214		59.63		46.6		130.9	6.6	126.6		335.9		67.69		21.35		50.12	Not Found	Not Found	Not Found	Peak Found	Peak Found	Peak Found	Peak Found	Not Found	Not Found	Peak Found	Peak Found	Peak Found	Not Found	Not Found	Not Found	Peak Found
High	M1ABY8	Pyruvate dehydrogenase E1 component subunit beta	27.19	22	7	58	2	26.11	7	0.552	1.052	1.239	1.058	0.58255	0.966574	0.989999	0.980734	47.87	26.93	53.85	54.45	36.6	137.1	81.3	145.5	65.2	134.2	32.72	13.73	38.22	22.7	20.59	17.98	High	High	High	High	High	High	High	High	High	High	High	High	Peak Found	Peak Found	High	High
High	M1AC15	carbamoyl-phphate synthase (glutamine-hydrolyzing)	79.946	20	21	178	21	107	21	0.517	0.957	1.206	1.01	0.338743	0.999937	0.989999	0.968008	88.21	51	67.19	69.93	114.3	98.5	97.8	100.3	103.2	85.9	15.6	20.69	23.39	15.58	30.62	25.61	High	Peak Found	High	High	High	High	High	High	High	High	High	High	High	High	High	High
High	M1AC31	Aminoalcoholphphotransferase	5.87	6	2	3	2	0	2	1.058	3.768	0.243	2.633	0.967858	0.00122943	0.2978	0.592945	40.19	34.11	25.97	86.78	172.4	153.3	25.7	111.7	105.8	31.1	10.97	18.99	29.43	51.04	23.83	111.14	Peak Found	High	Peak Found	Peak Found	High	Peak Found	Peak Found	Peak Found	Peak Found	Peak Found	Peak Found	High	Peak Found	Peak Found	Peak Found	Peak Found
High	M1AC63	Glutathione reductase	74.05	34	14	150	14	168.4	14	1.346	1.345	1.966	1.535	0.883704	0.468866	0.634711	0.746948	55.34	38.86	68.81	44.2	78.4	117	94.5	144.2	79.2	86.7	29.6	12.32	56.24	27.69	25.03	12.84	High	High	High	High	High	High	High	High	High	High	High	High	Peak Found	High	High	High
Medium	M1AC81	AMSH-like ubiquitin thiolesterase 3	1.922	1	1	3	1	0	1	1.901	1.395	1.181	1.124	0.802451	0.784165	0.979792	0.976625	13.66	45.66	11.99	49.28	130.1	126.7	81.4	102.1	68.9	90.8	7.11	5.4	20.54	23.34	24.82	45.28	Peak Found	Peak Found	Peak Found	High	High	Peak Found	Peak Found	Peak Found	Peak Found	Peak Found	Peak Found	High	Peak Found	Peak Found	Peak Found	Peak Found
High	M1AC83	AMP dependent ligase	7.015	4	2	10	1	5.51	2		0.836		0.965		0.986954		0.993085		68.38		70.65		171.5		237.8		190.7		65.53		49.71		44.38	Not Found	Not Found	Not Found	Peak Found	High	High	Not Found	Not Found	Not Found	Peak Found	Peak Found	High	Not Found	Not Found	Not Found	Not Found
High	M1AC89	SBT2 protein	6.795	4	2	3	2	0	2	0.485	0.763	0.897	0.662	0.835709	0.96692	0.992937	0.983486	71.07	43.94	102.31	39.78	33.6	147.2	62	110.9	81.8	164.6	86.12	35.48	104.87	22.54	31.38	34.19	Peak Found	Not Found	Peak Found	Peak Found	Peak Found	High	Not Found	Peak Found	Peak Found	Peak Found	Peak Found	Peak Found	Peak Found	Peak Found	Peak Found	Peak Found
High	M1ACA0	Hydroxyphenylpyruvate reductase (HPPR)	10.91	11	3	46	3	31.16	3	1.575	0.892	1.698	0.876	0.73657	0.995922	0.811787	0.991898	37.09	14.27	76.74	31.32	124.3	60.7	207.3	60.2	79.7	67.8	37.04	9.97	25.48	13.17	29.99	2.86	High	Peak Found	High	High	High	High	High	Peak Found	High	High	High	High	High	High	Peak Found	High
High	M1ACD6	40S ribomal protein S17	62.367	42	9	165	1	154.83	9	1.08	0.694	1.347	0.478	0.982473	0.504196	0.98299	0.744493	76.12	40.78	82.04	50.34	80.9	106.1	134.1	67.2	67.7	144	35.41	24.39	52.33	42.37	56.39	4.57	Peak Found	Peak Found	Peak Found	High	High	High	High	Peak Found	Peak Found	High	Peak Found	High	Peak Found	High	Peak Found	High
Medium	M1ACE7	I-box binding factor	1.516	4	1	3	1	0	1	0.742	0.83	0.785	0.608	0.965925	0.98846	0.98299	0.974363	59.31	22.24	25.52	21.4	73.5	122.2	69.3	93.2	88.3	153.5	57.89	14.13	13.52	11.7	32.28	21.22	Peak Found	Peak Found	Not Found	High	High	Peak Found	Peak Found	Peak Found	Peak Found	Peak Found	Peak Found	Peak Found	Peak Found	Peak Found	Peak Found	Peak Found
High	M1ACF3	Eukaryotic peptide chain release factor subunit 1-3	67.756	36	14	201	2	150.97	14	1.16	0.835	1.239	0.586	0.967858	0.932299	0.995278	0.904057	67.43	28.75	47.63	56.18	117.6	105.5	100.3	72.8	90	113.8	35.2	17.96	9.91	31.18	33.84	3.29	Peak Found	Peak Found	High	Peak Found	Peak Found	High	High	Peak Found	High	Peak Found	Peak Found	High	Peak Found	Peak Found	Peak Found	Peak Found
High	M1ACI8	Early nodulin	6.412	16	1	3	1	0	1	0.903	1.029	0.868	1.662	0.992723	0.995922	0.992937	0.895449	35.25	59.23	54.82	1.35	122.9	68	99.2	109.9	133.9	66.1	35.79	51.32	48.37	55.98	23.28		Peak Found	Peak Found	Peak Found	Peak Found	Peak Found	Peak Found	Peak Found	Peak Found	Peak Found	Peak Found	Peak Found	High	Peak Found	Not Found	Peak Found	Not Found
High	M1ACK8	Eukaryotic initiation factor 4A-3	95.095	42	17	338	15	429.57	17	0.729	0.82	1.232	0.515	0.832416	0.903536	0.994681	0.850647	72.62	34.71	60.02	58.66	71.5	123.2	106.3	68.9	95.5	134.6	57.45	29	19.33	42.35	30.71	16.37	High	Peak Found	High	High	High	High	High	High	High	High	High	High	High	High	High	High
Medium	M1ACK9	MAPKKK7	2.24	2	1	1	1	0	1	100	0.81	100	0.01	1.31279e-16	0.981124	1.17946e-16	3.62386e-16		21.49			165.7	156.2	85.3			192.8	35.18	7.8				21.41	Peak Found	Peak Found	Peak Found	Not Found	Peak Found	Peak Found	Not Found	Not Found	Peak Found	Not Found	Not Found	Not Found	Not Found	Not Found	Not Found	Not Found
High	M1ACL9	Golgi to ER traffic protein 4 homolog	22.256	26	6	31	6	5.14	6	1.206	0.83	1.312	0.317	0.954425	0.970884	0.961078	0.533951	47.74	58.08	45.62	90.04	88.9	113.8	117.5	19.1	103	157.8	30.76	42.66	38.86	106.37	45.16	39.61	High	Peak Found	High	High	High	High	High	High	High	Peak Found	Peak Found	High	Peak Found	High	High	High
High	M1ACN9	Starch-granule-bound R1 protein	146.265	26	30	409	5	404.02	30	0.553	1.345	1.781	1.332	0.542414	0.460479	0.741872	0.925003	52.03	35.64	45.21	55.55	27.7	159.1	102.1	148.4	52.9	109.9	48.17	32.15	20.93	39.18	23.13	31.02	High	Peak Found	Peak Found	High	High	High	High	High	High	High	High	High	Peak Found	High	High	High
High	M1ACQ6	Heat shock protein 70 (HSP70)-interacting protein	12.265	13	4	17	4	3.53	4	1.171	0.582	0.934	0.412	0.956998	0.460479	0.973279	0.775382	75.03	50.93	42.7	33.96	169.9	61.9	114.9	59.3	84.4	109.7	35.2	25.87	7.13	10.66	74.55	9.12	High	Peak Found	High	High	Peak Found	High	Peak Found	High	High	Peak Found	Peak Found	High	High	High	Peak Found	High
High	M1ACS9	Glycine-rich protein	36.303	26	8	65	8	54.96	8	0.769	1.025	1.195	0.48	0.904893	0.970884	0.989999	0.850647	56.06	39.29	40.38	83.34	68.2	170.7	75	49	88.1	149.1	41.76	38.78	35.68	82.69	43.92	5.47	Peak Found	Peak Found	Peak Found	High	High	High	High	High	High	Peak Found	Peak Found	High	Peak Found	High	High	High
High	M1ACT7	S-(hydroxymethyl)glutathione dehydrogenase	102.475	44	15	383	15	423.11	15	1.291	1.009	1.047	0.93	0.91882	0.983592	0.919365	0.988837	47.3	32.93	66.48	44.59	127.9	88.2	103.7	85.4	107.9	86.9	31.28	9.41	39.51	7.34	25.91	6.61	High	High	High	High	High	High	High	High	High	High	High	High	High	High	High	High
High	M1ACY1	Bet v I allergen family protein	12.081	13	3	24	3	0	3	0.905	2.53	0.105	2.686	0.970086	0.00897139	0.00160764	0.247376	108.6	62.75	69.22	81.29	87.9	109.7	7.1	184.4	149.1	61.8	116.54	63.19	69.23	43.75	46.61	34.82	Peak Found	High	Peak Found	High	High	High	Peak Found	Peak Found	Peak Found	High	High	High	High	High	High	High
High	M1AD06	Small GTPase Rab2	47.137	54	10	55	1	65.85	10	0.839	0.955	0.816	0.822	0.934648	0.999937	0.795263	0.998818	73.96	27.39	76.11	40.85	89.3	126.7	80.8	91.3	88.3	123.5	7.77	13.83	45.07	43.07	23.95	10.15	Peak Found	Peak Found	Peak Found	High	Peak Found	High	Peak Found	Peak Found	High	Peak Found	Not Found	High	Peak Found	High	Peak Found	Not Found
High	M1AD15	Citrate synthase	80.104	36	14	155	14	149.63	14	0.756	1.255	2.177	1.805	0.877078	0.655422	0.422299	0.573336	68.85	38.71	58.06	52.38	65.7	96.3	145.6	130.8	92.9	68.7	66.42	29.79	46	18.73	29.76	6.02	High	High	High	High	High	High	High	High	High	High	High	High	High	High	High	High
High	M1AD19	Allyl alcohol dehydrogenase	3.426	8	1	1	1	0	1	0.59	1.633	1.018	0.01	0.852637	0.732389	0.992547	3.62386e-16	72.04	23.81	69.39		107.4	45.2	204.4		217.4	25.6	34.89	18.43	41.94		53.89	19.06	Peak Found	Peak Found	Peak Found	Peak Found	Peak Found	Peak Found	Peak Found	Peak Found	High	Not Found	Not Found	Not Found	Peak Found	Peak Found	Peak Found	Peak Found
High	M1AD29	14-3-3 protein	71.106	45	15	276	2	303.02	15	1.257	0.736	0.966	0.604	0.932779	0.713646	0.845289	0.934026	72.53	41.61	62.06	62.24	118.5	81.8	109.6	64.5	111.6	114.2	27.22	10.04	27.7	40.64	53.16	5.75	Peak Found	Peak Found	High	Peak Found	High	High	Peak Found	Peak Found	High	Not Found	Not Found	High	Not Found	Peak Found	Peak Found	Peak Found
High	M1AD30	14-3-3 protein	77.872	46	15	294	2	311.45	15	0.867	0.677	1.102	0.302	0.967858	0.769425	0.992547	0.524347	57.07	52.11	60.74	112.17	82.7	85.9	153.4	25.9	114.8	137.4	37.23	31.04	50.75	123.66	88.51	21.25	Peak Found	Peak Found	Peak Found	High	High	High	High	High	High	High	Peak Found	High	Peak Found	High	Peak Found	High
High	M1AD53	Transmembrane 9 superfamily member	20.852	9	6	38	2	18.55	6	1.168	0.972	0.678	0.943	0.957568	0.986954	0.797703	0.986238	57.51	27.42	65.56	42.72	87.7	140	40.6	142	68.2	121.4	24.81	10.11	48.29	23.27	42	8.65	Peak Found	Peak Found	High	Peak Found	High	High	Peak Found	Peak Found	Peak Found	Peak Found	Peak Found	High	Peak Found	Peak Found	High	Peak Found
High	M1AD62	Neutral leucine aminopeptidase preprotein	383.475	72	34	1576	32	2602.87	34	1.378	1.078	1.564	1.006	0.882762	0.936306	0.896365	0.979815	43.7	22.48	48.54	36.84	107.7	99.8	116.3	102.2	84.5	89.6	26.02	3.69	16.39	16.17	29.71	15.49	High	High	High	High	High	High	High	High	High	High	High	High	High	High	High	High
High	M1AD80	Purple acid phphatase	6.376	3	1	15	1	21.74	1	1.569		2.206		0.788826		0.548477		54.9		60.87		195.6		306.1		98.4		27.31		50.53		54.8		High	High	High	Not Found	Not Found	Not Found	High	High	High	Not Found	Not Found	Not Found	Peak Found	High	High	Not Found
High	M1AD90	Elongation factor Ts, mitochondrial	7.035	6	2	2	2	1.9	2	0.183	0.738	0.976	1.109	0.0920935	0.900299	0.998952	0.968008	52.83	15.77	52.83	27.04	15.5	121.9	23.4	190.1	84.7	164.4		15.04	120.88	27.27	47.47	15.67	Not Found	Peak Found	Not Found	Not Found	Peak Found	Peak Found	Peak Found	Peak Found	High	Peak Found	Peak Found	Peak Found	Peak Found	Peak Found	Not Found	Peak Found
High	M1AD96	3-hydroxyisobutyryl-CoA hydrolase	41.766	29	10	173	10	212.49	10	0.777	1.178	0.728	1.498	0.882762	0.783318	0.418477	0.754668	47.21	15.95	61.44	31.84	84.5	94.9	62.8	121.1	158.8	78	49.74	1.97	30.43	35.76	46.72	11.68	High	High	High	High	High	High	High	High	High	High	High	High	High	High	High	High
High	M1ADA6	Ketol-acid reductoisomerase	101.263	26	14	272	7	296.83	14	0.362	1.219	1.138	1.174	0.112372	0.741645	0.98299	0.930745	80.8	46.95	57.36	46.75	33.8	141.7	88.7	130.6	85	120.1	34.24	20.25	37.84	23.91	28.91	22.04	High	High	Peak Found	High	High	High	High	High	High	High	High	High	Peak Found	High	High	High
High	M1ADE6	Eukaryotic peptide chain release factor subunit 1-1	38.727	20	8	119	1	86.29	8	0.851	0.738	1.918	0.58	0.967858	0.875125	0.669868	0.946597	52.11	41.44	55.23	57.4	77.7	81.2	194.7	56.7	83.7	105.9	46.54	31.44	32.6	61.47	33.58	13.04	High	High	High	Not Found	High	High	High	High	High	High	High	High	High	Not Found	High	High
High	M1ADF8	PHD finger-like domain-containing protein 5A	7.714	19	2	11	2	5.2	2	0.746	0.802	0.519	0.659	0.908443	0.959194	0.549504	0.972437	37.96	41.55	65.53	33.88	96	87.7	68.6	70.6	132.2	144.9	39.76	46.72	55.71	42.4	8.52	36.79	Peak Found	Peak Found	Peak Found	Peak Found	High	High	Peak Found	High	High	Peak Found	Peak Found	High	Not Found	Peak Found	Peak Found	High
High	M1ADG1	Temperature-induced lipocalin	8.321	10	2	13	2	9.53	2	2.618	0.898	1.542	1.106	0.2231	0.995922	0.897052	0.976625	28.89	29.93	31.8	21.49	234.4	46.5	123.3	53	94.9	47.9	13.34	19.08	11.45	11.08	30.5	22.4	High	High	High	Peak Found	Peak Found	Peak Found	High	High	High	High	Peak Found	Peak Found	High	Peak Found	High	Peak Found
High	M1ADI7	Signal recognition particle receptor alpha subunit	3.667	2	1	5	1	1.61	1	1.003	0.896	1.342	0.363	0.995309	0.999937	0.955853	0.845648	80.68	20.67	30.36	33.31	77.8	138.8	98.9	56.2	73.7	154.6	80.37	30.22	2.11	42.26	24.44	9.23	Not Found	High	Peak Found	Peak Found	Peak Found	High	Peak Found	Peak Found	Not Found	Peak Found	Peak Found	High	Peak Found	Peak Found	Peak Found	Peak Found
High	M1ADI9	Eukaryotic translation initiation factor 4F / eIF-4F, putative	59.344	23	17	148	13	65.27	17	1.054	0.824	1.147	0.4	0.997481	0.952842	0.998462	0.712839	60.54	30.36	78.54	58.86	82.7	130.2	72.9	57.7	75.6	180.9	52.04	13.77	11.77	38.78	48.28	9.25	High	Peak Found	High	High	High	High	High	High	High	Peak Found	Peak Found	High	High	High	High	High
Medium	M1ADL5	Protein RER1	2.458	4	1	2	1	0	1		0.874		0.552		0.999937		0.964722		3.89		37.56		216.2		136.6		247.2		1.54		28.21		3.93	Not Found	Not Found	Not Found	Peak Found	Peak Found	Peak Found	Not Found	Not Found	Not Found	Peak Found	Peak Found	Peak Found	Not Found	Not Found	Not Found	Peak Found
High	M1ADM6	N-hydroxycinnamoyl/benzoyltransferase 6	20.917	13	4	32	4	2.48	4	2.353	0.743	0.538	0.937	0.325799	0.875125	0.839031	0.983486	100.04	57.18	87.9	44.62	127.3	115.7	11.7	157.5	17.2	170.5	60.42	24.3	103.33	30.9	107.66	41.94	Peak Found	Peak Found	High	High	High	High	Not Found	Peak Found	Peak Found	High	High	High	Peak Found	Peak Found	High	High
High	M1ADP0	Subtilisin-like protease preproenzyme	18.025	9	5	29	5	14.27	5	1.802	1.818	0.365	3.183	0.621272	0.0807797	0.277872	0.0689661	64.07	87.28	98.31	91.97	219.7	101.3	39.7	106	93.3	40	16.23	58.96	73.54	88.97	56.36	40.68	High	High	High	High	High	High	Peak Found	Peak Found	Peak Found	Peak Found	High	High	High	Peak Found	High	High
High	M1ADQ4	Annexin	26.53	28	8	33	8	15.75	8	1.753	0.968	0.366	1.272	0.634414	0.986954	0.234202	0.885504	48.08	73.56	43.94	76.4	110.4	135.4	35.2	136	63.6	119.3	36.03	17.89	22.94	45.73	42.29	17.43	High	High	High	High	High	High	High	High	High	High	High	High	Peak Found	High	Peak Found	High
High	M1ADR9	Sterol carrier protein 2 (SCP-2) family protein	31.477	77	9	83	9	50.7	9	0.555	1.277	1.494	1.471	0.423	0.658794	0.935624	0.83847	99.67	18.1	99.93	26.13	77.8	86.6	123.1	92.6	152.6	67.3	15.68	13.83	69.21	14.01	83.48	10.49	High	Peak Found	Peak Found	High	High	High	High	High	High	High	High	High	High	Peak Found	High	High
High	M1ADS2	Neutral alpha-glucidase ab	10.828	51	3	25	3	5.45	3	1.207	0.896	0.792	1.294	0.944598	0.998957	0.98101	0.933516	76.64	24.44	72.86	42.67	110.2	97.8	53.2	138.7	92.1	108.1	57.71	13.73	83.96	35.03	28.48	24.33	High	Peak Found	High	High	High	Peak Found	High	High	Peak Found	High	High	High	Peak Found	High	Peak Found	High
High	M1ADS3	Dem protein	25.389	15	8	25	6	13.72	8	1.554	0.697	1.265	0.375	0.789134	0.642987	0.989999	0.669428	85.27	47.92	93.94	57.82	130.1	104.4	85.6	57.9	70.4	151.7	50.81	4.87	48.48	26.2	18.72	17.14	High	Peak Found	High	Peak Found	High	High	Peak Found	Peak Found	High	Peak Found	Peak Found	Peak Found	Peak Found	High	Peak Found	Peak Found
High	M1ADT6	Gibberellin receptor GID1	10.872	10	3	3	3	0	3	1.371	0.764	0.548	1.24	0.89225	0.92643	0.847036	0.946597	51.76	49.79	25.4	71.21	122.5	85.9	49.9	140.3	60.9	140.5	42.7	16.81	19.34	45.49	37.93	50.28	High	Peak Found	Peak Found	Peak Found	Peak Found	High	Peak Found	Peak Found	Peak Found	Peak Found	Peak Found	Peak Found	Peak Found	Peak Found	Peak Found	Peak Found
High	M1ADU0	Nucleic acid binding protein	8.405	6	2	9	2	4.24	2	1.977	0.775	1.499	0.361	0.400904	0.944097	0.91781	0.720724	99.48	45.47	90.65	49.09	289.8	23.5	105.4	12.8	139	29.5	79.45	35.43	81.18	35.48	64.16	27.29	High	Peak Found	Peak Found	Peak Found	High	High	Peak Found	Peak Found	Peak Found	Peak Found	Peak Found	High	Peak Found	Peak Found	Peak Found	Peak Found
High	M1ADU6	Serpin	4.292	4	2	5	1	0	2	100	0.587	100	0.269	1.31279e-16	0.800221	1.17946e-16	0.585509		44.02		12.04	53.2	147.2	81.5	67.4		250.7	51	37.92	52.68	16.03		13.53	Not Found	Peak Found	Peak Found	Peak Found	Peak Found	Peak Found	Peak Found	Not Found	Peak Found	Peak Found	Peak Found	Peak Found	Not Found	Not Found	Not Found	Peak Found
High	M1ADW0	Cysteine protease	89.866	24	12	337	12	458.35	12	0.632	1.019	0.845	0.848	0.634012	0.978954	0.666077	0.999896	44.17	32.16	44.59	53.07	74.9	104.5	102.5	105	109.7	103.4	22.77	13.44	28.49	14.13	22.43	20.26	High	High	High	High	High	High	High	High	High	High	High	High	High	High	High	High
High	M1ADZ2	Protein phphatase	4.756	3	1	8	1	2.27	1	1.211	0.954	0.357	0.586	0.954425	0.999937	0.474065	0.96567	44.1	75.19	67.9	56.96	187.9	76.6	77.6	37.6	154.4	66	20.28	65.91	41.77	44.66	54.22	42.92	High	Not Found	Peak Found	Peak Found	Peak Found	High	Peak Found	Peak Found	Peak Found	Peak Found	Peak Found	Peak Found	Peak Found	High	High	Peak Found
High	M1AE00	Succinate dehydrogenase subunit 5, mitochondrial	26.957	31	5	24	5	11.09	5	2.147	1.968	4.692	2.085	0.394219	0.0319587	0.0433526	0.644759	63.18	66.71	85.66	76.26	69.9	194.2	128.5	132.5	33.4	41.5	56.34	49.29	58.61	33.2	20.3	82.39	Peak Found	Peak Found	Peak Found	High	High	High	High	Peak Found	High	High	Peak Found	High	Peak Found	Peak Found	Peak Found	Peak Found
High	M1AE01	26S proteasome non-ATPase regulatory subunit	62.987	36	10	188	10	188.52	10	0.354	0.745	1.306	0.434	0.0356385	0.705164	0.989999	0.628797	116.56	36.68	80.99	87.04	30.2	108.3	147.5	68.1	94.5	151.4	99.16	15.32	40.69	60.73	29.01	17.04	High	High	High	High	High	High	High	High	High	High	High	High	High	High	High	High
High	M1AE02	Sorting and assembly machinery (Sam50) protein	2.767	2	1	1	1	1.65	1	2.196	0.01	5.344	2.42	0.330833	4.34085e-16	0.0165152	0.650542	51.81		75.05	10.77	190.8		297.2	17.7	86.9	7.3	28.03		66.43	37.48	52.28	2.39	Peak Found	Peak Found	Peak Found	Not Found	Not Found	Not Found	Peak Found	Peak Found	Peak Found	Peak Found	Peak Found	High	Peak Found	Peak Found	Peak Found	Not Found
High	M1AE23	Protein Z	70.064	45	15	246	15	216.19	15	1.256	0.934	1.356	0.96	0.934173	0.999937	0.985208	0.986238	52.76	23.91	41.99	39.49	138.8	75.5	120.4	81	105.1	79.1	34.16	1.72	22.83	14.05	16.42	9.39	High	High	High	High	High	High	High	High	High	High	High	High	High	High	High	High
High	M1AE44	SIT4 phphatase-associated family protein	6.739	7	2	7	1	0	2	0.783	0.907	0.476	0.536	0.967858	0.999937	0.780153	0.952041	63.11	24.29	55.2	40.47	78.2	134.8	47.5	95.7	113.8	129.9	64.78	14.29	54.46	20.85	28.31	21.78	Peak Found	Not Found	Peak Found	Peak Found	High	Peak Found	Not Found	Peak Found	Peak Found	Peak Found	Peak Found	High	Peak Found	Peak Found	Peak Found	High
High	M1AE45	SIT4 phphatase-associated family protein	25.454	17	6	60	6	38.98	6	1.158	0.827	0.907	0.681	0.967858	0.946397	0.904857	0.976229	47.33	47.58	45.98	54.56	69.5	116.1	70.5	105.2	77.2	161.6	35.37	17.93	38.96	10.91	34.14	10.65	High	High	High	High	High	High	Peak Found	High	High	High	High	High	High	High	High	High
Medium	M1AE51	glutaminase	2.222	5	1	4	1	0	1	1.293	0.489	0.774	0.247	0.956998	0.578877	0.984883	0.549439	29	77.49	27.09	97.99	67.4	123	41.6	62.3	53.8	251.8	22.03	84.56	14.01	84.09	27.98	37.06	Peak Found	Peak Found	Peak Found	Peak Found	High	Peak Found	Peak Found	Not Found	Peak Found	Peak Found	Peak Found	High	Not Found	Peak Found	Peak Found	Peak Found
High	M1AE64	Proteasome subunit beta	90.358	51	9	201	9	187.54	9	0.948	0.811	1.461	0.635	0.967858	0.905829	0.951937	0.961064	91.11	28.3	84.12	77.92	91.6	87.4	151.1	62.4	106	101.6	29.53	6.87	28.15	47.52	49.78	3.71	High	High	High	High	High	High	High	High	High	High	High	High	High	High	High	High
High	M1AE75	Lactoylglutathione lyase	38.612	44	8	113	8	115.32	8	1.27	1.123	1.316	1.545	0.919609	0.885854	0.989999	0.675611	31.32	26.32	49.2	29.98	100.2	87.3	128.9	122.3	81	80.2	20.38	15.99	42.64	20.02	16.33	14.54	High	High	High	High	High	High	High	High	High	High	High	High	High	High	High	High
High	M1AE79	Protein disulfide-isomerase	64.431	30	18	117	18	33.38	18	0.894	1.295	1.795	2.825	0.967858	0.578877	0.758381	0.175903	65.88	31.61	59.43	48.15	34.1	105.5	82.7	245.5	40.6	91.6	60.64	8.6	51.65	38.34	24.72	13.61	High	High	Peak Found	High	High	High	High	High	High	High	High	High	High	High	Peak Found	High
High	M1AE81	Major intrinsic protein 2	12.726	17	4	27	3	23.04	4	1.118	1.035	0.098	1.297	0.967858	0.971821	0.000212497	0.852801	81.38	38.92	76.28	50.8	125.6	115	15.7	121.7	125.7	96.3	111.64	33.87	99.29	41.53	92.64	13.45	Peak Found	High	High	High	High	High	Peak Found	Not Found	Peak Found	High	Peak Found	High	High	Peak Found	Peak Found	Peak Found
High	M1AEB2	Threonylcarbamoyl-AMP synthase	2.903	5	1	1	1	0	1	100	0.796	100	0.621	1.31279e-16	0.981124	1.17946e-16	0.98172		7.16		35.97	118.5	119.7	128.4	82.4		150.9	43.28	16.87	30.32	38.01		16.12	Not Found	Peak Found	Peak Found	Peak Found	Peak Found	Peak Found	Peak Found	Peak Found	Peak Found	Peak Found	Not Found	Peak Found	Not Found	Not Found	Not Found	Peak Found
High	M1AEB9	Beta-galactidase	17.536	6	4	14	4	6.48	4	3.165	1.158	3.475	1.824	0.0787574	0.959194	0.193631	0.850647	106.96	29.21	57.65	100.87	223.6	21.3	229.7	56.5	58.4	10.4	89.66	35.51	48.85	34.52	61.91	20.31	Peak Found	High	High	Peak Found	Peak Found	Peak Found	High	High	High	Peak Found	High	Peak Found	Peak Found	Peak Found	Peak Found	Peak Found
High	M1AED5	Elongation factor 1-alpha	270.781	60	29	2523	9	4098.3	29	0.911	0.828	0.972	0.619	0.967858	0.920373	0.845692	0.933516	80.85	29.94	62.89	49.62	98.5	101.3	105.4	84.3	99.8	110.7	41.87	12.58	18.31	20.48	26.91	4.48	High	High	High	High	High	High	High	High	High	High	High	High	High	High	High	High
High	M1AED8	ABC transporter family protein	63.824	22	12	107	11	105.22	12	1.239	1.012	1.057	0.653	0.937269	0.981124	0.992547	0.96567	68.83	67.17	73.45	65.95	47.4	211.6	41.5	75.3	46	178.2	58.13	51.46	50.05	57.64	36.86	17.98	High	Peak Found	High	High	High	High	High	Peak Found	High	High	High	High	High	High	High	High
High	M1AEE2	AMP dependent CoA ligase	35.08	20	9	52	9	15.18	9	1.198	1.289	1.888	1.727	0.954425	0.574808	0.708266	0.576206	73.13	50.27	70.2	73.38	86.6	101	110	133.8	90.4	78.3	59.61	16.13	59.41	31.63	58.62	15.3	High	High	High	High	High	High	High	High	High	High	High	High	High	Peak Found	High	High
High	M1AEF2	L-galactono-1,4-lactone dehydrogenase protein	3.321	3	1	1	1	0	1		3.514		1.803		0.0218302		0.866411		23.86		40.4		342.4		160.2		97.4				46.54		22.47	Not Found	Not Found	Not Found	Not Found	Not Found	Peak Found	Not Found	Not Found	Not Found	Peak Found	Peak Found	High	Not Found	Not Found	Not Found	Peak Found
High	M1AEF6	Villin-3	11.292	4	3	28	1	13.68	3	1.758	1.191	1.086	1.384	0.659449	0.875125	0.999426	0.896849	24.13	12.06	39.39	34.42	130	99	90	115	82.9	83.1	26.01	13.55	34.22	30.47	10.16	7.05	High	High	Peak Found	High	Peak Found	High	Peak Found	High	High	Peak Found	High	High	Peak Found	Peak Found	High	High
High	M1AEF7	Transcription initiation factor IIB-2	30.254	26	8	44	8	16.95	8	1.827	0.88	1.319	0.572	0.58255	0.994344	0.962213	0.933516	63.49	41.8	91.3	46.24	88.7	139.2	116.6	66.9	37.6	151	22.27	31.73	56.07	45.68	28.56	13.44	High	Peak Found	High	High	High	High	Peak Found	Peak Found	High	High	High	High	Peak Found	High	High	High
High	M1AEI1	RNA-binding protein	3.228	2	1	11	1	0	1	1.138	0.828	0.883	0.961	0.967858	0.972456	0.95629	0.988431	41.63	19.69	77.57	31.92	109.9	82.7	102.8	92.2	116.4	96	28.1	19.4	76.17	28.59	30.11	10.02	High	Peak Found	High	Peak Found	Peak Found	Peak Found	High	Peak Found	High	Peak Found	Peak Found	Peak Found	Peak Found	High	High	High
High	M1AEJ6	GTP-binding protein	23.561	26	7	87	2	99.73	7	1.664	0.89	1.361	0.766	0.658702	0.988078	0.979792	0.988837	29.99	20.14	50.8	25.33	146.3	83.9	112.1	79.2	89.2	89.3	28.26	9.08	47.75	11.55	1.22	9.14	Peak Found	Peak Found	High	Peak Found	High	Peak Found	Peak Found	Peak Found	High	Peak Found	Peak Found	Peak Found	Not Found	Not Found	Peak Found	Peak Found
High	M1AEK1	Inine-5'-monophphate dehydrogenase	86.004	38	16	180	16	191.78	16	0.908	0.864	1.939	0.624	0.967858	0.96692	0.626685	0.946597	84.34	23.64	89.12	59.83	58.1	119.4	124.7	89.2	73.6	134.9	33.84	7.99	67.14	34.97	53.92	8.92	High	High	High	High	High	High	High	High	High	High	High	High	Peak Found	High	High	High
Medium	M1AEN8	BHLH transcription factor PTF1	2.149	8	1	5	1	0	1	0.983	0.644	1.281	0.472	0.991359	0.841045	0.962213	0.896849	56.43	20.66	58.99	19.68	130.2	64.4	146.9	46.1	114.7	97.7	53.92	21.66	50.27	9.26	24.05	20.12	Peak Found	Peak Found	High	Peak Found	High	High	High	Peak Found	Peak Found	Peak Found	Not Found	Peak Found	Peak Found	Peak Found	Peak Found	Peak Found
High	M1AEP7	Aminopeptidase	161.276	34	29	449	29	305.15	29	1.134	0.942	1.377	1.007	0.967858	0.999937	0.979792	0.979505	50.71	45.29	75.25	49.71	100.8	90.8	147.2	95.3	84.4	81.5	10.34	32.87	44.26	18.98	41.55	33.24	High	High	High	High	High	High	High	High	High	High	High	High	High	High	High	High
High	M1AEP8	Ran binding protein-1	59.305	57	7	140	7	160.42	7	1.511	0.716	1.566	0.464	0.793363	0.605647	0.89592	0.711295	57.22	52.21	75.67	62.63	119.1	91.6	122.9	64.8	65.4	136.2	31.54	19.47	30.35	23.91	46.06	30.6	High	High	High	High	High	High	High	High	High	High	High	High	High	High	High	High
High	M1AEQ1	Eukaryotic initiation factor 4A-14	243.188	64	29	1549	1	1821.43	29	1.518	0.64	2.466	0.328	0.804634	0.432041	0.28806	0.496504	111.45	55.45	90.57	64.84	75.3	96.1	116.6	70.6	65.3	176.1	49.39	27.43	44.27	35.56	87.73	18.09	High	Peak Found	High	High	High	High	High	High	High	High	Peak Found	High	Peak Found	High	High	High
Medium	M1AER9	FtsH protease	2.181	2	1	1	1	0	1	0.437	1.865	0.595	1.188	0.741046	0.592453	0.917446	0.978246	59.58	17.68	53.77	64.48	66.8	133.1	91	84.8	152.9	71.4		17.02	14.47	57.19	52.74	2.33	Not Found	Not Found	Peak Found	Peak Found	Peak Found	Not Found	High	Peak Found	Not Found	Peak Found	Not Found	Peak Found	Peak Found	Peak Found	Not Found	Peak Found
High	M1AEU6	Acylamino-acid-releasing enzyme	13.83	7	4	18	4	5.51	4	1.306	0.788	0.846	0.916	0.908117	0.92643	0.950162	0.994147	62.7	49.43	56.42	58.78	102	120	57.1	151.2	83.3	86.4	47.33	30.86	79.64	8.64	36.52	53.91	High	Peak Found	Peak Found	High	High	High	Peak Found	Peak Found	Peak Found	Peak Found	Peak Found	High	Peak Found	Peak Found	High	High
High	M1AEW4	Galacte-1-phphate uridylyltransferase	12.867	11	4	11	4	4	4	1.124	1.031	1.521	1.214	0.967858	0.981124	0.90664	0.957238	46.87	16.35	64.79	46.2	136.1	75.4	130.9	74.8	120	62.8	19.48	5.08	38.51	3.27	23.54	6.29	Peak Found	Peak Found	Peak Found	High	High	Peak Found	Peak Found	Peak Found	High	Peak Found	High	Peak Found	Peak Found	High	Peak Found	High
High	M1AEW6	Nitrite reductase	59.044	26	13	162	13	137.27	13	0.5	1.381	0.9	1.697	0.372674	0.468556	0.84566	0.654918	69.89	62.62	65.02	66.16	25	143.4	64.3	204.6	70.5	92.2	65.02	38.2	29.73	36.79	40.98	60.44	High	Peak Found	Peak Found	High	High	High	High	High	High	High	High	High	High	High	High	High
High	M1AEX3	CYP72A54	18.37	9	4	9	3	7.4	4	0.01	0.981	0.01	1.028	1.31279e-16	0.998957	1.17946e-16	0.986238		46.7		109.66		192.1		201.1	4.6	202.2		61.43		104.98		54.25	Not Found	Not Found	Not Found	Peak Found	Peak Found	High	Not Found	Not Found	Not Found	Peak Found	Peak Found	High	Not Found	Peak Found	Not Found	Peak Found
High	M1AF36	DNA replication licensing factor MCM3	32.458	17	9	52	9	11.23	9	0.838	0.724	1.222	0.455	0.967858	0.780534	0.989999	0.842557	98.78	51.29	68.41	50.58	36.9	131.1	107.5	63	66.3	195.1	105.88	30.27	21.97	28.32	74.64	16.54	High	Peak Found	Peak Found	High	High	High	High	High	High	High	Peak Found	High	Peak Found	High	Peak Found	High
High	M1AF39	DNA-directed RNA polymerase II 19 kD polypeptide rpb7	5.615	14	2	4	2	0	2	100	0.806	100	1.193	1.31279e-16	0.981124	1.17946e-16	0.96567		24.43		29.35	108.3	111.8	76	160.4		143.4		18.67	60.67	29.24		9.44	Not Found	Not Found	Peak Found	High	High	Peak Found	Peak Found	Peak Found	Peak Found	Not Found	Peak Found	High	Not Found	Not Found	Not Found	Peak Found
High	M1AF40	beta-ketoacyl-[acyl-carrier-protein] synthase I	5.155	3	1	7	1	5.97	1	0.183	0.756	2.319	0.829	0.0296865	0.944397	0.554691	0.999221	135.26	22.4	81.38	37.63	21.6	62.7	273	50.1	117.7	74.8	44.49	35.57	27.03	31.19	96.98	31.74	Peak Found	Peak Found	Peak Found	Peak Found	Peak Found	High	High	Peak Found	High	High	Peak Found	High	Peak Found	Peak Found	Peak Found	Peak Found
High	M1AF93	28 kDa small subunit ribomal protein	17.969	40	4	34	4	42.11	4	0.356	0.41	0.591	0.186	0.0782189	0.00142253	0.337482	0.0865682	81.3	33.04	101.06	67.95	45.4	82.8	110.7	40.1	107.9	213.1	70.87	9.94	83.48	58.67	59.96	23.07	High	Peak Found	High	High	High	High	High	High	High	High	Peak Found	Peak Found	High	High	High	High
High	M1AF95	40S ribomal protein S5	91.71	49	13	481	13	747.07	13	0.853	0.896	1.333	0.634	0.934334	0.983592	0.989999	0.933516	60.39	27.27	44.27	34.57	86.3	100.7	139.8	65.1	91.4	116.7	47.81	13.44	19.65	25.51	26.14	6.54	High	High	High	High	High	High	High	High	High	High	High	High	High	High	High	High
High	M1AFA9	Glutamate dehydrogenase	156.549	59	20	431	18	552.5	20	2.149	1.927	2.17	2.651	0.289298	0.00350881	0.42675	0.12434	92.92	35.84	58.99	47.76	81.3	137.2	72	194.4	37.3	77.8	93.67	11.38	43.2	37.99	47.89	28.87	High	High	High	High	High	High	High	High	High	High	High	High	High	High	High	High
High	M1AFD3	Small nuclear ribonucleoprotein f	4.496	12	1	7	1	10.27	1	0.467	0.718	0.444	0.787	0.579058	0.880043	0.711954	0.993085	176.78	35.31	96.09	29.45	55	107.5	52.3	109.8	117.7	157.7	108.36	33.97	103.17	32.01		24.28	Peak Found	Not Found	High	Peak Found	Peak Found	High	Peak Found	Peak Found	High	Peak Found	Peak Found	High	Not Found	Not Found	Peak Found	Peak Found
High	M1AFF3	ATELC	3.54	3	1	4	1	0	1	1.672	0.519	1.232	0.14	0.877078	0.655422	0.972327	0.173696	22.5	52.81	47.44	64.03	133.1	79.4	129.5	21.8	79.6	156.5	28.58	47.65	22.48	61.99	19.42	23.89	Peak Found	Peak Found	Peak Found	High	Peak Found	Peak Found	Peak Found	Peak Found	Peak Found	Peak Found	Peak Found	Peak Found	Peak Found	Peak Found	Peak Found	High
High	M1AFF5	Short chain alcohol dehydrogenase	10.722	6	1	24	1	23.17	1	0.896	0.891	1.551	0.708	0.967858	0.995797	0.89358	0.986727	62.92	28.81	32.72	20.12	78.3	87.4	153.3	68.4	114.5	98	22.19	16.53	36.62	23.63	45.06	29.38	High	High	High	High	High	High	High	High	High	High	High	High	Peak Found	High	High	High
High	M1AFJ0	Polyadenylate-binding protein	13.924	7	4	5	4	2.34	4	1.741	5.317	2.815	1.292	0.879014	0.00245691	0.41156	0.964722	113.41	0	123.08	78.71	60.1	46.1	393.9	29.7	41.1	29.2	117.8		106.44	30.33	126.02	58.01	Peak Found	Peak Found	Peak Found	Peak Found	Not Found	Not Found	Peak Found	Peak Found	High	Peak Found	Peak Found	Peak Found	Peak Found	Peak Found	Peak Found	Peak Found
High	M1AFJ4	Endoglucanase	42.295	20	8	58	7	57.55	8	0.271	1.007	2.525	0.346	0.0447826	0.995922	0.332187	0.625179	69.56	50.92	74.06	40.45	25.1	75.2	286.6	17.2	128.8	67.1	42.56	47.36	84.94	31.72	37.68	21.76	Peak Found	Not Found	Peak Found	High	Peak Found	High	Peak Found	High	High	Peak Found	Peak Found	Peak Found	Peak Found	High	Peak Found	Peak Found
High	M1AFK3	LRR receptor-like serine/threonine-protein kinase	4.999	6	2	10	2	1.67	2	1.047	0.941	1.65	0.931	0.967858	0.999937	0.839031	0.988837	61.88	46.66	62.54	33.59	110.5	90.4	150.7	76.6	82.8	89	30.69	50.6	18.46	40.77	51.44	34.9	Peak Found	Peak Found	High	Peak Found	Peak Found	High	High	Peak Found	High	Peak Found	High	High	Peak Found	Peak Found	Peak Found	Peak Found
High	M1AFL8	Protein arginine n-methyltransferase 1	24.022	22	8	46	5	21.5	8	1.099	0.847	1.157	0.638	0.967858	0.97079	0.995588	0.96567	60.85	39.47	70.27	49.65	100.7	120	87.4	83.7	72.9	135.2	34.91	37.14	52.55	35.37	45.15	32.59	Peak Found	Peak Found	Peak Found	Peak Found	High	High	Peak Found	Peak Found	High	High	Peak Found	High	Peak Found	Peak Found	High	High
High	M1AFM2	DUF3456 domain-containing protein	5.895	7	2	7	2	0	2	0.824	1.116	0.681	0.939	0.967858	0.84685	0.935624	0.986727	25.26	59.97	32.97	58.63	16.2	171	13.4	152.8	20.9	225.6	25.77	12.7	36.18	21.32	9.81	18.47	Peak Found	Peak Found	Peak Found	Peak Found	High	Peak Found	Peak Found	Peak Found	Peak Found	High	Peak Found	High	Peak Found	Peak Found	Peak Found	High
High	M1AFM7	Mutt domain protein	15.696	16	3	43	3	24.24	3	1.59	1.008	1.035	0.854	0.77263	0.987449	0.996287	0.996322	36.24	16.88	45.93	32.44	129.5	95.4	105.9	76.5	91.5	101.2	19.76	4.69	22.98	25.51	28.34	5.03	High	Peak Found	High	High	High	High	High	High	High	High	High	High	Peak Found	High	High	High
High	M1AFN7	60S ribomal protein L6	82.656	51	15	371	5	423.73	15	0.926	0.994	1.433	0.71	0.967858	0.991097	0.958052	0.983486	36.12	41.77	39.08	28.17	88.2	109	118.5	88.8	90.2	105.3	14.89	37.82	14.45	13.83	22.03	10.7	High	High	High	High	High	High	High	High	High	High	High	High	High	High	High	High
High	M1AFP3	Protein arginine n-methyltransferase	40.292	32	9	49	3	56.62	9	0.998	1.397	1.671	2.15	0.991601	0.850029	0.845418	0.798142	68.79	26.94	54.96	36.4	142.7	44.5	238.8	21.6	142.9	9.6	44.56	30.15	31.18	107.45	44.27	118.59	High	Peak Found	Peak Found	Peak Found	Peak Found	Peak Found	High	High	High	Not Found	Peak Found	Peak Found	Peak Found	High	Peak Found	Not Found
High	M1AFQ5	Calcium-binding protein	23.302	21	8	37	3	11.76	8	1.181	0.812	0.319	0.6	0.956998	0.959194	0.0367626	0.959336	44.34	39.26	48.48	60.75	170.5	75.5	47.4	43.9	167.6	95.1	48.07	38.37	38.52	30.14	18.49	14.62	High	Peak Found	High	Peak Found	High	High	Peak Found	Peak Found	Peak Found	High	High	High	High	High	Peak Found	High
High	M1AFQ6	Cystatin	39.824	45	7	100	7	96.32	7	0.437	1.078	0.16	0.625	0.14831	0.920373	4.60034e-08	0.955612	113.93	49.04	116.2	65.24	83.5	80.1	34.6	42.9	270.9	88.1	70.68	28.32	41.56	44.86	58.22	32.59	High	High	High	High	High	High	High	High	High	High	High	High	High	High	High	High
Medium	M1AFR4	Nucleotide binding protein	2.334	1	1	1	1	0	1	0.578	1.784	0.54	0.757	0.89225	0.632406	0.883994	0.987617	0	29.78	0	24.8	66.5	179.4	62.2	76.1	115.2	100.6						54.27	Not Found	Peak Found	Not Found	Not Found	Peak Found	Not Found	Not Found	Peak Found	Not Found	Not Found	Peak Found	Not Found	Not Found	Peak Found	Not Found	Peak Found
High	M1AFU6	Polygalacturonase inhibiting protein	41.745	26	9	124	9	121.68	9	0.435	1.036	0.539	0.748	0.143216	0.968621	0.0932736	0.986238	110.89	35.5	104.2	83.24	61	69	82.8	65.1	258.3	63.8	57.4	11.63	41.29	69.63	70	6.9	High	High	High	High	High	High	High	High	High	High	High	High	High	High	High	High
High	M1AFV5	AMP deaminase	3.303	1	1	7	1	1.75	1	1.363	2.075	1.083	2.909	0.940428	0.283056	0.989999	0.502212	48.4	20.59	83.3	41.09	100.9	107.8	103.9	141	96	50.4	35.02	25.49	62.31	37.35	40	17.8	Peak Found	Peak Found	Peak Found	Peak Found	Peak Found	High	High	High	Peak Found	Peak Found	High	High	Peak Found	High	Peak Found	Peak Found
High	M1AFW4	Clathrin light chain	11.808	15	3	28	3	17.32	3	0.962	0.951	0.492	0.658	0.995899	0.999937	0.204981	0.967756	29.67	31.33	40.56	71.53	56.4	163.5	32.3	89	61.8	197	41.81	16.09	59.68	38.49	15.89	24.98	High	High	Peak Found	High	High	High	High	High	Peak Found	High	Peak Found	High	High	High	High	High
High	M1AFX9	Acidic ribomal protein P3	6.962	20	2	13	2	1.67	2	0.919	0.904	1.893	2.554	0.977184	0.999937	0.711954	0.597709	77.11	62.89	75.4	62.89	110.5	17	262	48.8	142.8	18.8	78.98	69.35	28.59	72.65	58.5	22.73	Peak Found	Peak Found	High	High	Peak Found	Peak Found	High	High	High	Peak Found	High	Peak Found	Peak Found	High	High	Peak Found
Medium	M1AFZ6	Ion channel CASTOR	2.12	1	1	6	1	0	1	1.117	1.368	0.666	1.378	0.967858	0.42927	0.458379	0.907694	27.02	14.74	31.11	33.38	146.4	89.3	78.2	89.9	131	65.2	16.32	6.09	43.01	36.6	25.06	17.11	Peak Found	Peak Found	High	Peak Found	High	Peak Found	High	Peak Found	Peak Found	High	Peak Found	Peak Found	Peak Found	Peak Found	Peak Found	High
High	M1AG04	Binding protein	22.08	11	5	28	5	13.56	5	0.95	1.186	0.878	0.573	0.98653	0.853434	0.95382	0.933516	67.83	36.48	43.43	53.93	115.2	92.4	97.4	44.6	136.8	113.5	44.61	26.21	6.95	63.79	48.01	21.55	Peak Found	High	High	High	High	High	High	High	High	High	Peak Found	Peak Found	Peak Found	High	High	High
High	M1AG18	Carbohydrate esterase	13.149	18	3	21	3	14.28	3	0.799	1.087	0.691	1.054	0.939584	0.949232	0.777896	0.96567	56.84	22.88	55.33	46.79	105.9	87.9	105.7	100.4	123.8	76.3	14.07	18.35	23.12	35.81	68.25	11.09	High	High	High	High	High	High	Peak Found	Peak Found	High	High	High	High	High	High	Peak Found	High
High	M1AG32	Cellulase containing protein	42.54	25	10	34	10	10.44	10	3.222	1.288	1.237	5.328	0.0877654	0.792494	0.950438	0.0022662	94.44	77.64	66.46	119.77	92.7	39.2	22.9	417.8	4.9	22.4	136.5	40.15	36.07	59.03	107.5	106.98	Peak Found	High	High	High	High	Peak Found	Peak Found	Peak Found	High	High	High	High	Peak Found	Peak Found	Peak Found	Peak Found
High	M1AG38	Glycyltransferase	48.158	24	10	140	7	165.78	10	1.292	1.018	0.505	1.301	0.903756	0.980406	0.156167	0.866411	66.49	34.79	74.62	30.89	50.2	133.1	24.9	202.3	47.3	142.2	10.1	20.13	50.3	2.48	45.23	11.01	High	High	High	High	High	High	Peak Found	High	High	High	High	High	Peak Found	High	High	High
High	M1AG44	Glyoxalase II	14.834	15	3	23	3	20.95	3	1.88	1.047	1.41	1.378	0.542414	0.973773	0.94472	0.913722	52.99	38.19	61.73	46.67	123.2	95.4	118.3	112	67.2	83.8	24.58	22.92	35.48	41.65	19.37	27.7	High	High	High	High	High	High	High	Peak Found	High	High	Peak Found	High	High	Peak Found	Peak Found	Peak Found
High	M1AG73	Tryptophan decarboxylase	2.928	3	1	3	1	0	1		0.914		0.789		0.999937		0.993085		23.58		12.6		194.2		178.9		226.9		10.61		2.19		19.38	Not Found	Not Found	Not Found	High	High	High	Not Found	Not Found	Not Found	Peak Found	Not Found	Peak Found	Not Found	Not Found	Not Found	Peak Found
High	M1AG92	RNA helicase	119.973	55	19	272	19	310.94	19	1.668	0.924	1.955	0.687	0.652836	0.998575	0.607039	0.96567	67.37	37.4	75.09	58.46	108	110.9	115.5	84	59.9	121.8	29.04	17.35	19.23	16.32	29.39	10.49	High	High	High	High	High	High	High	High	High	High	High	High	High	High	High	High
High	M1AGF6	glutathione transferase	6.332	5	2	26	2	12.29	2	0.961	0.788	0.381	0.587	0.994161	0.924415	0.0845703	0.946639	54.37	26.96	61.35	40.27	120	87.2	44.6	72.3	160.9	114.9	28.3	28.54	38.66	37.95	29.46	6.82	High	Peak Found	High	High	High	High	High	High	High	High	Peak Found	High	Peak Found	High	High	High
Medium	M1AGJ1	FAD linked oxidase family protein	2.209	6	1	8	1	0	1	0.01	1.277	4.191	2.613	1.31279e-16	0.933551	0.248045	0.656769		10.17	78.68	39.15		109.4	146.1	223.9	34.9	85.7		9.68		39.1	66.29		Not Found	Not Found	Not Found	High	Peak Found	High	High	Not Found	Not Found	High	High	High	Peak Found	Not Found	Peak Found	Peak Found
High	M1AGK5	Endochitinase (Chitinase)	27.366	29	5	9	5	10.44	5	0.327	1.918	0.59	7.132	0.345891	0.190079	0.877895	0.00587898	57.23	56.26	74.34	72.51	27.1	109.1	37.1	285.1	96.9	44.6	63.86	42.13	65.98	101.17	88.75	44.34	Not Found	Peak Found	Peak Found	High	Peak Found	Peak Found	High	Peak Found	Peak Found	High	High	High	Peak Found	Peak Found	Peak Found	Peak Found
High	M1AGM3	Transformer-SR ribonucleoprotein	6.674	8	2	7	2	1.8	2	1.561	0.701	3.465	0.431	0.793363	0.785567	0.197016	0.828988	117.62	26.73	124.35	41.1	105.7	85	198.7	49.9	48.9	111.8	52.94	16.74	27.16	36.74	142.42	14.9	High	Peak Found	Peak Found	Peak Found	Peak Found	Peak Found	High	High	High	Peak Found	Not Found	Peak Found	Peak Found	High	Peak Found	High
High	M1AGP2	Dimethylallyltransferase	15.707	10	3	60	1	62.42	3	1.587	1.004	3.918	0.576	0.89225	0.995797	0.285631	0.964722	139.51	47.8	89.76	64.02	46.3	139.7	114.4	98.8	29.2	171.4	96.91	34.61	73.25	56.06		34.92	Peak Found	Peak Found	Not Found	High	Peak Found	High	Not Found	Peak Found	Peak Found	Peak Found	Peak Found	High	Not Found	Peak Found	Not Found	Peak Found
High	M1AGP5	Troponin C, skeletal muscle	3.547	7	1	4	1	0	1	2.428	0.881	5.471	0.885	0.665282	0.995922	0.158242	0.995519	76.34	27.56	19.63	18.26	90.8	80.3	204.6	87.7	37.4	99.1	64.74	60.33	33.59	18.8		12.03	Peak Found	Not Found	Peak Found	Peak Found	Peak Found	High	Peak Found	Peak Found	High	Peak Found	Not Found	High	Not Found	Peak Found	Not Found	Not Found
High	M1AGQ5	Heat shock protein hsp70	46.082	10	6	346	1	762.49	6	100	0.89	100	1.201	1.31279e-16	0.995797	1.17946e-16	0.96567		87.16		84.88	10.7	213.2	9.4	126.4		240.3		27.88	70.39	69.73		58.73	Peak Found	Not Found	Not Found	Peak Found	High	High	Peak Found	Not Found	Peak Found	Peak Found	Peak Found	High	Not Found	Not Found	Not Found	High
High	M1AGR8	5-methyltetrahydropteroyltriglutamate--homocysteine S-methyltransferase	130.308	38	23	873	14	1307.65	23	1.502	1.099	1.858	1.152	0.780906	0.920373	0.703016	0.933516	91.41	32.48	64.58	31.91	87.7	116.4	120.4	116.6	60.3	98.7	42.93	26.51	23.72	0.4	32.68	18.17	High	High	High	High	High	High	High	High	High	High	High	High	Peak Found	High	High	High
High	M1AGS1	Aldehyde oxidase	20.057	5	6	45	3	22.02	6	2.158	0.942	1.73	1.355	0.585753	0.999937	0.799285	0.933516	54.4	35.54	111.47	47.15	108.3	114.9	88.3	136.6	54	97.8	36.9	14.6	87.95	42.9	103.97	27.95	High	Peak Found	High	High	Peak Found	High	High	High	Peak Found	High	High	High	Peak Found	High	Peak Found	High
High	M1AGT6	Peroxin-7	12.335	12	3	20	3	5.12	3	1.356	0.993	0.764	0.963	0.89225	0.995797	0.893602	0.988431	60.6	13.9	34.37	19.97	164	71.6	93.6	65.5	135.3	70	41.65	7.29	17.08	32.87	76.3	6.33	High	High	High	Peak Found	Peak Found	High	High	High	High	Peak Found	High	High	Peak Found	High	High	High
High	M1AGU2	peptidylprolyl isomerase	34.058	55	7	73	7	66.7	7	0.883	1.147	1.646	1.521	0.967858	0.872877	0.839172	0.812306	37.45	47.01	92.24	44.27	64.4	112.6	126.1	127.7	70.8	98.5	15.45	27.12	66.04	49.97	46.87	15.61	High	High	High	High	High	High	High	High	High	High	High	High	High	High	High	High
Medium	M1AGV7	DUF4283 domain-containing protein	1.949	5	1	3	1	0	1	0.577	0.719	0.711	0.485	0.729497	0.809263	0.845289	0.866411	74.38	24.49	95.64	31.72	63.9	120.2	72	76.2	110.7	157.1	73.09	19.58	99.06	38.18	37.78	12.67	Peak Found	Peak Found	Peak Found	Peak Found	Peak Found	Peak Found	Peak Found	Peak Found	High	Peak Found	Peak Found	High	Peak Found	Peak Found	Peak Found	High
High	M1AGW8	Aconitate hydratase	204.935	40	31	973	16	780.17	31	0.898	0.969	1.045	0.972	0.959813	0.999937	0.918176	0.983486	93.2	32.59	60.45	55.28	111.4	97.6	123	104.2	74.1	89.6	20.01	10.03	9.44	9.72	9.89	15.73	High	High	High	High	High	High	High	High	High	High	High	High	High	High	High	High
High	M1AGY0	Ly200 protein	70.76	55	8	139	6	124.05	8	1.135	0.973	1.129	0.604	0.967858	0.996977	0.968115	0.945295	66.89	54.35	68.04	72.1	113.3	96.2	153.9	44.6	96.6	95.3	48.92	20.4	31.81	46.18	24.04	41.76	High	High	High	High	High	High	High	High	High	High	High	High	High	High	High	High
High	M1AGZ2	Pentatricopeptide repeat-containing protein, mitochondrial	3.732	2	1	5	1	3.44	1	1.497	4.706	3.571	18.809	0.908537	0.0021094	0.314756	4.76948e-05	55.3	74.22	103.61	81.51	19.5	100	46.6	399.6	13.1	21.2		56.85	100.32	72.35	49.42	20.61	Not Found	Peak Found	Not Found	Peak Found	Peak Found	High	Peak Found	Peak Found	Not Found	Peak Found	Peak Found	High	Not Found	Peak Found	Peak Found	Peak Found
High	M1AH14	Ferritin	29.705	29	7	34	5	36.44	7	0.22	1.396	0.298	0.933	0.019578	0.484851	0.111252	0.986238	49.36	63.42	52.87	77.39	29.1	161.4	50.2	137.2	79.5	142.6	57.26	50.02	49.4	71.74	35.84	31.17	Peak Found	Peak Found	Peak Found	High	High	High	High	Peak Found	Peak Found	High	Peak Found	High	High	High	High	High
High	M1AH25	Basic 30 kDa endochitinase	13.489	9	2	14	2	12.53	2	0.797	1.601	0.867	5.418	0.967858	0.467655	0.989999	0.0471289	107.48	83.67	105.19	77.73	28	107.9	25.4	311.3	60	67.4	60.98	68.73	77.8	64.19	144.61	60.97	Peak Found	Peak Found	Peak Found	High	High	High	Not Found	Peak Found	Peak Found	High	High	High	High	Peak Found	Peak Found	High
High	M1AH44	PRA1 family protein	4.057	4	1	6	1	0	1	0.01	1.046	0.01	0.835	1.31279e-16	0.973773	1.17946e-16	0.996322		21.21		18.56		210.6		168.2	19.9	201.3		9.6		18.16		25.52	Not Found	Not Found	Not Found	Peak Found	High	High	Not Found	Not Found	Not Found	Peak Found	Peak Found	High	Not Found	Peak Found	Not Found	High
High	M1AH59	Armadillo/beta-catenin repeat family protein	41.065	23	9	103	9	70.52	9	0.952	0.947	1.928	0.562	0.991601	0.999937	0.697991	0.93029	62.19	24.75	63.8	61.64	92.7	96.3	176.1	56.9	68.9	109	28.21	19.34	45.67	53.85	51.7	21.13	High	High	High	High	High	High	High	High	High	High	Peak Found	High	High	High	Peak Found	High
Medium	M1AH61	TPR_MalT domain-containing protein	2.13	3	1	1	1	0	1																									Not Found	Not Found	Not Found	Not Found	Not Found	Not Found	Not Found	Not Found	Not Found	High	Not Found	Not Found	Not Found	Not Found	Not Found	Not Found
High	M1AH70	NAD-dependent epimerase/dehydratase	48.372	34	7	97	7	101.14	7	0.926	1.513	0.903	1.712	0.967858	0.241451	0.804682	0.651292	79.06	45.38	87.19	35.63	109.1	64.1	61.9	123.4	135.3	106.2	27.49	79.12	46.57	56.34	35.69	50.81	High	High	High	High	High	High	High	High	High	High	High	High	High	High	High	High
High	M1AH87	5-oxoprolinase	109.159	24	26	187	26	53.71	26	0.961	0.864	1.122	1.12	0.986266	0.980567	0.981843	0.964722	75.03	39.51	81.7	48.93	100.7	102.2	79.6	133.5	89.1	94.9	25.42	15.55	69.19	7.88	31.75	23.12	High	High	High	High	High	High	High	High	High	High	High	High	High	High	High	High
High	M1AHA1	Arginine biynthesis bifunctional protein ArgJ, chloroplastic	5.82	4	2	3	2	3.58	2	0.167	1.063	1.873	1.699	0.0203277	0.972859	0.761987	0.806893	7.9	10.91	84.28	37.56	6	93.7	188.3	142.4	87.4	82.2	91.7	11.74	40.7	107.07	30.39	73.79	Peak Found	Peak Found	Not Found	Peak Found	Peak Found	Peak Found	High	Peak Found	Peak Found	Peak Found	Peak Found	Peak Found	Peak Found	Peak Found	Peak Found	Peak Found
High	M1AHA7	Nascent polypeptide-associated complex subunit beta	33.926	38	8	38	1	25.79	8		0.397		0.199		0.239006		0.289359		84.39		38.31		149.3		74.9		375.8		64.83		29.75		45.08	Not Found	Not Found	Not Found	High	Peak Found	High	Not Found	Not Found	Not Found	Not Found	Peak Found	Peak Found	Not Found	High	Not Found	High
High	M1AHC0	Peptidyl-prolyl cis-trans isomerase	14.398	25	3	17	3	7.48	3	0.535	0.878	1.232	0.412	0.476883	0.987269	0.999426	0.775382	69.12	33.99	55.38	33.75	80.8	38.8	291.2	21.1	120.7	47.5	31.3	12.45	26.23	36.04	47.54	7.78	Peak Found	Peak Found	Peak Found	High	High	High	Peak Found	Peak Found	High	High	High	High	High	High	High	High
High	M1AHC3	Sorting nexin 3	40.178	31	11	67	11	50.85	11	0.945	0.939	0.608	0.612	0.978273	0.999937	0.342575	0.949382	55.93	32.15	48.02	40.8	116	121.5	63.8	65.7	116.8	116.2	44.14	17.16	33.52	12.43	10.34	12.64	High	Peak Found	High	High	High	High	High	Peak Found	High	Peak Found	Peak Found	High	High	High	High	High
High	M1AHD1	Transferase	14.043	12	5	18	5	11.31	5	1.166	0.814	1.585	1.032	0.95858	0.972456	0.859147	0.98172	37.09	74.54	46.26	50.42	153	32	163	63.5	124.9	63.6	23.49	57.41	56.03	3.75	25.39	20.89	High	Peak Found	High	High	High	High	Peak Found	High	High	High	High	High	Peak Found	Peak Found	Peak Found	High
High	M1AHF2	Nucleolar phphoprotein	28.234	20	8	49	8	19.58	8	1.102	0.89	0.696	0.27	0.967858	0.995922	0.767709	0.298087	46.81	47.65	94.23	70.52	93.5	146	78.4	57	70.4	154.7	25.31	24.07	51.6	41.75	41.95	2.25	High	Peak Found	Peak Found	High	High	High	Peak Found	High	Peak Found	Peak Found	Peak Found	High	Peak Found	High	High	High
High	M1AHH2	Uracil phphoribyltransferase	12.449	46	5	12	5	0	5	2.746	0.85	6.763	1.079	0.515168	0.980406	0.0163934	0.980734	49.1	39.66	86.47	71.84	45.3	74.8	228.2	120.3	41.2	90.3	118.68	17.94	64.74	9.83	74.51	84.12	Peak Found	Peak Found	High	Peak Found	Peak Found	Peak Found	Peak Found	High	High	Peak Found	Peak Found	High	Peak Found	Peak Found	Peak Found	Peak Found
High	M1AHH9	Aldo-keto reductase family 4 member C10	67.964	41	13	127	13	131.82	13	1.384	1.553	3.049	2.152	0.88437	0.150343	0.100275	0.29785	98.63	31.02	113.02	47.25	41.5	133.8	119	203.9	24.2	77.8	55.77	21.79	82.44	36.91	103.06	22.84	Peak Found	Peak Found	High	High	High	High	High	High	High	High	High	High	Peak Found	High	High	High
High	M1AHI2	manne-1-phphate guanylyltransferase	21.366	16	5	57	3	57.79	5	0.313	0.867	0.66	0.644	0.114789	0.98846	0.795263	0.977515	99.17	44.07	94.67	48.28	34.4	93	127.3	61.8	162.1	121.4	20.58	5.11	55.19	73.54	74.2	16.41	Peak Found	Not Found	Peak Found	High	Peak Found	High	Peak Found	Peak Found	High	Peak Found	Peak Found	Peak Found	Peak Found	High	High	Peak Found
High	M1AHM5	Actin-71	126.408	44	12	803	1	1147.13	12	0.176	0.586	1.074	0.471	0.0135024	0.609799	0.998554	0.896849	71.04	125.5	45.81	83.52	27.9	27.2	170	69.4	158.4	147.2	83.91	99.08	60.71		57.39	71.07	Peak Found	Not Found	Peak Found	Peak Found	Peak Found	Peak Found	Not Found	Peak Found	High	Not Found	Not Found	High	Not Found	Peak Found	Peak Found	Peak Found
High	M1AHN5	Heat shock protein 70	439.758	61	42	2793	9	4727.51	42	1.261	1.123	1.302	1.006	0.931712	0.874276	0.991268	0.979815	61.47	32.14	63.01	39.26	87	120.2	87.5	114.6	88.2	102.5	27.66	1.47	7.34	6.77	49.82	14.01	High	High	High	High	High	High	High	High	High	High	High	High	High	High	High	High
High	M1AHN7	Arf gtpase-activating protein	17.386	10	5	26	5	6.54	5	1.85	1.03	0.664	0.685	0.560208	0.957923	0.780004	0.986727	78.05	27.51	71.49	42.97	123.7	138.2	58.1	69	86.9	124	59.68	20.79	50.77	20.74	36.86	6.78	High	Peak Found	High	High	High	High	High	Peak Found	High	Peak Found	High	High	Peak Found	High	Peak Found	High
High	M1AHP3	Eukaryotic translation initiation factor 3 subunit A	182.581	37	35	410	25	399.08	35	1.293	0.962	1.64	0.529	0.917842	0.999937	0.84566	0.842557	65.77	46.7	63.13	83.8	112.1	123.2	124.4	56.8	70	113.4	26.2	30.13	17.57	46.66	43.82	15.39	High	High	High	High	High	High	High	High	High	High	High	High	High	High	High	High
High	M1AHP7	Actin-depolymerizing factor 1	20.128	35	3	112	1	116.07	3	100	1.905		2.41	1.31279e-16	0.531715		0.656769		36.32		36.32	153.9	159.9		202.3		83.9	103.46					33.65	Peak Found	Not Found	High	Not Found	Not Found	High	Not Found	Not Found	Not Found	Not Found	Not Found	High	Not Found	Not Found	Not Found	Not Found
High	M1AHQ4	inorganic diphphatase	37.638	26	5	80	3	89.76	5	0.88	0.866	1.847	0.552	0.967858	0.986954	0.757693	0.933516	51.13	33.94	59.15	46.56	58.1	114.4	148.5	69.3	75.9	133.8	40.96	19.62	22.51	37.5	45.38	28.4	Peak Found	Peak Found	High	High	High	High	High	High	High	Peak Found	High	High	Peak Found	High	Peak Found	High
High	M1AHQ7	Spliceome associated protein	7.001	8	2	10	1	0	2	0.68	0.575	0.982	0.67	0.932121	0.713646	0.992937	0.98172	68.22	84.81	91.46	89.35	67.2	83.8	136.8	85.6	98.9	127.8		77.26	74.02	88.53	63.13	15.75	Peak Found	Not Found	Not Found	Not Found	Peak Found	Peak Found	Peak Found	Peak Found	Peak Found	Peak Found	Peak Found	Peak Found	Peak Found	High	Peak Found	Peak Found
High	M1AHR1	Endoglucanase	74.945	31	13	130	12	145.09	13	1.437	0.753	5.43	0.374	0.819472	0.847684	0.000306081	0.644759	101.73	72.15	86.77	84.15	118.2	22.2	356	12.7	62.9	28	67.55	74.09	6.28	27.16	40.71	24.32	High	Peak Found	High	Peak Found	High	High	High	High	High	Peak Found	Peak Found	Peak Found	High	High	High	High
High	M1AHU8	Glucamine 6-phphate N-acetyltransferase	7.168	14	2	14	2	2.55	2	1.328	0.863	1.306	0.706	0.899696	0.986954	0.969022	0.983486	28.5	22.93	50.61	11.19	184.8	31	178.3	24.8	144.2	36.9	8.11	11.73	14.74	17.69	18.89	4.13	High	Peak Found	Peak Found	Peak Found	High	Peak Found	Peak Found	High	High	Peak Found	Peak Found	Peak Found	Peak Found	High	High	Peak Found
High	M1AHV1	Ubiquitin carrier protein	16.728	29	3	27	3	42.99	3	1.629	0.989	1.017	0.865	0.747165	0.980567	0.989999	0.988837	47.59	25.98	55.74	71.85	72	156.1	35.7	132.7	37.7	165.7	34.83	33.67	47.68	46.21	31.22	16.86	High	Peak Found	High	High	High	High	Peak Found	High	High	High	High	High	High	High	High	High
High	M1AHW0	Inine-uridine preferring nucleide hydrolase	8.747	9	2	13	2	14.41	2	100	0.918	100	0.644	1.31279e-16	0.999937	1.17946e-16	0.971634		15.15		54.83	63.2	172.2	41.6	147.9		175.1	25.15	12.28	49.79	35.31		0.72	Peak Found	Peak Found	High	High	High	Peak Found	Peak Found	Peak Found	High	High	High	High	Not Found	Not Found	Not Found	High
High	M1AHX8	Xyloglucanase inhibitor	132.94	44	14	617	14	931.2	14	1.691	1.473	1.212	1.178	0.635138	0.191416	0.989999	0.93029	80.11	45.84	73.23	57.65	133.2	113	92.2	92.5	108.5	60.6	77.03	13.76	29.4	59.35	55.87	17.14	High	High	High	High	High	High	High	High	High	High	High	High	High	High	High	High
High	M1AHY0	Basic 7S globulin 2 small subunit	82.082	40	13	446	13	564.86	13	0.383	0.836	0.262	0.969	0.0692437	0.932697	7.51932e-05	0.983486	49.23	31.09	56.11	39.94	61.4	108.7	36.8	110.9	153.5	128.6	48.37	8.81	40.35	25.75	23.84	20.27	High	High	High	High	High	High	High	High	High	High	High	High	High	High	High	High
High	M1AHY2	Basic 7S globulin 2 small subunit	41.451	25	10	134	5	98.75	10	0.984	1.077	1.651	1.148	0.982473	0.936664	0.839031	0.933516	78.11	51.89	86.36	52.98	110.2	92.6	88.8	120.6	96.4	91.4	33.27	45.34	41.23	21.78	52.8	3.95	High	Peak Found	Peak Found	High	High	High	High	High	High	High	High	High	Peak Found	High	High	High
High	M1AHY3	Basic 7S globulin 2 small subunit	31.175	21	8	45	5	34.35	8	1.142	1.315	1.387	1.313	0.956998	0.689105	0.94472	0.893827	86.5	52.18	75.5	52.82	37.3	183.8	68.2	154	33.1	123.5	53.7	30.67	60.96	15.71	37.55	43.74	High	Peak Found	Peak Found	High	Peak Found	High	Peak Found	High	Peak Found	High	High	High	Peak Found	Peak Found	Peak Found	High
High	M1AHY4	Basic 7S globulin 2 small subunit	85.252	43	14	136	11	116.6	14	4.815	1.463	10.458	2.237	0.000366147	0.353653	1.86591e-08	0.315388	83	48.37	89.71	75.06	107.9	58	278.7	81.1	34	40.3	62.13	15.81	19.16	58.56	37.06	5.49	High	High	High	High	High	High	High	High	High	High	High	High	Peak Found	Peak Found	High	High
High	M1AHY9	Aluminum-induced protein	23.699	28	5	76	5	70.82	5	0.869	0.949	0.878	0.708	0.954425	0.999937	0.766517	0.980734	82.82	31.57	72.67	55.39	113.3	91.8	114.2	55.1	130	95.6	71.52	23.08	39.03	49.09	55.36	20.08	High	Peak Found	High	High	High	High	High	High	High	High	High	High	High	High	High	High
High	M1AHZ0	CONSTANS interacting protein 2b	9.991	13	3	15	3	16.75	3	0.565	0.702	1.429	0.496	0.74029	0.777582	0.935624	0.866411	113.53	23.71	69.95	40.39	46.7	127.3	93.1	98.1	64	170.8	59.89	9.95	42.49	42.24	75.31	11.05	High	Peak Found	Peak Found	Peak Found	High	Peak Found	High	Peak Found	High	High	Peak Found	High	Peak Found	Peak Found	Peak Found	High
High	M1AHZ4	NEDD8-activating enzyme E1 catalytic subunit	44.481	31	10	105	10	44.03	10	1.147	0.905	1.372	0.686	0.967858	0.998957	0.963963	0.982388	50.81	43.4	78.41	53.99	85.1	93.9	156.2	69.7	84.9	110.3	29.94	29.77	49.92	15.63	47.99	26.04	High	High	High	High	High	High	High	High	High	High	High	High	Peak Found	High	High	High
High	M1AHZ8	Glutaredoxin-dependent peroxiredoxin	14.399	18	3	16	3	27.97	3	0.763	1.306	2.315	3.044	0.952035	0.793461	0.550679	0.137992	79.92	44.25	81	40.51	22.5	94.7	120.7	218.6	50.8	92.6	40.36	43.2	17.1	31.95	57.18	43.48	Peak Found	Peak Found	Peak Found	Peak Found	High	High	High	Peak Found	High	High	High	High	Peak Found	Peak Found	Peak Found	Peak Found
High	M1AI12	Chaperone protein dnaJ	20.465	18	5	30	5	50.37	5	1.679	0.929	1.623	0.842	0.877078	0.999937	0.854753	0.988837	101.01	36.17	60.09	30.39	4.3	192.4	8.7	165.5	2.3	226.8	50.34	31.48	43.1	37.31	55.67	14.14	Peak Found	Peak Found	Peak Found	High	High	High	Peak Found	Peak Found	Peak Found	High	Peak Found	High	Peak Found	Peak Found	Peak Found	High
High	M1AI33	Stachye synthase	52.069	19	10	16	10	17.22	10	0.813		3.418	1.664	0.967858		0.20376	0.878614	53.16		100.61	59.75	96.9	26.2	294.7	54.3	114.7	13.1	15.28	69.79	114.59	48.26	79.98	12.37	Peak Found	Peak Found	Peak Found	Not Found	Peak Found	Peak Found	Peak Found	Peak Found	High	Peak Found	Peak Found	Peak Found	Peak Found	Peak Found	Peak Found	Peak Found
High	M1AI36	RNA helicase	75.068	27	16	83	16	80.21	16	0.826	0.876	0.391	0.723	0.953163	0.983592	0.204981	0.987617	53.87	60.52	97.13	68.28	61.9	172.3	35.9	113.2	76.3	140.5	37.24	51.41	78.44	59.24	35.73	36.5	High	Peak Found	Peak Found	Peak Found	High	High	Peak Found	High	Peak Found	High	High	High	Peak Found	High	High	High
Medium	M1AI38	Nitrogen fixation protein nifU	2.118	6	1	1	1	0	1		0.755	100	0.618		0.967992	1.17946e-16	0.972437		87.9		46.23		143.5	132.4	133		191.1		88.11		40.5		37.08	Not Found	Not Found	Not Found	Not Found	Peak Found	High	Peak Found	Not Found	Not Found	Peak Found	Peak Found	Peak Found	Not Found	Not Found	Not Found	Peak Found
High	M1AI54	Ran GTPase-activating protein 2	32.576	20	8	40	8	27.2	8	0.299	0.902	1.446	0.625	0.0364784	0.999937	0.944231	0.976625	96.01	83.35	91.51	79.08	27.3	69.6	214.4	57.1	115.7	115.9	43.58	15.86	8.14	38.36	58.14	11.51	Peak Found	Peak Found	Peak Found	High	High	High	High	High	High	High	Peak Found	High	Peak Found	High	High	High
High	M1AI59	DUF4149 domain-containing protein	7.022	10	2	19	2	13.31	2	0.927	1.049	0.199	1.221	0.972482	0.973773	0.0184187	0.948506	25.33	23.15	67.55	37	160	85.5	22.1	99.5	150.4	82.5	27.56	13.6	81.21	29.57	11.67	23.12	High	High	High	High	High	High	Peak Found	Peak Found	High	High	High	High	High	High	Peak Found	High
High	M1AI64	DNA replication licensing factor MCM7	33.504	14	9	88	9	31.66	9	0.964	0.83	1.416	0.467	0.990438	0.952842	0.95382	0.854422	94.84	42.18	73.88	51.33	109.5	102.2	126.6	57	76.4	128.3	69.59	32.16	56.07	18.08	55.87	18.1	High	Peak Found	High	High	High	High	High	High	High	High	High	High	Peak Found	High	High	High
High	M1AIA5	L24 ribomal protein	45.129	37	8	210	3	260.91	8	0.903	0.66	1.327	0.477	0.967858	0.475182	0.980408	0.866411	60.49	39.96	66.52	46.43	119.1	85.4	114.1	51.5	118.1	111.8	52.2	31.13	49.12	23.99	39.81	15.23	High	Peak Found	High	High	High	High	High	High	High	High	Peak Found	High	Peak Found	High	High	High
High	M1AIC8	Purple acid phphatase	46.388	13	8	185	1	124.51	8		100		100		4.34085e-16		3.62386e-16						369.4		230.6				62.27		72.68			Not Found	Not Found	Not Found	Peak Found	High	High	Not Found	Not Found	Not Found	Peak Found	High	High	Not Found	Not Found	Not Found	Not Found
High	M1AID3	spermidine synthase	17.388	14	4	38	3	33.42	4	0.702	1.055	0.972	1.034	0.882762	0.953173	0.975459	0.964722	65.07	20.15	64.16	35.75	61.7	115.6	96.7	108.4	100.5	117.1	31.39	24.73	35.66	12.71	22.37	24.67	Peak Found	Peak Found	Peak Found	High	High	High	Peak Found	High	High	High	High	High	High	High	High	High
High	M1AID5	Splicing factor 3a	21.149	15	7	29	7	19.26	7	1.007	0.954	1.617	0.439	0.994941	0.997504	0.838252	0.782649	82.26	30.04	72.84	69.03	98.1	109.2	156.2	33.4	79.1	124.1	26.63	8.51	41.26	43.96	38.1	11.55	High	Peak Found	High	High	High	High	High	High	Peak Found	Peak Found	Peak Found	High	High	High	High	High
Medium	M1AIE7	Pentatricopeptide repeat-containing protein	2.064	2	1	1	1	0	1	2.082	1.141	1.484	1.453	0.77263	0.969066	0.91781	0.933516	0	28.83	0	20.81	48.6	172.6	34.6	192	23.3	128.9		15.9		25.42		26.61	Peak Found	Not Found	Not Found	Peak Found	Peak Found	High	Peak Found	Not Found	Not Found	Peak Found	Peak Found	Peak Found	Not Found	Not Found	Peak Found	Peak Found
Medium	M1AIF5	ADP-ribylation factor	2.498	6	1	1	1	1.64	1	0.01	1.098	0.01	1.592	1.31279e-16	0.969389	1.17946e-16	0.884589		56.36		50.08		158.4		229.7	67.7	144.2		12.72		29.04	2.55	54.32	Not Found	Not Found	Not Found	Peak Found	Peak Found	Not Found	Not Found	Not Found	Not Found	Not Found	Peak Found	High	Not Found	Peak Found	Peak Found	Peak Found
Medium	M1AIF8	Pom30 protein	2.182	5	1	1	1	0	1	4.403	1.135	0.434	2.298	0.218119	0.973773	0.767108	0.760475	0	55.64	0	31.61	309.8	48.5	30.5	98.1	70.4	42.7		50.47		27.5		2.53	Not Found	Peak Found	Not Found	Peak Found	Not Found	Peak Found	Peak Found	Not Found	Not Found	Peak Found	Peak Found	High	Peak Found	Not Found	Not Found	Not Found
High	M1AIG1	ABC-type xenobiotic transporter	5.035	1	2	2	2	0	2	0.01	2.656	2.399	2.012	1.31279e-16	0.101804	0.6553	0.798315		55.81	0	40.92		191.7	108.7	154.8	45.3	99.5		31.64		43.53		43.93	Not Found	Not Found	Not Found	Peak Found	Peak Found	High	Peak Found	Not Found	Not Found	Peak Found	Peak Found	High	Peak Found	Not Found	Not Found	Not Found
High	M1AII4	protein-serine/threonine phphatase	7.354	7	2	3	2	0	2	0.462	0.547	1.564	0.586	0.807744	0.642948	0.84566	0.961064	112.17	35.77	65.66	121.25	19.5	69.1	237.3	73.9	83.1	117.1	110.28	20.25	42.25	36.97	82.52	9.31	Peak Found	Peak Found	Peak Found	Peak Found	Peak Found	Peak Found	Peak Found	Peak Found	High	Peak Found	Peak Found	Peak Found	Peak Found	High	Peak Found	Peak Found
High	M1AIL6	Dipeptidyl peptidase IV	6.323	4	2	5	2	0	2	1.65	0.779	1.861	0.896	0.89225	0.969612	0.820422	0.993085	16.37	44.86	16.48	54.86	71.3	131.8	96.9	103.6	43.3	153.2	22.79	44.8	40.94	24.64	8.33	36.48	Peak Found	Peak Found	Peak Found	Peak Found	Peak Found	High	Peak Found	Peak Found	Peak Found	Peak Found	Peak Found	High	Peak Found	Not Found	Peak Found	Peak Found
High	M1AIM0	40S ribomal protein S12	18.526	33	3	38	1	64.07	3		0.628	100	0.4		0.853725	1.17946e-16	0.866411		58.44		35.67		152.5	108.3	96.2		243		46.32	52.87	26.35		40.62	Not Found	Not Found	Not Found	Peak Found	Peak Found	High	Peak Found	Peak Found	Peak Found	Peak Found	Not Found	Peak Found	Not Found	Not Found	Not Found	Peak Found
High	M1AIR8	26S protease regulatory subunit 7 homolog A	123.935	55	24	418	2	286.8	24	1.17	0.796	1.099	0.641	0.967858	0.853434	0.95629	0.941173	79.32	34.56	71.93	46.46	158.8	64.7	101.5	60.2	130.7	84.1	18.18	7.96	8.82	11.56	11.27	8.82	Peak Found	Peak Found	Peak Found	Peak Found	Not Found	Peak Found	Peak Found	High	High	Peak Found	Not Found	Not Found	Not Found	High	Peak Found	Peak Found
High	M1AIT2	D-3-phphoglycerate dehydrogenase	66.046	20	11	206	7	240.47	11	0.644	0.868	0.928	0.575	0.815854	0.973773	0.98299	0.933516	82.25	34.78	49.67	69.58	20.3	169.2	50.2	88.6	63.1	208.6	24.77	27.39	5.02	65.08	49.03	32.61	Peak Found	Peak Found	Peak Found	High	High	High	Peak Found	Peak Found	High	High	High	High	High	Peak Found	Peak Found	High
High	M1AIT4	RNA-binding protein with multiple splicing	6.933	8	2	4	2	3.36	2	1.255	0.654	0.01	0.251	0.964518	0.744135	1.17946e-16	0.533951	36.85	55.15		39.33	53.4	158.3		66	42.6	279.7		55.94		38.84	52.84	44.37	Peak Found	Not Found	Not Found	Peak Found	Peak Found	Peak Found	Not Found	Not Found	Not Found	Peak Found	Peak Found	Peak Found	Peak Found	Peak Found	Peak Found	Peak Found
High	M1AIU0	O-fucyltransferase family protein	13.93	15	4	13	4	6.02	4	1.026	1.187	0.846	0.447	0.971704	0.889897	0.988207	0.858945	47.29	32.91	78.14	29.16	123.8	137.7	63.2	49.2	97	129.1	75.87	48.07	107.2	32.02	31.56	28.98	Peak Found	Peak Found	High	High	High	High	Peak Found	Peak Found	High	Peak Found	Peak Found	High	Peak Found	Peak Found	High	Peak Found
High	M1AIV3	Small heat stress protein class CIII	10.433	21	2	2	2	2.16	2	1.312	0.01	7.702	3.12	0.956899	4.34085e-16	0.0182308	0.478013	104.16		87.72	31.82	36.7		255.1	213.9	25.8	68.6	8.22		28.99	29.68	86.8		Peak Found	Peak Found	Peak Found	Not Found	Not Found	Not Found	Peak Found	Peak Found	High	Peak Found	Peak Found	Not Found	Peak Found	Peak Found	Not Found	Peak Found
High	M1AIV9	Pectinesterase	140.902	32	17	908	15	1356.94	17	1.046	1.317	0.371	1.172	0.997481	0.460479	0.0041202	0.932862	70.76	46.86	89.1	43	186.1	63.6	49.9	62.3	175.8	62.3	41.43	40.41	27.78	51.24	65.91	22.11	High	High	High	High	High	High	High	High	High	High	High	High	High	High	High	High
High	M1AIW2	Ovule receptor-like kinase 28	4.898	2	1	11	1	1.83	1	0.875	0.902	0.629	0.874	0.971457	0.999937	0.89592	0.993613	19.24	9.91	7.29	15.41	102.3	100.5	72.8	97.4	115.6	111.4	23.92	0.65	2.18	15.93	21.53	8.71	High	Peak Found	High	High	High	High	Peak Found	Not Found	Peak Found	High	High	High	High	High	Peak Found	Peak Found
High	M1AIW8	Mitogen-activated protein kinase kinase	7.04	10	3	9	3	1.68	3	1.752	0.853	1.525	0.215	0.633473	0.986954	0.872641	0.256764	105.96	78.6	65.71	90.16	184.8	50.7	175.3	10.5	118.3	60.3	23.61	23.73	17.34	89.01	14.34	11.41	Peak Found	Peak Found	Peak Found	Peak Found	High	High	Peak Found	High	Peak Found	Peak Found	Peak Found	Peak Found	Peak Found	Peak Found	Peak Found	Peak Found
Medium	M1AIX6	Exo84_C domain-containing protein	2.078	2	1	2	1	0	1		0.463	100	0.108		0.544295	1.17946e-16	0.0467516		87.88		98.2		135.9	71.5	38.3		354.3		89.63				66.76	Not Found	Not Found	Not Found	Peak Found	Peak Found	High	Not Found	Peak Found	Not Found	Not Found	Not Found	Peak Found	Not Found	Not Found	Not Found	Peak Found
High	M1AJ01	Polyadenylate-binding protein	18.498	13	4	35	2	26.34	4	1.185	0.91	1.439	0.855	0.95858	0.999937	0.945176	0.991037	49.33	16.09	71.33	17.21	125.4	72.6	158.1	65.3	100.8	77.9	48.71	7.3	53.8	10.33	14.22	10.68	Peak Found	Peak Found	Peak Found	Peak Found	High	Peak Found	Peak Found	High	High	High	Peak Found	Peak Found	High	High	High	High
High	M1AJ16	Dihydrolipoamide acetyltransferase component of pyruvate dehydrogenase complex	7.314	5	2	23	1	12.41	2	1.485	1.003	1.19	0.973	0.845822	0.972534	0.992978	0.976625	24.55	16.58	25.35	8.71	127.3	91	106.4	88.2	96.5	90.7	11.44	17.09	11.21	13.89	28.23	10.08	Peak Found	Peak Found	Peak Found	High	Peak Found	Peak Found	Peak Found	Peak Found	Peak Found	Peak Found	Peak Found	Peak Found	Peak Found	Peak Found	Peak Found	Peak Found
High	M1AJ32	Eukaryotic translation initiation factor 3 subunit I	75.912	60	15	118	15	119.47	15	0.383	0.568	2.348	0.385	0.148351	0.146515	0.367632	0.592945	109.55	44.54	105.32	84.33	25.2	84.6	162.4	77	66.1	184.6	47.63	33.99	18.15	26.08	89.35	10.29	High	Peak Found	Peak Found	High	High	High	High	High	High	High	Peak Found	High	Peak Found	High	Peak Found	High
High	M1AJ40	Chorismate mutase	5.154	8	2	11	2	1.78	2	0.946	1.335	0.8	1.553	0.967858	0.785567	0.794582	0.893445	4.94	20.78	53.94	21.45	192.4	19.5	155	23.9	193.6	15.6	3.28	15.48	47.62	3.57	7.05	6.23	Peak Found	Peak Found	Peak Found	High	High	High	Peak Found	Peak Found	Peak Found	High	High	High	Peak Found	Peak Found	Peak Found	Peak Found
Medium	M1AJ42	Leucine-rich repeat family protein	2.425	1	1	2	1	0	1	100	1.026	100	2.728	1.31279e-16	0.995922	1.17946e-16	0.592945		20.58		71.3	30.4	82.1	88.3	312.8		86.4	112.53	31.49	50.69	47.74		33.84	Peak Found	Peak Found	Peak Found	Peak Found	Peak Found	Peak Found	Peak Found	Peak Found	Peak Found	Peak Found	Peak Found	High	Not Found	Not Found	Not Found	Peak Found
Medium	M1AJ53	Gibberellin-regulated protein 1	2.021	10	1	4	1	0	1		1.028		1.065		0.986954		0.98172		114.84		77.23		193		209.9		197.1		70.93		60.05		86.13	Not Found	Not Found	Not Found	Peak Found	High	High	Not Found	Not Found	Not Found	Peak Found	Peak Found	Peak Found	Not Found	Not Found	Not Found	Peak Found
High	M1AJ64	Small heat-shock protein homolog protein	16.2	27	5	9	5	5.2	5	2.997	1.048	5.905	1.212	0.11631	0.981124	0.0219041	0.961012	92.91	115.18	117.1	69.42	94.8	69.6	248.3	86.4	49.2	51.6	73.85	107	37.75	28.9	104.67	33.88	Peak Found	Peak Found	Peak Found	High	Peak Found	Peak Found	High	High	High	Peak Found	Peak Found	Peak Found	Peak Found	Peak Found	Peak Found	Peak Found
High	M1AJ68	Alkaline/neutral invertase	48.562	21	11	66	5	41.16	11	0.602	0.883	0.716	0.541	0.685317	0.995922	0.794582	0.930745	78.3	34.26	79.75	80.13	44.7	133.5	64.7	106.3	94.7	156	33.61	3.17	22.25	21.22	38.19	10.8	Peak Found	Peak Found	Peak Found	High	High	High	Peak Found	Peak Found	High	High	Peak Found	Peak Found	Peak Found	High	Peak Found	High
High	M1AJA2	Protein MYG1	127.627	63	19	358	19	350.17	19	1.357	1.038	1.241	0.857	0.89225	0.970884	0.995588	0.996322	38.39	27.83	53.49	33.93	114.3	111.9	88.6	90	96.5	98.6	13.82	17.63	37.45	7.67	30.59	7.31	High	High	High	High	High	High	High	High	High	High	High	High	High	High	High	High
High	M1AJE1	Disease resistance protein RGA3	3.94	1	1	6	1	0	1	1.207	1.067	0.798	2.023	0.954425	0.986954	0.935624	0.815778	59.05	37.51	66.84	71.33	188.6	12.4	128.9	23.5	234.3	12.4	33.26	36.82	41.95	68.43	42.07	19.29	High	High	High	Not Found	Peak Found	Peak Found	High	Peak Found	Peak Found	Peak Found	Peak Found	Not Found	Peak Found	High	High	Peak Found
High	M1AJG6	phphomevalonate kinase	13.605	11	4	11	4	5.97	4	0.936	0.894	1.483	0.654	0.967858	0.998957	0.914684	0.978241	96.88	63.47	98.98	87.28	70.5	67.5	179.6	31.5	84.9	166	69.71	62.3	48.6	66.28	10.57	27	Peak Found	Peak Found	Peak Found	Peak Found	High	High	Peak Found	Peak Found	High	Peak Found	Peak Found	High	Peak Found	High	High	Peak Found
Medium	M1AJH0	FeS_assembly_P domain-containing protein	2.404	16	1	2	1	0	1		1.047	100	1.658		0.99349	1.17946e-16	0.893445		83.08		65.54		139.4	61.5	249		150.1		47.88				70.52	Not Found	Not Found	Not Found	Peak Found	Peak Found	High	Not Found	Peak Found	Not Found	Not Found	Not Found	High	Not Found	Not Found	Not Found	Peak Found
High	M1AJI3	Lyase	4.141	4	1	6	1	0	1	1.641	1.446	0.01	1.698	0.854071	0.708274	1.17946e-16	0.850647	91.33	74.56		89.32	123.5	140		164.4	75.3	96.8	41.43	37.2		44.73	76.57	75.4	High	Peak Found	Peak Found	Peak Found	Peak Found	High	Not Found	Not Found	Not Found	Peak Found	Peak Found	High	Peak Found	Peak Found	Peak Found	Peak Found
High	M1AJK1	NADPH--cytochrome P450 reductase	8.561	5	2	7	2	0	2		1.416	100	2.327		0.769425	1.17946e-16	0.644759		28.71		23.98		170.5	63.5	250.5		115.5		22.37	29.39	15.75		21.49	Not Found	Not Found	Not Found	Peak Found	High	Peak Found	Peak Found	Not Found	High	High	Peak Found	High	Not Found	Not Found	Not Found	Peak Found
High	M1AJK7	Argininuccinate lyase	64.005	37	15	100	15	77.01	15	0.78	1.158	1.336	1.211	0.92348	0.865921	0.988207	0.933516	74.4	28.18	67.08	48.41	60.6	110	130.5	128.2	73.4	97.3	8.9	10.63	43.23	10.72	21.04	9.75	High	Peak Found	Peak Found	High	High	High	High	High	High	High	High	High	High	High	High	High
High	M1AJM3	Clathrin coat assembly	55.815	36	13	118	13	64.52	13	1.333	0.823	1.389	0.727	0.889767	0.952842	0.972327	0.983486	43.79	16.98	31.29	28.34	115.1	93.4	117.7	74.8	87.1	112	23.2	5.7	14.59	10.92	4.69	4.21	High	High	High	High	High	High	High	High	High	High	High	High	High	High	High	High
High	M1AJN8	Rab geranylgeranyl transferase	16.543	9	6	20	6	3.29	6	1.007	0.835	0.885	0.634	0.99579	0.970884	0.9697	0.96567	106.88	56.26	114.88	79.8	137.5	125.2	57.7	86.6	69.8	123.3	14.4	57.11	70.69	47.03	40.96	53.98	High	High	Peak Found	Peak Found	High	High	Peak Found	High	Peak Found	Peak Found	Peak Found	High	Peak Found	High	Peak Found	Peak Found
High	M1AJR9	Nucleic acid-binding protein	19.509	26	3	37	3	27.8	3	0.746	0.541	1.177	0.532	0.886686	0.111468	0.999736	0.907694	84.57	45.33	75.98	44.04	71.4	64.3	96.6	74.4	137.5	155.8	68.33	38.53	56.46	41.44	24.88	11.36	High	Peak Found	High	High	Peak Found	High	High	Peak Found	High	High	Peak Found	High	High	High	High	High
High	M1AJS3	DnaJ	12.998	15	3	7	3	6.75	3	0.831	0.974	2.17	1.165	0.967858	0.999937	0.617535	0.96567	90.66	49.49	80.32	67.37	36.6	123.1	144.4	136.1	41.9	117.9	92.54	16.91	37.05	53.85	88.75	20.21	Peak Found	Not Found	Peak Found	High	Peak Found	Peak Found	High	High	Peak Found	Peak Found	Peak Found	Peak Found	Peak Found	High	Peak Found	High
Medium	M1AJU4	Pentatricopeptide repeat-containing protein	1.938	3	1	1	1	0	1																									Not Found	Not Found	Not Found	Not Found	Not Found	Not Found	Not Found	Not Found	Not Found	Not Found	Not Found	Not Found	Not Found	High	Not Found	Not Found
High	M1AJV5	26S proteasome non-ATPase regulatory subunit 2 homolog	270.113	49	38	857	35	946.49	38	1.233	1.011	1.18	0.918	0.9505	0.981124	0.988463	0.988837	70.66	39.94	56.03	47.54	100.2	109.1	90.3	95.1	105.8	99.6	20.82	18.91	23.57	14.46	26.05	17.19	High	High	High	High	High	High	High	High	High	High	High	High	High	High	High	High
High	M1AJW5	Fasciclin-like arabinogalactan protein 1	26.708	18	4	56	4	41.62	4	0.534	1.282	0.151	1.31	0.457327	0.591585	0.000998605	0.853159	77.73	26.99	58.81	39.22	23	166.4	6.3	213.5	56.6	134.2	35.23	14.02	56.28	39.6	45.76	22.91	High	High	High	High	High	High	High	Peak Found	Peak Found	High	High	High	High	Peak Found	High	High
High	M1AJW6	GTP-binding protein	52.187	57	13	179	6	183.38	13	1.049	0.813	1.02	0.714	0.997481	0.887957	0.898179	0.978241	74.11	24.1	60.9	40.67	133.5	79.6	107.8	76.7	108.4	94	29.39	11.65	41.14	16.66	3.33	8.48	High	Peak Found	High	High	High	High	High	Peak Found	High	Peak Found	Peak Found	High	High	Peak Found	High	High
Medium	M1AJY6	Lectin kinase	2.224	2	1	1	1	0	1	1.694	1.006	0.01	1.349	0.873434	0.987449	1.17946e-16	0.933516	0	14.84		37.21	47.2	164		196.3	27.9	164.6		7.57		38.63		17.37	Not Found	Peak Found	Not Found	High	Peak Found	Peak Found	Not Found	Not Found	Not Found	Not Found	Peak Found	Peak Found	Not Found	Not Found	Peak Found	Peak Found
High	M1AJZ7	V-type proton ATPase subunit F	20.475	42	5	43	5	40.28	5	1.114	1.194	0.561	1.242	0.967858	0.74992	0.340468	0.914937	44.28	28.8	65.27	53.72	121.8	100.5	83.2	90.5	129.5	74.5	22.1	19.49	43.73	34.15	25.86	16.31	High	Peak Found	High	High	High	High	Peak Found	High	High	High	High	High	High	High	High	High
High	M1AK11	Gibberellin 3-beta-dioxygenase	40.18	37	9	55	9	51.68	9	0.948	0.649	2.179	0.468	0.978273	0.437351	0.524859	0.852801	87.97	36.32	104.14	65.23	66	105.1	87.2	92.4	85.3	164	31.5	15.97	81.71	43.81	42.9	4.46	Peak Found	Peak Found	High	High	High	High	High	High	High	High	High	High	Peak Found	High	Peak Found	High
High	M1AK23	Allantoate amidohydrolase	2.667	4	1	5	1	0	1	0.357	0.786	0.211	0.748	0.119146	0.886815	0.00893811	0.988837	55.01	30.78	40.29	43.77	18.8	165.7	11.1	141	52.7	210.7	64.22	8.96	16.06	35.35	34.28	25.43	Peak Found	Peak Found	Peak Found	High	Peak Found	High	Peak Found	Peak Found	Peak Found	Peak Found	Peak Found	High	Peak Found	Peak Found	Peak Found	High
High	M1AK28	choline-phphate cytidylyltransferase	7.53	12	3	5	3	2.46	3	3.6	0.679		0.409	0.381736	0.841966		0.83847	68.32	36.27		73.17	79	176.7	11.2	75.6	13.8	243.7	52.36	44.18		69.57		17.66	Peak Found	Not Found	Peak Found	Peak Found	Peak Found	High	Peak Found	Not Found	Not Found	Peak Found	Not Found	Peak Found	Peak Found	Not Found	Not Found	Peak Found
High	M1AK31	Ubiquitin specific protease 39 and snrnp assembly factor	19.898	10	4	16	4	6.22	4	0.946	0.866	1.302	0.561	0.997481	0.986954	0.970944	0.933516	124.7	66.71	108.32	46.03	86.3	101.9	101.2	68.9	116.5	125.1	48.57	6.16	23.01	30.99	47.88	26.01	Peak Found	Peak Found	High	High	High	High	Peak Found	Peak Found	High	High	Peak Found	High	Peak Found	High	Peak Found	High
High	M1AK77	phphoglycerate mutase (2,3-diphphoglycerate-dependent)	3.34	3	1	1	1	0	1	2.874	0.994	4.541	0.864	0.339249	0.995797	0.123992	0.994718	28.32	34.37	34.56	38.44	129.2	74.8	204.1	71.6	45	75.3	25.22	31.96	35.81	32.13	7.7	20.07	Peak Found	Peak Found	Peak Found	Peak Found	Peak Found	Peak Found	Peak Found	Peak Found	Peak Found	Peak Found	High	Peak Found	Not Found	Peak Found	Peak Found	Peak Found
Medium	M1AKA1	Transporter	2.57	3	1	6	1	1.84	1	2.956	0.114	1.471	0.098	0.533194	1.07781e-07	0.901775	0.0326917	26	0	67.27	267.78	100.5	38.2	54.8	33.1	37.2	336.2	19.73		139.55	123.72	26.69		High	Peak Found	Peak Found	Peak Found	Not Found	Not Found	Peak Found	High	Peak Found	Peak Found	Peak Found	Not Found	Peak Found	High	High	Peak Found
High	M1AKA7	Periplasmic beta-glucidase	50.365	17	9	158	9	172.55	9	0.417	0.994	1.084	0.549	0.120988	0.990586	0.956456	0.915224	100.95	60.2	81.82	68.91	50.2	79.5	128.7	49.3	221	71.4	85.78	39.42	66.53	41.92	50.99	38.65	High	Peak Found	High	High	High	High	High	High	High	High	High	High	High	High	High	High
High	M1AKC9	Glutamine cyclotransferase	10.182	11	2	25	2	15.26	2	0.391	0.968	0.52	0.98	0.166971	0.997504	0.185351	0.987617	85.3	19.7	93.92	22.53	69.1	88.9	79.4	110.8	159.2	92.5	42.13	24.64	82.27	21.6	73.94	13.05	Peak Found	High	High	High	High	High	High	High	High	High	High	High	High	Peak Found	High	High
High	M1AKD9	Heat shock protein 83	283.471	47	41	1345	12	1692.95	41	1.741	1.291	2.816	1.086	0.588095	0.529642	0.125891	0.961012	107.21	71.39	112.91	76.92	127.9	76.5	148.5	83	105.1	58.9	80.6	65.69	98.13	49.61	43.63	43.33	High	High	High	High	High	High	High	High	High	High	High	High	High	High	Peak Found	High
High	M1AKF3	Glycyltransferase	39.608	13	7	106	2	84.35	7	0.746	0.925	0.612	1.238	0.917866	0.999937	0.777896	0.933516	68.14	41.74	73.91	31.43	75.3	102.2	77.5	124.6	124.9	95.5	30.71	25.01	44.75	17.45	42.57	16.8	Peak Found	Peak Found	High	High	Peak Found	High	Peak Found	Peak Found	Peak Found	High	High	High	Peak Found	High	High	High
High	M1AKF4	UDP-xyle phenolic glycyltransferase	47.478	35	8	95	4	84.9	8	1.763	1.032	1.671	1.243	0.596794	0.959194	0.830828	0.880639	82.8	63.19	84.64	57.96	101.2	106.1	116.4	108.3	64.8	103.1	20.9	36.86	5.43	22.43	26.43	29.36	High	Peak Found	High	High	High	High	Peak Found	Peak Found	Peak Found	High	High	High	Peak Found	Peak Found	High	High
High	M1AKL9	SKP1-like protein	21.936	43	5	65	3	34.86	5	1.339	0.766	1.068	0.73	0.89225	0.858347	0.966384	0.983486	28.3	33.96	63.23	50.4	96.2	101.3	94.4	104.1	70.3	133.8	23.71	8.24	48.85	17.46	1.96	16.14	High	High	High	High	High	High	High	Peak Found	High	High	High	High	Peak Found	High	Peak Found	High
High	M1AKN6	Phpholipase D	34.837	13	9	200	7	116.84	9	1.237	1.365	0.704	2.109	0.940231	0.583697	0.845692	0.444953	68.12	58.02	102.88	61.74	70.4	134.9	47.9	195.7	56.2	94.9	10.82	5.59	75.53	28.02	21.45	40.24	Peak Found	High	High	High	High	High	Peak Found	High	Peak Found	High	High	High	Peak Found	Peak Found	Peak Found	High
High	M1AKP3	Choline kinase	7.676	13	2	10	2	10.16	2	0.403	0.9	0.814	0.835	0.691349	0.998957	0.989999	0.999896	72.65	22.72	87.21	14.17	16.5	191.6	25.8	150.5	12.1	203.5	62.23	9.96	59.53	20.95	118.68	6.05	Peak Found	Not Found	Peak Found	High	Peak Found	High	Peak Found	Not Found	Peak Found	High	High	High	Peak Found	Peak Found	Not Found	High
High	M1AKU4	Sinapyl alcohol dehydrogenase 2	92.479	37	9	625	2	1096.59	9	0.559	0.864	0.567	0.6	0.437886	0.96692	0.151029	0.917962	52.99	32.7	54.85	61.23	72.4	119.4	69	114.4	102.1	122.7	6.45	18	12.57	41.57	46.02	25.19	High	High	High	High	High	High	High	High	High	High	High	High	High	High	High	High
High	M1AKU6	Sinapyl alcohol dehydrogenase 2	19.572	19	2	79	2	56.89	2	0.373	0.715	0.981	0.449	0.201753	0.746243	0.989999	0.821855	138.09	35.82	144.27	50.12	19.2	162.6	64.5	99.7	52.6	201.4	79.64	25.25	45.93	62.15	117.24	17.5	High	Peak Found	High	High	High	High	High	High	High	High	High	High	Peak Found	High	High	High
High	M1AKV0	Prefoldin subunit 6	8.425	26	2	8	2	10.66	2	0.806	0.702	0.737	0.482	0.967858	0.78907	0.973659	0.861529	34.94	22.65	0	62.54	35.2	173.2	10	110.4	12.2	259.2	74.2	23.43		61.33	14.49	11.02	Peak Found	Not Found	Peak Found	High	Peak Found	Peak Found	Not Found	Not Found	Peak Found	High	Peak Found	Peak Found	Peak Found	Not Found	Peak Found	High
High	M1AKV3	Proteasome subunit alpha type	79.14	71	16	164	4	190.8	16	0.506	0.503	1.554	0.354	0.304636	0.0131324	0.901775	0.373721	87.57	50.39	95.53	91.05	52.1	88.1	137.6	68.7	83.1	170.5	20.35	19.58	30.63	35.58	62.52	8.19	Peak Found	Peak Found	Peak Found	High	Peak Found	High	High	High	High	High	Peak Found	High	Peak Found	High	Peak Found	High
High	M1AL00	Ferredoxin-dependent glutamate synthase 1	100.893	19	24	127	24	56.75	24	0.728	1.32	0.902	2.012	0.879014	0.591585	0.89976	0.544499	71.36	54.76	67.5	57.08	56.7	132.6	69.7	177.9	70.6	92.4	48.05	7.35	56.83	30.33	20.69	34.64	High	Peak Found	High	High	High	High	High	High	Peak Found	High	High	High	High	High	High	High
High	M1AL02	guanylate kinase	16.871	15	4	15	4	12.87	4	4.926	0.484	1.073	0.166	0.0356385	0.0857242	0.989999	0.035401	119.46	34.74	84.34	33.04	52	159.6	20.9	47.1	19.4	301.1	116.1	25.43	22.86	26.48	64.85	18.28	Peak Found	Peak Found	Peak Found	Peak Found	High	High	Peak Found	Peak Found	Peak Found	Peak Found	Not Found	Peak Found	Peak Found	Peak Found	Peak Found	High
High	M1AL41	Calcium ion binding protein	25.371	40	7	41	6	19.92	7	1.099	0.962	1.203	1.038	0.967858	0.994344	0.999426	0.967756	48.07	21.13	68.61	33.73	116	75.5	118.1	95.1	112.8	82.5	11.94	10.1	33.5	15.74	46.62	7.27	High	High	High	High	High	High	High	High	High	High	Peak Found	High	High	Peak Found	High	High
High	M1AL50	S-adenylmethionine-dependent methyltransferase At5g38100	6.074	7	2	5	1	0	2	100	1.14	100	1.316	1.31279e-16	0.952842	1.17946e-16	0.933516		50.56		40.5	39.4	164.5	21.5	204.2		170.4	117.07	29.13	44.93	35.87		45.49	Peak Found	Peak Found	Not Found	Not Found	High	Peak Found	Peak Found	Peak Found	Not Found	Peak Found	Peak Found	Peak Found	Not Found	Not Found	Not Found	Peak Found
Medium	M1AL76	Transmembrane 9 superfamily member	2.565	3	1	1	1	0	1	0.01	0.776	0.01	1.836	1.31279e-16	0.970884	1.17946e-16	0.853159		92.57		6.29		121.7		288.1	33.4	156.9		86.98		5.99			Not Found	Not Found	Not Found	Peak Found	High	Peak Found	Not Found	Not Found	Not Found	Peak Found	Peak Found	Not Found	Peak Found	Not Found	Not Found	Peak Found
High	M1ALA3	Proteasome subunit beta	66.163	44	9	177	9	219.42	9	0.777	0.78	2.351	0.626	0.882762	0.842705	0.310927	0.950988	71.13	26.17	66.79	44.13	69.4	79.6	196.2	73.1	75.4	106.4	37.08	16.01	40.51	52.53	62.28	1.24	High	High	High	High	High	High	High	High	High	High	High	High	High	High	High	High
High	M1ALA6	Ripening regulated protein DDTFR10	179.938	72	18	636	11	915.86	18	1.264	1.121	1.16	0.884	0.931712	0.875125	0.979792	0.993085	33.63	23.67	41.17	48	113.8	104.5	98.9	84.4	100.1	98.4	11.5	9.23	16.84	30.82	23.69	9.19	High	High	High	High	High	High	High	High	High	High	High	High	High	High	High	High
High	M1ALD8	Alpha N-terminal protein methyltransferase 1	4.637	7	1	3	1	0	1	0.573	0.558	0.01	0.423	0.896414	0.748478	1.17946e-16	0.887916	2.12	30.67		73.25	88.9	106.8		50.8	155.1	198.4		13.27		69.85	22.99	57.38	Not Found	Not Found	Peak Found	Peak Found	Peak Found	High	Not Found	Not Found	Not Found	Peak Found	Not Found	Peak Found	Peak Found	Peak Found	Peak Found	Peak Found
High	M1ALE5	Major latex	7.333	9	2	8	2	5.63	2	0.262	0.722	0.252	0.445	0.083993	0.841966	0.290537	0.831949	30.24	31.06	106.71	62.74	41.8	148.5	12.2	132.3	60.8	204.3		39.63	96.63	59.56	66.81	33.63	Not Found	Peak Found	Not Found	Peak Found	Peak Found	High	Peak Found	Peak Found	Peak Found	High	Peak Found	Peak Found	Peak Found	High	Peak Found	High
High	M1ALE9	Major latex	6.704	8	2	4	2	0	2	0.399	0.752	0.244	0.614	0.633473	0.913667	0.331022	0.966381	17.86	35.18	27.83	1.62	43.5	129.9	26.6	52.6	113.7	233.7	15.9	60.67	25.02	0.78	29.32	18.73	Peak Found	Peak Found	Not Found	Peak Found	Peak Found	High	Peak Found	Not Found	Peak Found	Peak Found	Not Found	Peak Found	Peak Found	Peak Found	Peak Found	Peak Found
High	M1ALF8	Zinc finger CCCH domain-containing protein 14	4.35	10	2	3	1	0	2	0.674	0.76	0.01	0.351	0.945759	0.972859	1.17946e-16	0.828485	78.31	66.47		66.47	79.5	144.8		66.9	118.1	190.6	25.63	37.36			66.06	46.88	Peak Found	Not Found	Peak Found	Peak Found	Peak Found	Peak Found	Not Found	Not Found	Not Found	Not Found	Not Found	Peak Found	Peak Found	Peak Found	Peak Found	Peak Found
High	M1ALJ9	AP complex subunit sigma	11.072	18	3	27	3	12.52	3	1.388	0.783	0.87	0.633	0.882762	0.906795	0.824189	0.971634	43.75	8.95	57.39	26.85	168	75.2	91.2	60.5	114.9	90.2	35.49	7.84	53.84	22.24	13.86	2.94	High	Peak Found	High	High	High	Peak Found	High	High	High	Peak Found	High	High	High	High	High	High
High	M1ALL9	Prtaglandin E synthase 2	4.752	3	1	1	1	1.98	1		1.27		1.046		0.874731		0.982388		42.55		38.88		228.3		190		181.7		39.46		22.96		31.66	Not Found	Not Found	Not Found	Peak Found	Peak Found	High	Not Found	Not Found	Not Found	Peak Found	Peak Found	Peak Found	Not Found	Not Found	Not Found	Peak Found
High	M1ALM1	Zinc finger protein	7.22	4	2	11	1	7.51	2	1.2	0.95	0.607	1.177	0.950889	0.999937	0.896365	0.96567	44.32	16.81	24.75	129.21	133.6	70.7	83.8	103.5	138	70.4	25.36	30.79	9.08	105.16	36.49	29.32	High	Peak Found	High	Peak Found	High	High	Peak Found	Peak Found	High	Peak Found	Not Found	High	Peak Found	Peak Found	High	Peak Found
High	M1ALN0	Nucleoredoxin	6.969	11	2	10	2	3.31	2	3.112	1.236	2.126	1.432	0.0934914	0.890688	0.633356	0.926565	46.58	4.91	44.27	46.69	229.2	44.2	160.1	45.9	85.4	35.3	29.66	21.05	9.7	42.26	38.6	21.27	High	High	Peak Found	Peak Found	Peak Found	Peak Found	High	High	High	Peak Found	High	Peak Found	Peak Found	Peak Found	Peak Found	Peak Found
Medium	M1ALQ2	Alpha-amylase	1.924	5	1	1	1	0	1	2.634		1.258		0.548331		0.964042		55.97		52.12		323		154.3		122.7				10.06		49.95		High	Not Found	Not Found	Not Found	Not Found	Not Found	Not Found	Peak Found	Peak Found	Not Found	Not Found	Not Found	Not Found	Peak Found	Peak Found	Not Found
High	M1ALQ7	Scythe/bat3	4.94	2	1	7	1	1.74	1	0.947	1.079	1.121	0.768	0.99579	0.973773	0.979792	0.98957	38.88	15.2	28.94	28.23	85.3	124.2	92.5	94.2	90	113.8	27.15	8.07	32.94	15.25	36.24	27.43	Peak Found	Peak Found	Peak Found	High	High	High	Peak Found	Peak Found	Peak Found	Peak Found	Peak Found	High	Peak Found	Peak Found	Peak Found	High
High	M1ALT0	Catalase	103.424	42	16	274	10	349.73	16	1.64	1.667	5.654	1.749	0.752593	0.0702504	0.000912777	0.602345	64.7	65.09	41.91	58.36	79.2	67.8	285.3	77.6	45.8	44.2	70.45	43.67	10.34	30.89	38.87	25.88	High	High	High	High	High	High	High	High	High	High	High	High	Peak Found	Peak Found	High	High
High	M1ALU1	DUF3456 domain-containing protein	12.058	18	4	16	4	11.53	4	0.455	1.237	1.322	1.858	0.742194	0.818805	0.935624	0.573387	29.54	15.26	57.33	48.33	22	163.4	37.1	212.9	30.5	134.1	37.91	16.57	67.2	40.1	60.27	6.67	Peak Found	Peak Found	Peak Found	High	High	High	Peak Found	Peak Found	High	High	High	High	Peak Found	Peak Found	Peak Found	Peak Found
High	M1ALV3	Dolichyl-diphphooligaccharide--protein glycyltransferase subunit 1	17.224	10	5	34	5	6.91	5	0.681	1.098	0.187	1.116	0.919609	0.952842	0.132225	0.966797	52.44	63.67	83.62	54.1	29.7	186.3	12.6	153.3	49.9	168.3	98.2	42.89	65.87	43.87	15.26	38.38	Peak Found	Peak Found	Peak Found	High	High	High	Peak Found	Peak Found	Peak Found	High	High	High	Peak Found	Peak Found	Peak Found	High
High	M1ALZ1	Alkaline/neutral invertase	60.5	33	15	116	12	76.93	15	0.949	0.886	0.707	0.806	0.967858	0.986954	0.53832	0.996322	61.02	46.01	61.02	52.38	83.1	114.9	69.2	90.9	110.8	131.1	13.28	11.51	32.56	8.28	46.93	18.26	High	High	High	High	High	High	High	High	High	High	High	High	Peak Found	High	High	High
High	M1ALZ5	BRISC and BRCA1-A complex member 2	23.885	16	6	39	6	17.97	6	1.197	0.867	1.424	0.577	0.956998	0.995797	0.953051	0.945295	52.48	40.91	58.26	49.21	117.9	54.6	189.3	31.7	122.3	84.1	21.83	32.73	12.86	37.96	52.57	35.37	High	High	High	High	High	High	High	High	High	High	Peak Found	High	Peak Found	High	High	High
High	M1ALZ6	Endoplasmin homolog	213.674	48	41	494	39	433.98	41	0.668	1.017	0.826	1.332	0.715079	0.980406	0.626685	0.852801	65.82	36.57	65.76	51.14	45.2	119	72.6	160.4	87	115.9	56.6	8.94	45.26	17.67	23.2	15.5	High	High	High	High	High	High	High	High	High	High	High	High	High	High	High	High
High	M1AM10	Lupus la ribonucleoprotein	14.652	9	3	23	3	5.19	3	1.017	0.764	0.788	0.131	0.992723	0.912328	0.914684	0.0216516	103.37	11.67	45.32	35.37	136.2	116.1	97.2	14.1	88.5	147.9	74.06	14.4	27.51	65.1	21.09	12.9	High	Peak Found	High	High	High	High	High	Peak Found	High	Peak Found	Peak Found	Peak Found	Peak Found	Peak Found	High	High
High	M1AM14	Expansin	16.429	14	4	48	4	26.54	4	0.355	1.457	0.396	1.41	0.0804169	0.253829	0.0597682	0.852801	120.54	42.31	112.77	51.1	68.2	111.1	70.9	131.4	135.2	83.2	76.02	27.5	65.99	24.63	108.86	27.06	High	Peak Found	High	High	High	High	High	High	High	High	High	High	High	Peak Found	High	High
High	M1AM16	Alba domain-containing protein	51.63	48	10	171	10	139.75	10	1.368	0.8	1.667	0.478	0.885049	0.889897	0.829527	0.831949	28.47	30.95	28.34	42.38	123.8	95.7	134.6	52.9	79.7	113.2	15.24	17.48	7.22	18.08	18.84	15.54	High	High	High	High	High	High	High	High	High	High	High	High	High	High	High	High
High	M1AM27	ornithine decarboxylase	2.7	3	1	9	1	0	1	0.899	1.834	2.428	3.869	0.991601	0.515994	0.659524	0.305952	66.2	37.37	69.99	40.08	64.5	102.8	133.1	176	71.8	51.7	3.75	31.38	40.71	43.81	53.37	22.14	Peak Found	Not Found	Peak Found	Peak Found	High	High	Peak Found	Peak Found	Peak Found	High	High	High	Peak Found	Peak Found	Peak Found	High
High	M1AM30	Pseudouridylate synthase	18.061	8	4	36	4	21.9	4	1.218	0.939	1.816	0.711	0.945759	0.999937	0.765168	0.988431	86.36	39.07	37.64	60.7	96.4	127.1	117	90.2	52.5	116.7	61.1	27.32	31.51	6.65	42.11	27.56	High	Peak Found	High	Peak Found	High	High	High	High	High	High	Peak Found	High	Peak Found	High	Peak Found	High
Medium	M1AM33	tRNA pseudouridine(55) synthase	2.564	2	1	8	1	0	1	1.236	0.937	1.097	0.789	0.931712	0.999937	0.98299	0.993085	27.48	34.66	11.21	45.73	106.1	100.6	105.4	84.6	96	107.3	27.31	38.48	3.64	52.63	14.18	16.29	High	Peak Found	Peak Found	Peak Found	Peak Found	Peak Found	High	High	High	Peak Found	Peak Found	Peak Found	Peak Found	High	Peak Found	Peak Found
High	M1AM36	Pectinesterase	36.127	16	7	54	5	50.82	7	3.136	2.036	7.965	1.344	0.123152	0.400336	0.00423614	0.946597	90.67	28.88	84.62	39.16	123.5	41.2	357.2	34.8	29.9	13.4	121.03	43.86	59.48	55.77	60.68	73.43	High	Peak Found	High	Peak Found	Peak Found	High	Peak Found	High	High	Peak Found	Peak Found	Peak Found	Peak Found	Peak Found	Peak Found	Peak Found
High	M1AM40	25 kDa protein dehydrin	100.635	46	12	255	12	437.48	12	3.028	0.768	1.461	0.516	0.040423	0.784165	0.951937	0.831949	71.89	22.25	69.04	61.3	203.7	82.2	92.7	66.4	54.9	100.1	12.41	7.85	22.28	61.37	58.59	7.77	High	High	High	High	High	High	High	High	High	High	High	High	High	High	High	High
High	M1AM44	Receptor protein kinase	4.441	6	2	4	2	0	2	0.813	1	0.678	1.714	0.967858	0.998957	0.960673	0.866411	19.33	26.8	25.57	30.86	89.1	88	74.4	150.9	109.6	88	63.58	24.27	24.04	54.51		10.86	Peak Found	High	Peak Found	Peak Found	Peak Found	High	Peak Found	Not Found	Peak Found	Peak Found	Peak Found	High	Peak Found	Not Found	Not Found	Peak Found
High	M1AM61	Ribome biogenesis protein tsr1	15.354	9	5	19	5	0	5	1.59	0.918	0.987	0.441	0.76699	0.999937	0.994972	0.837123	83.26	69.71	66.57	73.87	88.4	180.9	67.7	52	48.1	162.9	39.89	53.23	27.72	92.89	81.74	48.97	Peak Found	Peak Found	High	Peak Found	High	High	Peak Found	Peak Found	Peak Found	Peak Found	Peak Found	High	Peak Found	Peak Found	Peak Found	Peak Found
High	M1AM70	1,4-alpha-glucan branching enzyme	6.616	2	2	7	2	1.84	2	0.911	0.828	0.822	0.665	0.995309	0.970884	0.989999	0.986238	40.19	21.55	50.45	35.07	25.8	168.3	22.2	163.5	26.2	194.1	42.13	18.74	38.86	23.88	8.86	19.97	Peak Found	Peak Found	Peak Found	Peak Found	Peak Found	High	Peak Found	Peak Found	High	Peak Found	High	High	Peak Found	Peak Found	Peak Found	Peak Found
High	M1AM95	Localized to the inner membrane of the vesicle	8.949	11	1	9	1	4.11	1	0.01	1.255	0.01	1.753	1.31279e-16	0.885854	1.17946e-16	0.83847		31.49		55.83		175.6		281.9	25.6	116.9		13.86		37.9	72.68	28.53	Not Found	Not Found	Not Found	High	High	High	Not Found	Not Found	Not Found	High	High	High	Peak Found	Peak Found	Not Found	Peak Found
High	M1AMA0	Small heat shock protein	4.032	23	2	3	2	0	2	1.41	0.568	1.166	1.602	0.931712	0.784165	0.979792	0.914566	28.28	52.89	51.71	4.36	157.9	37.7	127.3	111.4	99.8	66	18.64	44.21	38.03	4.16	22.54	37.44	Peak Found	Not Found	High	Peak Found	Peak Found	High	Peak Found	Peak Found	Peak Found	Peak Found	Peak Found	Not Found	Peak Found	Peak Found	Peak Found	Peak Found
High	M1AMB5	Cinnamoyl-CoA reductase	37.092	33	8	110	8	91.69	8	1.258	0.828	1.639	0.674	0.913371	0.952842	0.839031	0.976625	49.91	37.05	77.88	50.15	85.5	89.8	150.1	67.2	103.7	103.6	39.27	21.14	65.56	32.53	31.56	20.08	High	High	High	High	High	High	High	High	High	High	High	High	High	High	High	High
High	M1AMB6	Transcription factor	4.178	6	2	9	2	0	2	1.281	0.869	3.436	0.571	0.956998	0.986954	0.248787	0.96567	38.28	29.74	37.66	38.75	54.2	126.7	145.3	80.7	42.3	150.9	12.59	24.4	15.4	8.36	35.46	12.25	Peak Found	Peak Found	Peak Found	Peak Found	High	High	High	Peak Found	High	High	Peak Found	High	Peak Found	Peak Found	Peak Found	Peak Found
High	M1AMB9	B2-type cyclin dependent kinase	6.753	7	2	10	2	5.93	2	1.798	0.667	0.571	0.127	0.725359	0.711079	0.850752	0.0225406	113.63	39.54	80.58	64.57	66.5	166.1	46.4	25.7	33.5	261.8	127.43	31.93	86.8	60.32	84.08	17.75	High	Peak Found	Peak Found	Peak Found	High	High	Peak Found	Peak Found	Peak Found	Peak Found	Peak Found	Peak Found	Peak Found	Peak Found	Peak Found	High
High	M1AME5	Patatin	16.084	14	4	15	3	8.78	4	0.267	1.136	0.355	1.894	0.412435	0.942681	0.592694	0.720724	0	71.16	65.56	96.28	4.2	111.2	31	273.7	63.2	116.7		36.35	60.39	64.14	44.49	52.26	Peak Found	Not Found	Not Found	Not Found	Not Found	Peak Found	Not Found	Peak Found	Not Found	High	Peak Found	Peak Found	Not Found	Not Found	Peak Found	Peak Found
High	M1AMF0	Multicopper oxidase	84.202	36	14	270	10	290.96	14	0.196	1.228	0.211	0.816	0.000137809	0.66453	3.56671e-06	0.993085	89.2	48.83	87.44	80.45	44.9	143.4	30.5	89.2	184.8	107.2	65.86	32.37	50.15	62.6	67.95	15.69	High	Peak Found	High	High	High	High	High	High	High	High	High	High	High	High	High	High
High	M1AMG2	WAK-like kinase	2.749	1	1	10	1	16.21	1	0.935	0.86	1.431	0.421	0.972987	0.981124	0.95382	0.761086	49.37	38.49	37.37	81.38	126.2	52.9	192.7	23.7	134.7	69.8	47.27	35.11	7.94	87.13	49.79	26.39	High	Peak Found	High	Peak Found	High	Peak Found	High	Peak Found	High	Peak Found	Peak Found	Peak Found	Peak Found	High	High	High
[truncated: 2,730 more rows]
[truncated: 3 more columns]
