# Supplementary material for: Proteome Reprogramming and Acquired Stress Tolerance in Potato Cells Exposed to Acute or Stepwise Water Deficit
Source: Plant Cell Environ. 2024 Dec 5;48(5):2875–94. doi: 10.1111/pce.15306 (PMC11963495; doi:10.1111/pce.15306)
Supplement: Supplementary file 3 — Supporting information. [file PCE-48-2875-s002.xlsx]

## Sheet: sign_10% stress new
List of the DEPs after 10% PEG abrupt treatment. Each protein is reported with its accession, its desciption, sequence coverage percentage, stress vs. control abundance ratio (average of three biological replicates), and the related p-value. The abundance ratio of 0.01 indicates that the protein has been quantified only in the ctrl samples; the abundance ratio of 100 indicates that the protein ha…
Accession	Description	Coverage [%]	Abundance Ratio: (10% PEG, Stress) / (CTRL)	Abundance Ratio Adj. P-Value: (10% PEG, Stress) / (CTRL)
M1A6S9	C2 domain-containing protein	7	0.01	4.34085e-16
M1BAY7	Auxin response factor	2	0.01	4.34085e-16
M1AYL0	U4/U6 small nuclear ribonucleoprotein Prp4	7	0.01	4.34085e-16
M1B0T3	Homeodomain protein HOX3	2	0.01	4.34085e-16
M1AE02	Sorting and assembly machinery (Sam50) protein	2	0.01	4.34085e-16
M1D4I2	O-methyltransferase	2	0.01	4.34085e-16
M1CZ55	Transcription factor	3	0.01	4.34085e-16
M0ZHA8	Initol oxygenase	13	0.01	4.34085e-16
M1CIJ8	Ubiquitin-protein ligase	8	0.01	4.34085e-16
M1BPX6	XS domain-containing protein	1	0.01	4.34085e-16
P26574	Ribule bisphphate carboxylase small subunit, chloroplastic 2	4	0.01	4.34085e-16
M0ZJM5	CHUP1 (CHLOROPLAST UNUSUAL PITIONING 1)	1	0.01	4.34085e-16
M1BYS1	Furin	8	0.01	4.34085e-16
M1AAD4	Multiprotein bridging factor 1c	26	0.01	4.34085e-16
M1AZ79	GrpE protein homolog	5	0.01	4.34085e-16
M1AMX3	PPPDE domain-containing protein	21	0.01	4.34085e-16
M1BSN7	Histone H2A.Z-specific chaperone CHZ1	7	0.01	4.34085e-16
M1C9S6	RNA binding protein	4	0.01	4.34085e-16
M1A9U9	Pre-mRNA-splicing factor isy-1	4	0.01	4.34085e-16
M1CXS6	Bet v I allergen family protein	9	0.01	4.34085e-16
P56337	Eukaryotic translation initiation factor 5A-5	48	0.077	4.34085e-16
M1BIC9	Uncharacterized protein	4	0.095	2.27172e-13
M1BEF1	Chaperone binding protein	2	0.117	1.95426e-05
M1AYA6	Pectate lyase	11	0.151	2.81755e-06
M0ZST5	Eukaryotic translation initiation factor 5A	48	0.165	0.00129928
Q07511	Formate dehydrogenase, mitochondrial	84	0.174	8.08924e-05
M1AST6	40S ribomal protein S21	37	0.194	2.43433e-06
M0ZV52	F-Box protein	3	0.199	0.00122054
M1D4M4	ATP binding protein	1	0.205	0.0131025
M1D389	Ku_PK_bind domain-containing protein	8	0.206	0.00246068
M1CV18	AT-hook motif nuclear-localized protein	3	0.232	0.0140385
M1BHF9	tRNA_edit domain-containing protein	7	0.236	0.000252873
M1A9R0	uridine/cytidine kinase	12	0.236	0.0172444
Q9AR61	Urease accessory protein G	5	0.246	0.0232253
M1D1L4	30S ribomal protein S11	3	0.247	0.000432074
M1B5U3	Aspergillus nuclease S1	4	0.247	0.0394079
M0ZJI1	RNA-binding protein	5	0.261	0.0366394
M1DV19	Gag-pol polyprotein	7	0.263	0.000432074
M0ZWC0	Initol-pentakisphphate 2-kinase	3	0.274	0.0498151
M0ZPD6	5'-nucleotidase	20	0.28	0.0250577
M1CDN9	Myin heavy chain	4	0.282	0.0276017
M1BTS6	Proteasome subunit alpha type	50	0.287	0.000355741
M1B5R7	Protein kinase PKN/PRK1, effector	13	0.289	0.00224235
M1BU59	Ran binding protein	21	0.29	0.0242313
M1CQR7	Ankyrin repeat-containing protein	22	0.294	0.000937485
M0ZTP7	Replication factor C / DNA polymerase III gamma-tau subunit	5	0.315	0.00323255
M1AYP7	T-complex protein 1 subunit beta	26	0.338	8.90329e-05
M1D0L1	Receptor protein kinase CLAVATA1	1	0.339	0.0070263
M1BCR3	Prefoldin subunit 5	20	0.35	0.0178095
M1BW84	Patellin-4	8	0.352	0.015166
M1BQ55	Stress-response A/B barrel domain-containing protein UP3-like	40	0.356	0.00173803
M0ZS26	FtsZ	4	0.356	0.0456441
M1BCN0	peroxidase	4	0.362	0.00703945
M1CMR9	40S ribomal protein S25	51	0.366	0.00795917
Q2XTB8	Eukaryotic translation initiation factor 4C	19	0.371	0.00147967
Q38M52	Proteasome subunit alpha type	60	0.372	0.000231936
M1BFW1	Nicotiana lesion-inducing like	12	0.382	0.0281649
M1B8J2	UDP-gluce:glucyltransferase	61	0.386	0.0405801
M1D6L0	60S ribomal protein L34	31	0.387	0.0178186
M1DAX6	Drought-induced protein SDi	29	0.392	0.0230323
M1CUZ9	Eukaryotic initiation factor 4A-2	64	0.399	0.00137994
M1CH49	Indole-3-acetic acid-amido synthetase GH3.6	11	0.401	0.0452577
M1C5S8	Copper chaperone	57	0.409	0.00333475
M1AF93	28 kDa small subunit ribomal protein	40	0.41	0.00142253
M0ZMN4	High mobility group protein	20	0.41	0.035269
P56335	Eukaryotic translation initiation factor 5A-3	46	0.417	0.00312978
M0ZLG7	Tubulin alpha chain	57	0.444	0.00587782
M1AWP9	Endoglucanase	24	0.447	0.00579787
M0ZMN9	Plant ubiquilin	22	0.453	0.01513
M0ZPV5	40S ribomal protein S21	52	0.455	0.0228488
M1CXM3	Tubulin beta chain	52	0.477	0.0328671
M1C160	Ubiquitin thioesterase OTU1	43	0.485	0.0359211
M1BWL4	40S ribomal protein S25	38	0.487	0.0319592
M1AKV3	Proteasome subunit alpha type	71	0.503	0.0131324
M1A4U0	Phphoethanolamine N-methyltransferase	27	0.515	0.0434414
M1A9W5	PRIB5 protein	58	0.516	0.0230323
M0ZXE7	ADP-sugar diphphatase	35	1.646	0.0407342
M1CJU3	Endochitinase 4	56	1.681	0.0366539
M0ZPP3	pectinesterase	31	1.686	0.0273878
M1CC38	Indole-3-acetic acid-amido synthetase GH3.3	43	1.71	0.0281649
M1BRV3	Lichenase	78	1.717	0.0271107
M1APJ5	Acyl-coenzyme A oxidase	34	1.72	0.0271107
P31685	4-coumarate--CoA ligase 2	27	1.727	0.0271107
M0ZTN0	motin	48	1.744	0.0215896
M1BTN1	Aspartate aminotransferase	37	1.773	0.0307332
M1BDU1	Superoxide dismutase	24	1.778	0.0175113
M0ZTX6	inorganic diphphatase	34	1.823	0.00802504
M1BY02	Phenylalanine ammonia-lyase	47	1.831	0.00992191
M1C9T0	Aldehyde dehydrogenase	37	1.864	0.00788853
M0ZM24	chorismate mutase	30	1.895	0.017627
M1A343	WD-repeat protein	9	1.904	0.0175785
M1D905	P69B protein	22	1.916	0.0142829
M1AQ31	Heat shock 70 kDa protein, mitochondrial	38	1.924	0.00359044
M1B2S8	DUF26 domain-containing protein 2	8	1.925	0.00992191
M1AFA9	Glutamate dehydrogenase	59	1.927	0.00350881
M1A028	Dihydrolipoyl dehydrogenase	45	1.933	0.00976593
M1C5X7	oxoglutarate dehydrogenase (succinyl-transferring)	33	1.933	0.0143283
M1B6L0	Tyramine hydroxycinnamoyl transferase	42	1.935	0.00325213
M1D6K2	P5CDH1	57	1.942	0.0191067
M1AE00	Succinate dehydrogenase subunit 5, mitochondrial	31	1.968	0.0319587
M1BPR5	ribe-5-phphate isomerase	14	1.972	0.0459222
M1B864	Miraculin	58	1.978	0.00310166
M1BB73	Glutamate dehydrogenase	29	1.993	0.0281206
M1B359	NAD(P)H dehydrogenase (quinone)	64	1.999	0.00173566
M0ZTN1	motin	49	2.029	0.00128489
M1B8S4	Malate dehydrogenase	50	2.054	0.00992191
M1BSN6	Mitochondrial phphate carrier protein	28	2.079	0.00574904
M1A6L9	Ascorbate peroxidase	29	2.091	0.00364761
P27081	ADP,ATP carrier protein, mitochondrial (Fragment)	33	2.109	0.000742388
M1CL86	Dihydrolipoyl dehydrogenase	44	2.11	0.000537007
M1C5K7	Phenylalanine ammonia-lyase	40	2.124	0.0049332
M1B274	ADP/ATP translocase	32	2.136	0.00359044
M0ZL72	adenylate kinase	45	2.188	0.00224235
M1CX91	Glucan endo-1,3-beta-D-glucidase	14	2.287	0.0289431
M1BY03	phenylalanine ammonia-lyase	40	2.305	0.000785125
M1DUG5	P69E protein	18	2.321	0.000247439
M1C3C2	Peroxidase	14	2.34	4.1951e-05
M1BBC0	Ubiquinone biynthesis protein	15	2.354	0.0373721
M0ZU24	Heat shock 70 kDa protein, mitochondrial	27	2.371	0.00788853
M1B325	ATP synthase subunit alpha, mitochondrial	41	2.405	0.00507712
P31426	Phenylalanine ammonia-lyase 2 (Fragment)	34	2.438	0.00173803
Q9FS87	Isovaleryl-CoA dehydrogenase, mitochondrial	42	2.49	0.000227273
M0ZMC3	DEAD-box ATP-dependent RNA helicase 13	1	2.508	0.0276017
M1AMX7	Nb cell deth marker	35	2.516	0.000310592
M1ACY1	Bet v I allergen family protein	13	2.53	0.00897139
M1BFU7	Germin-like protein	18	2.531	0.00225398
M1C5R4	Self-pruning interacting protein 1	13	2.541	0.003803
M1B3M1	Germin-like protein	7	2.586	0.0281649
M1C0Q2	ATP synthase subunit alpha, mitochondrial	8	2.6	0.00151826
M1BDD9	Ribomal protein L37	31	2.622	0.000530114
M1CUN6	Cytochrome P450	3	2.676	0.0156582
M0ZXE2	P69E protein	21	2.692	0.0405141
M1DN37	DUF26 domain-containing protein 1	31	2.747	0.000117925
M1BMM5	Aspartic proteinase nepenthesin-1	41	2.754	3.60198e-07
M1BUZ2	Germin-like protein	4	2.852	0.00252993
M1CJ30	Nudix hydrolase 15, mitochondrial	10	2.866	0.0395393
M1BXV3	SBT1 protein	7	2.874	0.00325213
M1BU03	Major pollen allergen Ory s 1	38	2.886	0.0014535
M1BZ69	Prohibitin	25	2.953	0.00143532
M1A9H8	Cltridium pasteurianum ferredoxin homolog	15	3	0.00992191
P29610	Cytochrome c1-2, heme protein, mitochondrial (Fragment)	27	3.029	0.00224235
M1BPV9	Glycyltransferase	9	3.105	0.047262
M1BJX5	Hydrolase	9	3.132	0.00105519
M0ZX98	P69F protein	12	3.184	0.00255168
M1CC25	Subtilisin-like protease	2	3.19	0.0310563
M1BE41	Light-induced protein, chloroplastic	2	3.219	0.0178186
M1C906	Gamma aminobutyrate transaminase isoform2	8	3.347	0.00617447
Q27S65	ATP synthase subunit alpha, chloroplastic	3	3.377	0.0334115
M1B3Q2	Peroxidase	39	3.571	1.79666e-09
M1B665	Nucellin	19	3.682	2.2644e-05
M1B2H6	Pectinesterase	16	3.735	0.0209565
M1AC31	Aminoalcoholphphotransferase	6	3.768	0.00122943
M1CHA4	Major pollen allergen Ory s 1	40	3.781	1.11106e-09
M0ZPK8	Aspartic proteinase nepenthesin-1	29	3.86	1.59003e-12
M1AU65	Peroxidase	49	3.974	3.32833e-06
M1DFQ4	Aspartic proteinase nepenthesin-1	7	4.356	1.8538e-05
M1BGH8	S-locus-specific glycoprotein	21	4.489	1.44979e-12
M1AGZ2	Pentatricopeptide repeat-containing protein, mitochondrial	2	4.706	0.0021094
M1D0T3	Calcium lipid binding protein	3	4.779	0.000374543
M1CZ81	17.6 kD class I small heat shock protein	35	5.077	0.000951192
M1BGH7	Receptor-like serine/threonine-protein kinase	1	5.271	0.000432074
M1B2E4	Peroxidase	3	7.491	9.42895e-12
M1B1W9	Polygalacturonase	2	100	4.34085e-16
M1D5W5	Glutathione-s-transferase omega	2	100	4.34085e-16
M1AAV5	Protein kinase domain-containing protein	4	100	4.34085e-16
M1BS80	Hexyltransferase	2	100	4.34085e-16
M1BFU3	Germin-like protein	7	100	4.34085e-16
M1BJP6	DEAD-box ATP-dependent RNA helicase 30	8	100	4.34085e-16
M1CV59	Tubulin beta chain	41	100	4.34085e-16
M1D0A5	fructe-bisphphate aldolase	79	100	4.34085e-16
M1AYS8	ATP-dependent DNA helicase 2 subunit KU80	2	100	4.34085e-16
M1AS33	DNA-directed RNA polymerase III 25 kD polypeptide	7	100	4.34085e-16
M1AXW0	Endoplasmic reticulum-Golgi intermediate compartment protein	3	100	4.34085e-16
M1BAB2	O-fucyltransferase family protein	2	100	4.34085e-16
M1B6L3	Tyramine hydroxycinnamoyl transferase	23	100	4.34085e-16
Q2VCJ3	non-specific serine/threonine protein kinase	5	100	4.34085e-16
M1A740	Pentatricopeptide repeat-containing protein	2	100	4.34085e-16
M1B2U5	NADPH--cytochrome P450 reductase	2	100	4.34085e-16
M1AIC8	Purple acid phphatase	13	100	4.34085e-16
M1A0C5	Rhg4-like receptor kinase II	3	100	4.34085e-16
M1CW32	cwf21 domain-containing protein	2	100	4.34085e-16

## Sheet:  sign_10% adapted new
List of the DEPs after 10% PEG adapted treatment. Each protein is reported with its accession, its desciption, sequence coverage percentage, stress vs. control abundance ratio (average of three biological replicates), and the related p-value. The abundance ratio of 0.01 indicates that the protein has been quantified only in the ctrl samples; the abundance ratio of 100 indicates that the protein h…
Accession	Description	Coverage [%]	Abundance Ratio: (10% PEG, Adapted) / (CTRL)	Abundance Ratio Adj. P-Value: (10% PEG, Adapted) / (CTRL)
M1B2V6	Integrase core domain containing protein	6	0.01	1.31279e-16
M1BRQ1	Dynamin	4	0.01	1.31279e-16
M1D6Y6	Root border cell-specific protein	3	0.01	1.31279e-16
M1C7T6	PMR5N domain-containing protein	3	0.01	1.31279e-16
M1AA65	Ribokinase	13	0.01	1.31279e-16
M1CY08	Non-green plastid inner envelope membrane protein	5	0.01	1.31279e-16
M1BX68	White-brown-complex ABC transporter family	5	0.01	1.31279e-16
M1C597	Protein YIP	4	0.01	1.31279e-16
M1D6N3	Short chain dehydrogenase	27	0.01	1.31279e-16
M1D593	Enoyl-acyl-carrier-protein reductase	15	0.01	1.31279e-16
M1B0N4	Kinesin light chain	5	0.01	1.31279e-16
M1C1F3	Glycine-rich protein	1	0.01	1.31279e-16
M1ARA9	Cytochrome P450 hydroxylase	5	0.01	1.31279e-16
M1AAA0	Acetolactate synthase	15	0.01	1.31279e-16
M1A3D0	NAD(P)H:quinone oxidoreductase	49	0.01	1.31279e-16
M0ZJW1	Peptidyl-prolyl cis-trans isomerase	4	0.01	1.31279e-16
M0ZJR4	GDT1 family protein	4	0.01	1.31279e-16
Q43848	Transketolase, chloroplastic	13	0.01	1.31279e-16
M0ZS26	FtsZ	4	0.01	1.31279e-16
M1AM95	Localized to the inner membrane of the vesicle	11	0.01	1.31279e-16
M1B3M1	Germin-like protein	7	0.01	1.31279e-16
M1C107	Syntaxin-51	5	0.01	1.31279e-16
M1BWH6	Proteasome subunit alpha type	60	0.01	1.31279e-16
M1B4K0	ATP-dependent Clp protease ATP-binding subunit clpA homolog CD4A, chloroplastic	26	0.01	1.31279e-16
M1BUZ2	Germin-like protein	4	0.01	1.31279e-16
M0ZM70	Ras-GTPase-activating protein-binding protein	5	0.01	1.31279e-16
M1ABQ6	Thioredoxin-like 3-2, chloroplastic	5	0.01	1.31279e-16
M1A1L5	Amino acid transporter	7	0.01	1.31279e-16
M1CVS5	Protein BCCIP homolog	7	0.01	1.31279e-16
M0ZW28	H1 histone	10	0.01	1.31279e-16
M0ZR38	Glutathione s-transferase	7	0.01	1.31279e-16
M1CLW6	3-oxoacyl-[acyl-carrier-protein] synthase	4	0.01	1.31279e-16
Q9LL85	Single-stranded DNA-binding protein WHY1, chloroplastic	17	0.01	1.31279e-16
M1CKS7	Nucleic acid binding protein	2	0.01	1.31279e-16
M1CX52	Heterogeneous nuclear ribonucleoprotein 27C	7	0.01	1.31279e-16
M1CUZ3	Mob1	14	0.01	1.31279e-16
M1AXD2	Phytulfokine receptor	1	0.01	1.31279e-16
M1CDP7	Arogenate dehydratase	6	0.01	1.31279e-16
M1B8J2	UDP-gluce:glucyltransferase	61	0.01	1.31279e-16
M0ZUM3	Protein arginine n-methyltransferase	6	0.01	1.31279e-16
M1B2K0	Methyl binding domain protein	4	0.01	1.31279e-16
M1BVB9	RNApol24	16	0.01	1.31279e-16
M1A2V9	Transmembrane protein	3	0.01	1.31279e-16
M1DPA6	Elongation factor Tu	8	0.01	1.31279e-16
M1AIF5	ADP-ribylation factor	6	0.01	1.31279e-16
Q8VWX3	Phphotransferase	5	0.01	1.31279e-16
M1C5X3	Cation efflux protein/ zinc transporter	2	0.01	1.31279e-16
O49954	Glycine dehydrogenase (decarboxylating), mitochondrial	11	0.01	1.31279e-16
M1CLG1	DHN10	12	0.01	1.31279e-16
M1DTF5	Transpase_32 domain-containing protein	2	0.01	1.31279e-16
M1AZ85	Elicitor inducible beta-1,3-glucanase NtEIG-E76	2	0.01	1.31279e-16
M1A0J5	Homeobox-leucine zipper family protein	2	0.01	1.31279e-16
M1A2E9	Pore protein of 24 kD (OEP24)	13	0.01	1.31279e-16
M1BQ10	ribule-phphate 3-epimerase	6	0.01	1.31279e-16
M1C9E9	RNase H family protein	23	0.01	1.31279e-16
M1BJS9	Germin-like protein	5	0.01	1.31279e-16
M0ZVR1	Ferredoxin--NADP reductase, chloroplastic	4	0.01	1.31279e-16
M0ZRT5	Developmental protein	11	0.01	1.31279e-16
M1D0F7	Protein-lysine N-methyltransferase 102602202	18	0.01	1.31279e-16
M1BG70	1-aminocyclopropane-1-carboxylate oxidase homolog	5	0.01	1.31279e-16
M1BB91	Chorismate synthase	20	0.01	1.31279e-16
M1AGJ1	FAD linked oxidase family protein	6	0.01	1.31279e-16
M1CNB1	Auxilin	1	0.01	1.31279e-16
M0ZLG2	Alde 1-epimerase	10	0.01	1.31279e-16
M1B9D3	Ethylene-responsive small GTP-binding protein	37	0.01	1.31279e-16
M1CJ22	Methylketone synthase Ib	15	0.036	1.31279e-16
M1B2R0	Ethylene-responsive element binding factor	3	0.078	2.60088e-05
M1CWL9	Proline-rich protein 1	36	0.085	5.55791e-10
M0ZIQ1	1-aminocyclopropane-1-carboxylate oxidase	7	0.089	4.57181e-05
M1AB20	Uncharacterized protein	6	0.093	0.00643096
M1CYJ7	beta-ketoacyl-[acyl-carrier-protein] synthase I	5	0.099	1.22502e-05
M1B6K8	N-hydroxycinnamoyl-CoA:tyramine N-hydroxycinnamoyl transferase THT7-8	26	0.102	0.000737268
M1C3J2	Elicitor-inducible cytochrome P450	5	0.114	0.0490932
M0ZSE3	AT-hook motif nuclear-localized protein	3	0.115	0.000382772
M1CF07	Pyruvate kinase	2	0.117	0.000631404
M0ZRS7	Beta-galactidase	17	0.118	3.07488e-06
M0ZJ48	Ribonuclease 3 3	5	0.118	8.21976e-05
M1C553	Alcohol dehydrogenase	5	0.132	0.000651693
M1BYH5	Polygalacturonase	23	0.138	3.59409e-05
M1AMV7	BAHD acyltransferase DCR-like	19	0.141	0.000382772
M1BAL5	Pectate lyase	32	0.144	4.44403e-05
M1D6L0	60S ribomal protein L34	31	0.155	7.98079e-05
M1C7R5	Germin-like protein	50	0.155	0.000132623
M0ZLG7	Tubulin alpha chain	57	0.158	0.000336332
M1AP15	Glycine cleavage system H protein	16	0.158	0.0057251
M1BQ55	Stress-response A/B barrel domain-containing protein UP3-like	40	0.164	0.000285779
M1BSQ4	Hydrolase, acting on ester bonds	7	0.165	0.00676142
M1CVH6	3-5 exonuclease	35	0.166	0.00147501
M1A057	Major allergen Pru ar 1	47	0.167	1.98422e-05
M1AHA1	Arginine biynthesis bifunctional protein ArgJ, chloroplastic	4	0.167	0.0203277
P56335	Eukaryotic translation initiation factor 5A-3	46	0.168	0.000527747
M1CN56	glutathione transferase	16	0.169	0.00287573
M0ZZ92	Expansin	19	0.175	0.000260979
M1AHM5	Actin-71	44	0.176	0.0135024
M1CPX1	Glycine-rich RNA-binding protein	3	0.181	0.00570027
M1AF40	beta-ketoacyl-[acyl-carrier-protein] synthase I	3	0.183	0.0296865
M1C183	Peroxidase	14	0.184	6.47655e-05
M1A136	Ribomal protein L28	32	0.184	0.00782855
M0ZKM2	Hsr201 protein	25	0.188	0.0028157
M1C3Q2	Auxin-induced beta-glucidase	3	0.189	0.00833062
M1CUL2	Ferritin	8	0.193	0.00207375
M1BJQ9	Elongation factor Tu	8	0.193	0.00609397
M1AMF0	Multicopper oxidase	36	0.196	0.000137809
P52405	Endochitinase 3 (Fragment)	46	0.197	0.00127319
M1A9W3	Protein transport protein Sec61 subunit beta	13	0.197	0.0385873
M1BLY5	High mobility group protein 2 HMG2	21	0.2	0.00463112
K7W5I7	60S ribomal protein L36	42	0.203	0.00782855
M1AP83	Peroxidase	9	0.209	0.00614251
M1BC49	Acetolactate synthase	17	0.21	0.0297451
M1BWB5	Hsr203J	52	0.214	0.00045717
M1CWM5	Proline-rich protein 1	22	0.214	0.00579849
M1AH14	Ferritin	29	0.22	0.019578
M1C004	Phphoglycerate kinase	49	0.222	0.00458748
M1D6S7	Beta-fructofuranidase, cell wall isozyme	36	0.223	0.000578393
M1CX91	Glucan endo-1,3-beta-D-glucidase	14	0.227	0.00654471
P17641	Pathogenesis-related protein STH-21	85	0.232	0.000888382
M1BUL5	Early tobacco anther 1	31	0.232	0.00393462
M1D7L6	chitinase	10	0.233	0.00774863
M1B986	Peroxidase	24	0.235	0.00104284
M1B2E4	Peroxidase	3	0.238	0.0141489
M1CLJ3	hydroxyethylthiazole kinase	24	0.239	0.0251145
M1B7U8	diacylglycerol kinase (ATP)	3	0.239	0.033422
M1B647	glutathione transferase	55	0.24	0.00128425
M1C9L0	HIPL1 protein	9	0.244	0.0432155
M1CT25	glutathione transferase	18	0.245	0.0269822
M1BYV2	Actin-related protein 4-like	21	0.252	0.0366816
M1BT61	Succinic semialdehyde reductase isofom1	45	0.253	0.005737
M1C8F8	3-isopropylmalate dehydrogenase small subunit	52	0.254	0.0300524
M1CUZ9	Eukaryotic initiation factor 4A-2	64	0.255	0.0318227
M0ZHU5	motin	27	0.257	0.0165305
M0ZKX1	RuBisCO large subunit-binding protein subunit alpha, chloroplastic	38	0.259	0.00211861
M1B8Q1	CT099	22	0.264	0.00932199
M1D6N4	Short chain dehydrogenase	58	0.268	0.00389908
M1AVG8	CPN60A	16	0.269	0.0173036
M1A7X7	Ribomal protein L28	61	0.271	0.0262167
M1AFJ4	Endoglucanase	20	0.271	0.0447826
M1CQ85	Transcription factor	2	0.277	0.0447826
M0ZL78	Leucine-rich repeat protein	56	0.28	0.00581561
M1D743	peptidylprolyl isomerase	28	0.28	0.0197638
M1C3C2	Peroxidase	14	0.282	0.00616803
M1BMM5	Aspartic proteinase nepenthesin-1	41	0.283	0.00581752
M0ZT89	Chaperonin 21	62	0.285	0.028097
M1BT60	CBS domain-containing protein	45	0.287	0.0198558
M0ZMW1	amidophphoribyltransferase	15	0.287	0.0229988
K9MBJ7	Beta-1,3-glucanase 14	27	0.288	0.00601711
M1CRD0	Transmembrane emp24 domain-containing protein 10	17	0.297	0.00827521
M1BC63	Acyl-[acyl-carrier-protein] desaturase	42	0.298	0.0457457
M1AI54	Ran GTPase-activating protein 2	20	0.299	0.0364784
M1BNE9	Tubulin beta chain	54	0.305	0.0300142
M1D0Z2	Heparanase	13	0.305	0.0416889
M0ZQV9	caffeoyl-CoA O-methyltransferase	34	0.306	0.0407695
Q9XF12	Peptidyl-prolyl cis-trans isomerase	76	0.31	0.0140324
P12437	Suberization-associated anionic peroxidase	19	0.32	0.0190165
M0ZQW3	Chaperonin 21	57	0.325	0.0447941
M1CE55	Peroxidase	47	0.328	0.0226795
M0ZRT6	Ribomal protein L28	59	0.341	0.0227294
M1C340	aspartate-semialdehyde dehydrogenase	21	0.35	0.0374172
P52406	Endochitinase 4 (Fragment)	58	0.351	0.0380478
M1AE01	26S proteasome non-ATPase regulatory subunit	36	0.354	0.0356385
M1BPP7	Pathogen-and wound-inducible antifungal protein CBP20	56	0.357	0.0339093
M1A7U4	GDSL-like Lipase/Acylhydrolase family protein	24	0.361	0.0394264
M1AM40	25 kDa protein dehydrin	46	3.028	0.040423
M1DUG5	P69E protein	18	3.167	0.0287391
M1AXY0	GTP cyclohydrolase II	9	3.296	0.0138601
M1BQH9	Glycyltransferase	13	3.306	0.0408539
M1BM02	Anthranilate N-benzoyltransferase protein	22	3.359	0.0417125
M1BLC8	Profilin	18	3.451	0.0324714
M1A686	non-specific serine/threonine protein kinase	2	3.545	0.0248414
M0ZQ40	Ert1	13	3.579	0.0198558
Q8H9D5	Actin depolymerizing factor 6	6	3.761	0.0188519
M1CTL1	Heat shock protein 83	46	3.782	0.0249648
M1B069	Tom	50	3.859	0.00536547
M1A3M5	L-gulonolactone oxidase	26	3.961	0.00324298
M0ZXE2	P69E protein	21	3.983	0.0141083
M1AT72	Beta-glucidase	16	4.02	0.0146859
M1B864	Miraculin	58	4.021	0.00364207
M1AMX7	Nb cell deth marker	35	4.045	0.00240203
M1D905	P69B protein	22	4.077	0.00317996
M1DPS3	Protein BPS1, chloroplastic-like	15	4.12	0.0114571
M1A9H8	Cltridium pasteurianum ferredoxin homolog	15	4.135	0.0134355
M1BGH8	S-locus-specific glycoprotein	21	4.298	0.00190207
M1AB01	Zinc finger protein	21	4.317	0.0143133
M1AYH8	Xaa-Pro aminopeptidase 1	7	4.752	0.00779353
M1AHY4	Basic 7S globulin 2 small subunit	43	4.815	0.000366147
M1CIC8	AMP dependent CoA ligase	11	4.839	0.0162673
M1CXK5	Acyl-CoA synthetase	21	4.867	0.00235746
M1AL02	guanylate kinase	15	4.926	0.0356385
M1CKQ8	Kunitz-type protease inhibitor KPI-D12	30	4.948	0.00163254
M1D0C3	ATP binding protein	2	5.101	0.0190203
M1CHA4	Major pollen allergen Ory s 1	40	5.313	0.00015813
M0ZUI7	Gluce acyltransferase	20	5.368	0.002944
M1A8I6	Ci21A protein	13	5.527	0.00133078
M1B793	Glycyltransferase	6	5.628	0.00280938
M1B5U3	Aspergillus nuclease S1	4	6.4	0.0157926
M0ZGL2	RAB11B	22	6.446	0.000336797
M1B2I0	Elicitor-inducible cytochrome P450	22	6.936	4.90341e-05
M1B0X3	Guanine nucleotide regulatory protein	19	7.225	0.000986468
M1D378	Ubiquitin carrier protein	14	7.454	0.00070374
M1CQ40	Hin1	9	8.299	4.91294e-05
M0ZPK8	Aspartic proteinase nepenthesin-1	29	8.884	1.84386e-07
M0ZX98	P69F protein	12	9.056	0.000113436
M1CGG0	Elongation factor G, mitochondrial	2	9.65	0.00040694
M1CKA5	Kunitz-type protease inhibitor KPI-D12	4	10.764	0.000111272
M1DJ48	Zeatin O-xylyltransferase	24	10.939	0.0144806
M1DFQ4	Aspartic proteinase nepenthesin-1	7	12.023	3.47195e-10
M0ZU24	Heat shock 70 kDa protein, mitochondrial	27	13.447	3.6112e-07
M1BNZ2	Pectinesterase	9	21.61	1.65762e-11
M1B9G7	Bipolar kinesin KRP-130	1	100	1.31279e-16
M1CQE5	ELMO domain-containing protein	5	100	1.31279e-16
M1AHP7	Actin-depolymerizing factor 1	35	100	1.31279e-16
M1BFU3	Germin-like protein	7	100	1.31279e-16
M1CZL3	Serine/threonine-protein phphatase	23	100	1.31279e-16
M1C644	Transmembrane 9 superfamily member	7	100	1.31279e-16
M0ZQD2	Gag-pro	3	100	1.31279e-16
M1ACK9	MAPKKK7	2	100	1.31279e-16
M0ZMN1	HB2 homeodomain protein	4	100	1.31279e-16
M1B6Q3	Syntaxin	9	100	1.31279e-16
M1AQE3	Uncharacterized protein	12	100	1.31279e-16
M1A0I3	Binding protein	1	100	1.31279e-16
M1AMI0	NAD dependent epimerase/dehydratase	3	100	1.31279e-16
M1AL50	S-adenylmethionine-dependent methyltransferase At5g38100	7	100	1.31279e-16
M1AHW0	Inine-uridine preferring nucleide hydrolase	9	100	1.31279e-16
M1CE80	Nucleotide binding protein	1	100	1.31279e-16
M1C6Y7	Acidic ribomal protein P1a	14	100	1.31279e-16
M1CD82	DnaJ	2	100	1.31279e-16
M1CID7	Gamma-glutamylcyclotransferase family protein	8	100	1.31279e-16
M1BIV6	RING-type E3 ubiquitin transferase	1	100	1.31279e-16
M1D3T2	Transmembrane 9 superfamily member	5	100	1.31279e-16
M1CS34	Biotin/lipoyl attachment	5	100	1.31279e-16
M1ANJ3	glutathione gamma-glutamylcysteinyltransferase	7	100	1.31279e-16
M0ZST5	Eukaryotic translation initiation factor 5A	48	100	1.31279e-16
M0ZGT3	Acyl-CoA thioesterase	3	100	1.31279e-16
M1A823	Rpi protein	1	100	1.31279e-16
M1CET8	UvrB/uvrC motif family protein	1	100	1.31279e-16
M1AXK0	Serine protease	5	100	1.31279e-16
M1BLI8	Alpha-L-fucidase 2	3	100	1.31279e-16
M1CQ28	Replication factor A	9	100	1.31279e-16
M1CCJ5	Interferon-induced GTP-binding protein mx	2	100	1.31279e-16
M1BYH8	RNA methyltransferase	4	100	1.31279e-16
M1B4Z4	SHOC1 (SHORTAGE IN CHIASMATA 1)	2	100	1.31279e-16
M1AJ42	Leucine-rich repeat family protein	1	100	1.31279e-16
M1BTP7	2-deoxygluce-6-phphate phphatase	11	100	1.31279e-16
M1D539	Protein MAK16 homolog	2	100	1.31279e-16
M1B1F9	Methyltransferase	11	100	1.31279e-16
M1CCH6	Short-chain dehydrogenase/reductase	6	100	1.31279e-16
M1BPX6	XS domain-containing protein	1	100	1.31279e-16
M1A2N1	Uncharacterized protein	3	100	1.31279e-16
M1A9T8	SET domain-containing protein	2	100	1.31279e-16
M1C441	Kelch repeat-containing F-box family protein	3	100	1.31279e-16
M1BCZ5	Aminomethyltransferase	3	100	1.31279e-16
M1AEB2	Threonylcarbamoyl-AMP synthase	5	100	1.31279e-16
M0ZML1	O-linked n-acetylglucamine transferase, ogt	3	100	1.31279e-16
M1C4J3	Glycyltransferase	9	100	1.31279e-16
M1AMX3	PPPDE domain-containing protein	21	100	1.31279e-16
M1B6S6	DUF614 containing protein	8	100	1.31279e-16
M1DAX6	Drought-induced protein SDi	29	100	1.31279e-16
M1BPV9	Glycyltransferase	9	100	1.31279e-16
M1BUC7	Pentatricopeptide repeat-containing protein	3	100	1.31279e-16
M0ZLM1	Mitochondrial saccharopine dehydrogenase	2	100	1.31279e-16
M1AXV1	Ubiquitin carboxyl-terminal hydrolase	3	100	1.31279e-16
M0ZV88	Gamma-glutamylcyclotransferase family protein	13	100	1.31279e-16
M1C647	Transducin family protein	10	100	1.31279e-16
M1ADU6	Serpin	4	100	1.31279e-16
M1CV18	AT-hook motif nuclear-localized protein	3	100	1.31279e-16
M1A184	RBX1	12	100	1.31279e-16
M1CQ32	Syntaxin	3	100	1.31279e-16
M1AMM4	Calcium/calmodulin-dependent protein kinase CaMK3	3	100	1.31279e-16
M1BZJ7	Laccase	3	100	1.31279e-16

## Sheet: sign_20% stress (new)
List of the DEPs after 20% PEG stress treatment. Each protein is reported with its accession, its desciption, sequence coverage percentage, stress vs. control abundance ratio (average of three biological replicates), and the related p-value. The abundance ratio of 0.01 indicates that the protein has been quantified only in the ctrl samples; the abundance ratio of 100 indicates that the protein ha…
Accession	Description	Coverage [%]	Abundance Ratio: (20% PEG, Stress) / (CTRL)	Abundance Ratio Adj. P-Value: (20% PEG, Stress) / (CTRL)
M1BD90	Ran-binding protein	4	0.01	3.62386e-16
M1D3W4	P53 and DNA damage-regulated protein 1	7	0.01	3.62386e-16
M1BK57	Nucleic acid binding protein	3	0.01	3.62386e-16
M1A099	GRAS family transcription factor	4	0.01	3.62386e-16
M1DLU7	Gibberellin receptor GID1	11	0.01	3.62386e-16
M0ZQD2	Gag-pro	3	0.01	3.62386e-16
M1BBM1	Suppressor	2	0.01	3.62386e-16
M1CN26	Peroxidase	9	0.01	3.62386e-16
M1ACK9	MAPKKK7	2	0.01	3.62386e-16
M1B1Q4	Sentrin/sumo-specific protease, senp8	4	0.01	3.62386e-16
M0ZQ51	Xyloglucan endotransglucylase/hydrolase	3	0.01	3.62386e-16
M1CZQ8	UDP-glucyltransferase	4	0.01	3.62386e-16
M1BRK7	Peptidyl-prolyl cis-trans isomerase	6	0.01	3.62386e-16
M1D4I2	O-methyltransferase	2	0.01	3.62386e-16
M0ZST5	Eukaryotic translation initiation factor 5A	48	0.01	3.62386e-16
M1D4M4	ATP binding protein	1	0.01	3.62386e-16
M1CL91	60S ribomal protein L29	17	0.01	3.62386e-16
M1A0P2	adenine phphoribyltransferase	20	0.01	3.62386e-16
M1BPS2	Prefoldin subunit 4	14	0.01	3.62386e-16
M0ZTU8	GIP1_N domain-containing protein	1	0.01	3.62386e-16
M1CCJ5	Interferon-induced GTP-binding protein mx	2	0.01	3.62386e-16
M1A436	Proline-rich protein	3	0.01	3.62386e-16
M1A0N6	Preprolegumain	2	0.01	3.62386e-16
M1A9T8	SET domain-containing protein	2	0.01	3.62386e-16
M1B5W3	Chaperone protein dnaJ 15	4	0.01	3.62386e-16
M1AD19	Allyl alcohol dehydrogenase	8	0.01	3.62386e-16
M1C2B1	Carboxypeptidase	6	0.01	3.62386e-16
M1AZ10	Leucine-rich repeat family protein	2	0.01	3.62386e-16
M1A2F0	Uncharacterized membrane protein	2	0.01	3.62386e-16
M1C6P4	Leucine zipper transcription factor TGA	2	0.01	3.62386e-16
M1AZ79	GrpE protein homolog	5	0.01	3.62386e-16
M1AMX3	PPPDE domain-containing protein	21	0.01	3.62386e-16
M1AXV1	Ubiquitin carboxyl-terminal hydrolase	3	0.01	3.62386e-16
M1A2E5	GYF domain-containing protein	1	0.01	3.62386e-16
M1CAY2	Alpha-L-fucidase 2	6	0.01	3.62386e-16
M1A1L5	Amino acid transporter	7	0.01	3.62386e-16
M1CH98	ATP-dependent Clp protease proteolytic subunit	12	0.01	3.62386e-16
Q2VEH0	ATP synthase subunit beta, chloroplastic	7	0.01	3.62386e-16
M1AXD2	Phytulfokine receptor	1	0.01	3.62386e-16
M1C1N2	Splicing factor 3B subunit	4	0.01	3.62386e-16
M0ZJI1	RNA-binding protein	5	0.01	3.62386e-16
M1CXC2	Dehydration-induced protein ERD15	10	0.01	3.62386e-16
M0ZRT5	Developmental protein	11	0.01	3.62386e-16
M1A9U9	Pre-mRNA-splicing factor isy-1	4	0.01	3.62386e-16
M1CXS6	Bet v I allergen family protein	9	0.01	3.62386e-16
M1D0L1	Receptor protein kinase CLAVATA1	1	0.042	6.06233e-06
M0ZV52	F-Box protein	3	0.077	0.00918526
M1C0L9	SUI1 B protein	28	0.079	0.00262944
P56337	Eukaryotic translation initiation factor 5A-5	48	0.09	0.0160425
M0ZUN9	40S ribomal protein S20	54	0.104	0.00207822
M1BIC9	Uncharacterized protein	4	0.115	0.0267292
M1CIT9	Protein FLX-like 2	10	0.123	0.0171056
M1AMB9	B2-type cyclin dependent kinase	7	0.127	0.0225406
M1AM10	Lupus la ribonucleoprotein	9	0.131	0.0216516
M1BBS3	Poly-A binding protein	3	0.141	0.0341921
M1BCN0	peroxidase	4	0.146	0.0401437
K7W5I7	60S ribomal protein L36	42	0.147	0.0137218
M0ZQZ3	Sn-2 protein	15	0.148	0.0124567
M0ZRA6	Protein kinase PKN/PRK1, effector	10	0.15	0.0426175
M1BA38	Protein RSI-1	30	0.153	0.0172307
M1B8T4	Heterogeneous nuclear ribonucleoprotein A2/B1	34	0.163	0.00312474
M0ZMW0	Peptidyl-prolyl cis-trans isomerase	23	0.165	0.0274486
M1AL02	guanylate kinase	15	0.166	0.035401
P56335	Eukaryotic translation initiation factor 5A-3	46	0.167	0.0453143
Q2XTB8	Eukaryotic translation initiation factor 4C	19	0.168	0.0264799
M1AV73	Nucleic acid binding protein	45	0.174	0.0308813
M1C7R5	Germin-like protein	50	0.194	0.0274619
M0ZU96	Heterogeneous nuclear ribonucleoprotein A1	42	0.21	0.0246664
M1BSG4	Succinate--CoA ligase [ADP-forming] subunit beta, mitochondrial	44	3.113	0.0471289
P21357	Phpho-2-dehydro-3-deoxyheptonate aldolase 1, chloroplastic	62	3.166	0.0423403
M1AQ31	Heat shock 70 kDa protein, mitochondrial	38	3.202	0.0393736
M1B864	Miraculin	58	3.211	0.0387707
M1D6K2	P5CDH1	57	3.215	0.0429034
M1APJ5	Acyl-coenzyme A oxidase	34	3.259	0.034869
M1AQ24	methylmalonate-semialdehyde dehydrogenase (CoA acylating)	7	3.349	0.0479409
Q8H9B6	Caffeoyl-CoA O-methyltransferase	45	3.396	0.0432832
M1C9T0	Aldehyde dehydrogenase	37	3.419	0.0254006
M0ZTN0	motin	48	3.517	0.0208688
M1B8S4	Malate dehydrogenase	50	3.624	0.020212
M1CNJ1	oxoglutarate dehydrogenase (succinyl-transferring)	22	3.63	0.034869
P27081	ADP,ATP carrier protein, mitochondrial (Fragment)	33	3.716	0.0137218
M1D905	P69B protein	22	3.728	0.0134495
M1B6L0	Tyramine hydroxycinnamoyl transferase	42	3.759	0.0126977
M1A703	NtPRp27	16	3.927	0.0411584
M1A028	Dihydrolipoyl dehydrogenase	45	3.938	0.0464188
M1AY17	Peroxidase	47	4.011	0.00756106
M1C5X7	oxoglutarate dehydrogenase (succinyl-transferring)	33	4.12	0.00747216
M1CL86	Dihydrolipoyl dehydrogenase	44	4.135	0.00587898
M0ZUC6	Bet_v_1 domain-containing protein	50	4.166	0.0478059
M1B274	ADP/ATP translocase	32	4.175	0.0124996
M1B359	NAD(P)H dehydrogenase (quinone)	64	4.364	0.00363568
M1B6L5	Tyramine hydroxycinnamoyl transferase	30	4.441	0.0160425
M0ZTN1	motin	49	4.531	0.00262773
Q9FS87	Isovaleryl-CoA dehydrogenase, mitochondrial	42	4.6	0.00738122
M1CXP4	Glycine cleavage system P protein	11	4.908	0.00687244
M1C0Q2	ATP synthase subunit alpha, mitochondrial	8	4.999	0.00714704
M1BWP7	Nectarin 5	37	5.272	0.0132974
M1AG32	Cellulase containing protein	25	5.328	0.0022662
P31685	4-coumarate--CoA ligase 2	27	5.371	0.00191161
M1AH25	Basic 30 kDa endochitinase	9	5.418	0.0471289
M1DUG5	P69E protein	18	5.447	0.000447292
M1BUZ2	Germin-like protein	4	5.494	0.0254006
M1CY03	LITAF domain-containing protein	7	5.637	0.0397423
M1BY02	Phenylalanine ammonia-lyase	47	5.663	0.000308145
M1CX91	Glucan endo-1,3-beta-D-glucidase	14	5.708	0.00139802
M1B3Q2	Peroxidase	39	5.975	0.00493295
M1BWK0	FAD-binding PCMH-type domain-containing protein	4	6.065	0.0160425
M1AMX7	Nb cell deth marker	35	6.076	8.46949e-05
M1D525	Short chain alcohol dehydrogenase	6	6.116	0.01502
M1BFU7	Germin-like protein	18	6.226	0.000688276
M1C5K7	Phenylalanine ammonia-lyase	40	6.25	0.00267415
M1BJG8	High-affinity nitrate transporter	29	6.42	0.0129227
M1BWK3	FAD-binding PCMH-type domain-containing protein	9	6.473	0.000392035
O49954	Glycine dehydrogenase (decarboxylating), mitochondrial	11	6.518	0.0383063
M0ZX98	P69F protein	12	6.918	0.00804709
M1AGK5	Endochitinase (Chitinase)	29	7.132	0.00587898
M1BY03	phenylalanine ammonia-lyase	40	7.773	0.000408195
M1CHA4	Major pollen allergen Ory s 1	40	7.805	0.00211885
M1D1J1	ATP-dependent Clp protease proteolytic subunit	4	7.921	0.0134696
M1D0T3	Calcium lipid binding protein	3	8.506	0.00830158
M1BGH8	S-locus-specific glycoprotein	21	8.527	1.48159e-06
M1CIQ0	Arogenate dehydratase	22	8.664	0.00649842
M0ZXN1	Citrate binding protein	21	8.975	0.00831541
P31426	Phenylalanine ammonia-lyase 2 (Fragment)	34	9.756	0.000338684
M1BGH7	Receptor-like serine/threonine-protein kinase	1	10.302	0.00298394
M1AU65	Peroxidase	49	10.445	4.4508e-06
M1CHL0	Aromatic amino acid decarboxylase 2	5	11.054	0.0122163
M1BU03	Major pollen allergen Ory s 1	38	11.587	8.79983e-07
M1BZJ7	Laccase	3	18.137	2.85259e-05
M1AGZ2	Pentatricopeptide repeat-containing protein, mitochondrial	2	18.809	4.76948e-05
M1D5W5	Glutathione-s-transferase omega	2	100	3.62386e-16
M1BS80	Hexyltransferase	2	100	3.62386e-16
M1AZ59	Benzoate carboxyl methyltransferase	17	100	3.62386e-16
M1BFU3	Germin-like protein	7	100	3.62386e-16
M1D4Y4	DUF642 domain-containing protein	4	100	3.62386e-16
M1BLA1	Nucleic acid binding protein	6	100	3.62386e-16
M1C6P6	Diphphoinitol polyphphate phphohydrolase	5	100	3.62386e-16
M0ZKY7	SnRK1-interacting protein 1	7	100	3.62386e-16
M1BNZ2	Pectinesterase	9	100	3.62386e-16
M1AXM2	Protein transport protein sec16	1	100	3.62386e-16
M1AYS8	ATP-dependent DNA helicase 2 subunit KU80	2	100	3.62386e-16
M1AS33	DNA-directed RNA polymerase III 25 kD polypeptide	7	100	3.62386e-16
M1C754	Embryo-specific 3	28	100	3.62386e-16
M1AXW0	Endoplasmic reticulum-Golgi intermediate compartment protein	3	100	3.62386e-16
M1BAB2	O-fucyltransferase family protein	2	100	3.62386e-16
M1B6L3	Tyramine hydroxycinnamoyl transferase	23	100	3.62386e-16
M1BS17	1-aminocyclopropane-1-carboxylate oxidase	4	100	3.62386e-16
Q2VCJ3	non-specific serine/threonine protein kinase	5	100	3.62386e-16
M1BT25	Amino acid transporter	3	100	3.62386e-16
M1BK50	Vetispiradiene synthase	15	100	3.62386e-16
M1B2U5	NADPH--cytochrome P450 reductase	2	100	3.62386e-16
M1CM57	Rar1 protein	8	100	3.62386e-16
M1D1U0	Dicyanin	3	100	3.62386e-16
M1AIC8	Purple acid phphatase	13	100	3.62386e-16
M1A0C5	Rhg4-like receptor kinase II	3	100	3.62386e-16

## Sheet: sign_20% adapted (new)
List of the DEPs after 20% PEG adapted treatment. Each protein is reported with its accession, its desciption, sequence coverage percentage, stress vs. control abundance ratio (average of three biological replicates), and the related p-value. The abundance ratio of 0.01 indicates that the protein has been quantified only in the ctrl samples; the abundance ratio of 100 indicates that the protein h…
Accession	Description	Coverage [%]	Abundance Ratio: (20% PEG, Adapted) / (CTRL)	Abundance Ratio Adj. P-Value: (20% PEG, Adapted) / (CTRL)
M1A9N9	Senescence-associated carboxylesterase 101-like	2	0.01	1.17946e-16
M1BFW6	1-aminocyclopropane-1-carboxylate oxidase homolog	11	0.01	1.17946e-16
M1CSH6	Signal recognition particle 54 kDa protein	11	0.01	1.17946e-16
M1AJI3	Lyase	4	0.01	1.17946e-16
M0ZJ48	Ribonuclease 3 3	5	0.01	1.17946e-16
M0ZTJ0	Gibberellin receptor GID1	6	0.01	1.17946e-16
M1BCL2	3'-N-debenzoyl-2'-deoxytaxol N-benzoyltransferase	3	0.01	1.17946e-16
M1BKH2	Secretory carrier-associated membrane protein	4	0.01	1.17946e-16
M1B1G6	C2 domain-containing protein	2	0.01	1.17946e-16
M1BS80	Hexyltransferase	2	0.01	1.17946e-16
M1BL79	Nucleic acid binding protein	4	0.01	1.17946e-16
M1AIT4	RNA-binding protein with multiple splicing	8	0.01	1.17946e-16
M1BNL9	Isoamyl acetate-hydrolyzing esterase	6	0.01	1.17946e-16
M1BP42	DUF300 family protein	3	0.01	1.17946e-16
P29757	Cytochrome b	6	0.01	1.17946e-16
M1B452	Respiratory burst oxidase homolog protein C	3	0.01	1.17946e-16
M1DBG4	Fatty acid desaturase	7	0.01	1.17946e-16
M1BQ12	Heat shock protein binding protein	4	0.01	1.17946e-16
M1D227	Carbonic anhydrase	16	0.01	1.17946e-16
M1CG65	Beta-tubulin cofactor d	3	0.01	1.17946e-16
M1D1L4	30S ribomal protein S11	3	0.01	1.17946e-16
M1CKF9	ATM (ATAXIA-TELANGIECTASIA MUTATED)	1	0.01	1.17946e-16
M1A273	Beta-glucidase	2	0.01	1.17946e-16
M0ZW59	Vacuolar protein sorting-associated protein 35	8	0.01	1.17946e-16
M1BJP6	DEAD-box ATP-dependent RNA helicase 30	8	0.01	1.17946e-16
M1CYL8	Pectate lyase	3	0.01	1.17946e-16
M0ZKH6	Gluce-6-phphate/phphate translocator 1, chloroplast	10	0.01	1.17946e-16
M1CP94	L-ascorbate oxidase	18	0.01	1.17946e-16
M1D4I2	O-methyltransferase	2	0.01	1.17946e-16
M0ZWT2	Endo-1,3-1,4-beta-d-glucanase	10	0.01	1.17946e-16
M1A6F4	threonine--tRNA ligase	2	0.01	1.17946e-16
M1C3Q2	Auxin-induced beta-glucidase	3	0.01	1.17946e-16
M1C5F4	TSC13 protein	4	0.01	1.17946e-16
M1C6C5	Kinase interacting protein 1	1	0.01	1.17946e-16
M1BG75	1-aminocyclopropane-1-carboxylate oxidase homolog	3	0.01	1.17946e-16
M1BA41	Dehydroascorbate reductase	7	0.01	1.17946e-16
M1CKX6	Ribomal RNA-processing protein 40	7	0.01	1.17946e-16
M1B1M6	Ran GTPase binding protein	1	0.01	1.17946e-16
M1C779	Isoamyl acetate-hydrolyzing esterase	4	0.01	1.17946e-16
M1C7Q3	ATVAMP727	12	0.01	1.17946e-16
M1B6L5	Tyramine hydroxycinnamoyl transferase	30	0.01	1.17946e-16
M0ZSQ8	Nicotianamine synthase	6	0.01	1.17946e-16
M1C3M3	Polyneuridine-aldehyde esterase	3	0.01	1.17946e-16
M1B9I0	Nudix hydrolase	4	0.01	1.17946e-16
M1A0N6	Preprolegumain	2	0.01	1.17946e-16
P26574	Ribule bisphphate carboxylase small subunit, chloroplastic 2	4	0.01	1.17946e-16
M1DVF7	FBD domain-containing protein	4	0.01	1.17946e-16
M1ALF8	Zinc finger CCCH domain-containing protein 14	10	0.01	1.17946e-16
M0ZI30	Signal recognition particle receptor subunit beta	6	0.01	1.17946e-16
M1B997	Protein MSP1	3	0.01	1.17946e-16
M1ATV9	Transcription factor LIM	5	0.01	1.17946e-16
M0ZJM5	CHUP1 (CHLOROPLAST UNUSUAL PITIONING 1)	1	0.01	1.17946e-16
M1B2V6	Integrase core domain containing protein	6	0.01	1.17946e-16
M1BRQ1	Dynamin	4	0.01	1.17946e-16
M1CY08	Non-green plastid inner envelope membrane protein	5	0.01	1.17946e-16
M1BX68	White-brown-complex ABC transporter family	5	0.01	1.17946e-16
M1C597	Protein YIP	4	0.01	1.17946e-16
M0ZYH3	Leucine-rich repeat resistance protein	3	0.01	1.17946e-16
M1B9N6	Oligaccharyltransferase complex/magnesium transporter family protein	25	0.01	1.17946e-16
M1B0N4	Kinesin light chain	5	0.01	1.17946e-16
M1AAA0	Acetolactate synthase	15	0.01	1.17946e-16
M0ZJW1	Peptidyl-prolyl cis-trans isomerase	4	0.01	1.17946e-16
Q43848	Transketolase, chloroplastic	13	0.01	1.17946e-16
M1AM95	Localized to the inner membrane of the vesicle	11	0.01	1.17946e-16
M1B3M1	Germin-like protein	7	0.01	1.17946e-16
M1C107	Syntaxin-51	5	0.01	1.17946e-16
M1B4K0	ATP-dependent Clp protease ATP-binding subunit clpA homolog CD4A, chloroplastic	26	0.01	1.17946e-16
M1BUZ2	Germin-like protein	4	0.01	1.17946e-16
M0ZR38	Glutathione s-transferase	7	0.01	1.17946e-16
M1C8M4	Major intrinsic protein 2	8	0.01	1.17946e-16
M1CI49	S-adenylmethionine-dependent methyltransferase	3	0.01	1.17946e-16
M1CX52	Heterogeneous nuclear ribonucleoprotein 27C	7	0.01	1.17946e-16
M1CUZ3	Mob1	14	0.01	1.17946e-16
M1BAX0	Transmembrane protein	13	0.01	1.17946e-16
P80261	NADH dehydrogenase [ubiquinone] iron-sulfur protein 3	17	0.01	1.17946e-16
M1B2K0	Methyl binding domain protein	4	0.01	1.17946e-16
M1DPA6	Elongation factor Tu	8	0.01	1.17946e-16
M1AIF5	ADP-ribylation factor	6	0.01	1.17946e-16
M1ALD8	Alpha N-terminal protein methyltransferase 1	7	0.01	1.17946e-16
M1CK41	1-aminocyclopropane-1-carboxylate oxidase	4	0.01	1.17946e-16
M1DY15	F-box family protein	3	0.01	1.17946e-16
M1C5X3	Cation efflux protein/ zinc transporter	2	0.01	1.17946e-16
M1BSI0	Cytochrome b5	30	0.01	1.17946e-16
M1BSQ4	Hydrolase, acting on ester bonds	7	0.01	1.17946e-16
M1CLR1	Acyl carrier protein	8	0.01	1.17946e-16
M1C5J4	Cleft lip and palate transmembrane protein	3	0.01	1.17946e-16
M1C9E9	RNase H family protein	23	0.01	1.17946e-16
M1BJS9	Germin-like protein	5	0.01	1.17946e-16
M0ZVR1	Ferredoxin--NADP reductase, chloroplastic	4	0.01	1.17946e-16
M0ZRT5	Developmental protein	11	0.01	1.17946e-16
M1ASX5	Flowering promoting factor-like 1	8	0.01	1.17946e-16
M1CNB1	Auxilin	1	0.01	1.17946e-16
M0ZLG2	Alde 1-epimerase	10	0.01	1.17946e-16
M1D5J8	Homocysteine s-methyltransferase	10	0.01	1.17946e-16
M1B9D3	Ethylene-responsive small GTP-binding protein	37	0.01	1.17946e-16
M1C3W2	Hydrolase	3	0.025	2.49437e-06
M1B7U8	diacylglycerol kinase (ATP)	3	0.027	1.77094e-06
M1A057	Major allergen Pru ar 1	47	0.029	1.17946e-16
M1C3C2	Peroxidase	14	0.031	1.17946e-16
M1CJ22	Methylketone synthase Ib	15	0.034	1.17946e-16
M1CU69	Mta/sah nucleidase	15	0.034	1.45793e-10
M1BYH5	Polygalacturonase	23	0.041	3.59754e-13
M0ZPP4	Pectinesterase	5	0.061	1.85208e-12
M1BE73	TMV-induced protein I	29	0.063	3.90007e-12
M1BD67	Stem 28 kDa glycoprotein	31	0.067	1.91788e-07
M1AP83	Peroxidase	9	0.068	1.56593e-05
M0ZPQ8	Pectinesterase	29	0.075	1.04402e-14
M1B6K8	N-hydroxycinnamoyl-CoA:tyramine N-hydroxycinnamoyl transferase THT7-8	26	0.075	0.00342406
M0ZNG4	Peroxidase	55	0.077	3.22402e-11
M0ZQ35	glutathione transferase	13	0.078	0.000100289
M1A5B5	Peroxidase	16	0.081	7.98067e-05
M1C7I4	Lung seven transmembrane receptor	9	0.083	0.00262603
M0ZZJ3	Lachrymatory-factor synthase	9	0.084	0.00356612
M1C911	Peroxidase	32	0.085	2.15509e-08
M1C8D8	Pectin acetylesterase	58	0.087	2.67029e-13
M0ZR31	Cysteine-rich extensin-2	11	0.087	3.61595e-05
M1C9R6	Pollen specific LIM domain-containing protein	22	0.091	0.00101287
M1AE81	Major intrinsic protein 2	17	0.098	0.000212497
M1CWU3	LEXYL2 protein	24	0.1	1.26175e-08
M1CER2	MIC complex subunit MIC10	12	0.1	0.0183116
M1B854	beta-galactidase	13	0.101	0.0112476
M1A2A4	PR1 protein	45	0.105	1.65382e-11
M1ACY1	Bet v I allergen family protein	13	0.105	0.00160764
M1B6P4	Dolichyl-diphphooligaccharide--protein glycyltransferase subunit DAD1	9	0.109	0.0496407
M1C7R5	Germin-like protein	50	0.111	2.12067e-08
M1CSP6	pectinesterase	4	0.114	0.000415278
M1BCI1	Lesion-inducing protein	6	0.114	0.0134309
M1BIS5	Pectinesterase	15	0.119	2.4868e-06
M1B703	Peroxidase	34	0.121	2.44662e-06
M0ZPP3	pectinesterase	31	0.127	1.33858e-08
M1DGG3	(+)-neomenthol dehydrogenase	24	0.129	0.00135598
M1ARI1	Protein LURP-one-related 15-like	16	0.131	0.021905
M1CJA7	Indole-3-acetic acid-amido synthetase GH3.3	20	0.149	0.0438939
M1AJW5	Fasciclin-like arabinogalactan protein 1	18	0.151	0.000998605
M1ASL1	Catechol O-methyltransferase	22	0.153	0.00220141
M1AFQ6	Cystatin	45	0.16	4.60034e-08
M0ZRS7	Beta-galactidase	17	0.16	0.000278182
M1BBX4	Anthocyanidine rhamnyl-transferase	12	0.163	0.00930946
M1A6U3	Leucine-rich repeat family protein	13	0.18	0.00781071
M1BJX5	Hydrolase	9	0.183	0.00316924
M1BWS8	(S)-2-hydroxy-acid oxidase	27	0.184	0.00488565
M1B3I8	TMV induced protein 1-2	33	0.186	0.000775764
M1A2E9	Pore protein of 24 kD (OEP24)	13	0.188	0.000358955
M1BQV8	Micromal glutathione s-transferase	31	0.189	0.0339485
M1D6S7	Beta-fructofuranidase, cell wall isozyme	36	0.191	4.2756e-06
M0ZIL5	Peroxidase	38	0.192	0.000468065
M1CWY9	Carboxypeptidase	24	0.192	0.000907152
M1D4T4	CXE carboxylesterase	9	0.193	0.0176496
M1D278	Allyl alcohol dehydrogenase	38	0.196	4.54617e-05
M1AI59	DUF4149 domain-containing protein	10	0.199	0.0184187
M1AA93	CYP72A58	27	0.2	0.0113085
M1C5S8	Copper chaperone	57	0.201	0.000336168
M0ZHU5	motin	27	0.204	0.000130551
M1B8Q1	CT099	22	0.207	0.00171428
M1AMF0	Multicopper oxidase	36	0.211	3.56671e-06
M1AK23	Allantoate amidohydrolase	4	0.211	0.00893811
M1D4T9	2-Hydroxyisoflavanone dehydratase	3	0.212	0.0384633
M1C5K7	Phenylalanine ammonia-lyase	40	0.213	0.0283019
M0ZPT0	Abscisic acid receptor PYR1	37	0.216	0.00862557
M1B2E4	Peroxidase	3	0.216	0.040691
M1B4H5	Calnexin	37	0.218	0.00106415
M0ZIB2	Alpha-DOX1	41	0.221	0.0149836
M1ABW0	NRC1	22	0.226	0.00905653
M1A3P7	L-ascorbate oxidase	14	0.226	0.0470331
Q307Y9	S-adenylmethionine synthase 1	63	0.23	4.41872e-05
M1BAL5	Pectate lyase	32	0.235	0.000370164
M1BN40	Cysteine proteinase 3	20	0.238	2.00505e-05
M1CQT1	S-adenylmethionine synthase	75	0.239	2.24357e-05
M0ZMW0	Peptidyl-prolyl cis-trans isomerase	23	0.239	0.0496407
M1BRV3	Lichenase	78	0.24	2.36975e-05
Q38JH8	S-adenylmethionine synthase 2	66	0.245	3.01844e-05
M1AWF5	Purple acid phphatase	11	0.254	0.0242284
M1AHY0	Basic 7S globulin 2 small subunit	40	0.262	7.51932e-05
M1BBH3	Patellin-3	49	0.263	0.0108386
M1CVW1	NRC1	19	0.277	0.00923955
M1CZL4	RabA2	25	0.287	0.0191562
M1A343	WD-repeat protein	9	0.293	0.000727079
M1B986	Peroxidase	24	0.294	0.000312024
P27081	ADP,ATP carrier protein, mitochondrial (Fragment)	33	0.295	0.00443189
M1BWS6	glutathione transferase	20	0.296	0.00296086
M1BP38	Stromal membrane-associated protein	4	0.297	0.000443251
M1D357	Vacuolar sorting receptor protein PV72	25	0.299	0.0140451
M1B1K9	Coated vesicle membrane protein	11	0.301	0.00517393
M1AY17	Peroxidase	47	0.302	0.00119157
P09762	Wound-induced protein WIN2	13	0.305	0.000488102
M1D6I1	Pollen specific LIM domain-containing protein	31	0.306	0.0174779
P55312	Catalase isozyme 2	67	0.308	0.00646824
M1B8C8	Kunitz-type protease inhibitor	33	0.31	0.00132569
M1BSN6	Mitochondrial phphate carrier protein	28	0.31	0.020411
M1B3I7	Wound/stress protein	32	0.311	0.00693519
M0ZY56	Plasma membrane ATPase	28	0.315	0.00688503
M1BMA8	LEDI-5c protein	17	0.317	0.000751862
M0ZQ26	glutathione transferase	43	0.317	0.000770898
M1BMK7	Elicitor-inducible protein EIG-J7	17	0.319	0.0150969
M1AFQ5	Calcium-binding protein	21	0.319	0.0367626
M1CSI5	Glycyltransferase	19	0.321	0.0140098
M1B274	ADP/ATP translocase	32	0.321	0.0203069
M1CFS3	Glycyltransferase	29	0.328	0.00355826
M1CBG1	Pathogen-related protein-like	77	0.333	0.00132177
M1D345	Nucellin	17	0.334	0.0204045
M1CWL9	Proline-rich protein 1	36	0.336	0.00148503
M1D1V1	Hemoglobin	72	0.343	0.00180765
K7WVF4	Glycyltransferase	31	0.343	0.0143765
M1A468	Beta-mannidase	23	0.346	0.0206993
M1BH53	Glycyltransferase	42	0.349	0.0183733
M1B340	BCL-2-associated athanogene 7	16	0.349	0.0239501
M1BJX4	Pectin acetylesterase	27	0.352	0.0146966
M0ZPK8	Aspartic proteinase nepenthesin-1	29	0.353	0.00249531
M1CE55	Peroxidase	47	0.354	0.00259191
M1B6L0	Tyramine hydroxycinnamoyl transferase	42	0.354	0.0160524
M0ZQ18	glutathione transferase	41	0.359	0.00296398
M1CN80	(S)-2-hydroxy-acid oxidase	50	0.36	0.0216247
M0ZQM8	ACC oxidase	44	0.366	0.0035797
M1AIV9	Pectinesterase	32	0.371	0.0041202
M1C340	aspartate-semialdehyde dehydrogenase	21	0.373	0.00734012
M1BUH4	Elicitor-inducible protein EIG-J7	20	0.377	0.0257675
M1A8P1	CXE carboxylesterase	44	0.378	0.00864569
M1C0Q2	ATP synthase subunit alpha, mitochondrial	8	0.379	0.00928218
M0ZH35	Aspartic proteinase nepenthesin-1	43	0.391	0.007025
M1D8R7	Glucyl/glucuronyl transferases	32	0.401	0.00879444
M1CV37	PS60 protein	20	0.424	0.0300901
M1DKY7	Glucan endo-1,3-beta-glucidase, basic isoform 1	62	0.44	0.0201977
M1ANN8	Glutathione transferase	64	0.446	0.022686
M1D4J9	Pectinesterase	20	0.447	0.0404377
M0ZQ38	glutathione transferase	27	0.452	0.0250174
M1D2J3	glutathione transferase	36	0.455	0.0263899
M1B647	glutathione transferase	55	0.457	0.0276803
P52401	Glucan endo-1,3-beta-glucidase, basic isoform 2	52	0.47	0.0348145
M1D2J2	glutathione transferase	43	0.482	0.0418079
M0ZIC4	Peroxidase	55	0.487	0.0454151
M1C0X9	Fasciclin-like arabinogalactan protein 10	16	3.26	0.0464584
M1CA24	40S ribomal protein S19	59	3.328	0.0491732
M1APJ5	Acyl-coenzyme A oxidase	34	3.46	0.0290015
M1CWA6	3-ketoacyl CoA thiolase 2	47	3.482	0.0275613
M1B3Q2	Peroxidase	39	3.573	0.041699
M0ZVI2	inorganic diphphatase	37	3.626	0.0443038
M1BCZ3	Aspartic proteinase	26	3.64	0.0412839
M1CAJ2	101 kDa heat shock protein	44	3.802	0.01324
M1C6B1	Universal stress protein family protein	27	3.859	0.0327134
M0ZNL8	glutathione transferase	56	4.006	0.00810674
M1ATY8	Chaperonin CPN60-2, mitochondrial	35	4.046	0.0361656
M0ZQ89	Deacetylase	11	4.061	0.0332901
M1BFS5	Cyanate hydratase	60	4.304	0.0145427
M1BB73	Glutamate dehydrogenase	29	4.625	0.010525
M1AE00	Succinate dehydrogenase subunit 5, mitochondrial	31	4.692	0.0433526
M1A5N7	Hydrolase, hydrolyzing O-glycyl compounds	14	4.778	0.0113328
M1B8S4	Malate dehydrogenase	50	4.972	0.0015797
M1A449	40S ribomal protein S7	51	5.197	0.0440561
M1ABB9	Rhythmically-expressed protein 2 protein	26	5.237	0.0192921
M1CQ40	Hin1	9	5.289	0.0367626
M1AE02	Sorting and assembly machinery (Sam50) protein	2	5.344	0.0165152
M1AHR1	Endoglucanase	31	5.43	0.000306081
M1CYA5	Heat shock protein 70kD	23	5.462	0.00149712
M1AX44	Malate dehydrogenase	65	5.509	0.000256649
M1ALT0	Catalase	42	5.654	0.000912777
M1AYH3	allene-oxide cyclase	16	5.774	0.0462125
M1AJ64	Small heat-shock protein homolog protein	27	5.905	0.0219041
M0ZMG3	Acidic 27 kDa endochitinase	8	6.2	0.0289511
M1C6Q8	Protein kinase 1	7	6.229	0.0404001
M1AZE6	Protein CutA, chloroplastic	7	6.3	0.0310092
M1B5U3	Aspergillus nuclease S1	4	6.418	0.0377634
M1AZ76	Microtubule-associated protein MAP65-1b	5	6.468	0.0330846
M1D0C3	ATP binding protein	2	6.569	0.025258
M1CAT0	DUF4743 domain-containing protein	6	6.664	0.0275938
M1AHH2	Uracil phphoribyltransferase	46	6.763	0.0163934
M1D4Y4	DUF642 domain-containing protein	4	6.824	0.00560976
M1CHA4	Major pollen allergen Ory s 1	40	7.175	1.83075e-05
M1BNZ2	Pectinesterase	9	7.205	0.0071357
M1AYH8	Xaa-Pro aminopeptidase 1	7	7.252	0.00692595
M1D1Y4	Cysteine proteinase	17	7.469	0.00676629
M1AIV3	Small heat stress protein class CIII	21	7.702	0.0182308
M1AM36	Pectinesterase	16	7.965	0.00423614
M1CZ81	17.6 kD class I small heat shock protein	35	7.988	0.00297567
M1B0X3	Guanine nucleotide regulatory protein	19	8.128	0.00281425
M1D297	alpha-L-fucidase	19	8.288	2.12898e-05
M1DB34	Retrotranspon protein, unclassified	1	8.432	8.70266e-05
M1D543	Serine/arginine-rich protein	11	8.547	0.00294903
M1C9S6	RNA binding protein	4	9.309	0.00686357
M1AZ59	Benzoate carboxyl methyltransferase	17	9.524	0.00296717
M1B807	Tubulin gamma chain	5	9.663	0.0367626
M1DJ69	Low molecular weight heat-shock protein	46	9.706	6.71467e-08
M1BYS8	Class II small heat shock protein Le-HSP17.6	27	9.776	2.20379e-06
M1CGG0	Elongation factor G, mitochondrial	2	9.903	0.00520578
M1BYP7	Mitochondrial glyco protein	4	10.369	0.000696439
M1A3E8	Dirigent protein	14	10.413	0.000554713
M1AHY4	Basic 7S globulin 2 small subunit	43	10.458	1.86591e-08
M0ZU24	Heat shock 70 kDa protein, mitochondrial	27	11.104	1.61339e-05
M1AXV5	Serine/arginine rich splicing factor	3	12.594	0.000115201
M0ZXG5	ATP-dependent Clp protease proteolytic subunit	12	14.59	0.000197908
M1D2S5	Co-chaperone protein p23	12	15.739	0.000130551
M1CKA5	Kunitz-type protease inhibitor KPI-D12	4	16.393	0.000208213
M1C7Y9	Fiber protein Fb19	15	17.551	2.54732e-06
M1CZL5	17.6 kD class I small heat shock protein	42	20.097	3.64791e-14
M1CZ82	17.6 kDa class I heat shock protein	42	21.693	4.80986e-12
M1D5E9	Acidic ribomal protein P1a	15	22.585	7.21627e-06
M1AU54	Chloroplast small heat shock protein class I	22	27.04	3.19834e-09
M1A4F6	Galacte-binding domain-like protein	23	29.259	7.84344e-15
M1BI99	Acidic leucine-rich nuclear phphoprotein 32-related protein	10	38.556	1.62724e-09
M0ZT86	Small molecular heat shock protein	40	52.733	5.24873e-11
M1CQE5	ELMO domain-containing protein	5	100	1.17946e-16
M1BFU3	Germin-like protein	7	100	1.17946e-16
M1BY49	21kD protein	11	100	1.17946e-16
M1BCF3	ATP-dependent helicase NAM7	2	100	1.17946e-16
M0ZMN1	HB2 homeodomain protein	4	100	1.17946e-16
M1B6Q3	Syntaxin	9	100	1.17946e-16
M1A0I3	Binding protein	1	100	1.17946e-16
M1AGQ5	Heat shock protein hsp70	10	100	1.17946e-16
M1AL50	S-adenylmethionine-dependent methyltransferase At5g38100	7	100	1.17946e-16
M1AHW0	Inine-uridine preferring nucleide hydrolase	9	100	1.17946e-16
M1C6Y7	Acidic ribomal protein P1a	14	100	1.17946e-16
M1CD82	DnaJ	2	100	1.17946e-16
M1BIV6	RING-type E3 ubiquitin transferase	1	100	1.17946e-16
M1CS34	Biotin/lipoyl attachment	5	100	1.17946e-16
M0ZXV0	Phpholipase C/ phphoric diester hydrolase	3	100	1.17946e-16
M0ZGT3	Acyl-CoA thioesterase	3	100	1.17946e-16
M1AXK0	Serine protease	5	100	1.17946e-16
M1CQ28	Replication factor A	9	100	1.17946e-16
M1CCJ5	Interferon-induced GTP-binding protein mx	2	100	1.17946e-16
M1B4Z4	SHOC1 (SHORTAGE IN CHIASMATA 1)	2	100	1.17946e-16
M1AJ42	Leucine-rich repeat family protein	1	100	1.17946e-16
M1CCH6	Short-chain dehydrogenase/reductase	6	100	1.17946e-16
M1A2N1	Uncharacterized protein	3	100	1.17946e-16
M1C441	Kelch repeat-containing F-box family protein	3	100	1.17946e-16
M1CYZ6	Serine/threonine-protein phphatase	22	100	1.17946e-16
M1A1V3	UDP-gluce 4-epimerase	13	100	1.17946e-16
M1CHH8	Transmembrane 9 superfamily member	4	100	1.17946e-16
M1AEB2	Threonylcarbamoyl-AMP synthase	5	100	1.17946e-16
M1AIM0	40S ribomal protein S12	33	100	1.17946e-16
M1BYS1	Furin	8	100	1.17946e-16
M1CN12	Abc transporter	4	100	1.17946e-16
M1ATH8	Hexyltransferase	2	100	1.17946e-16
M1CFV7	NADPH oxidoreductase	5	100	1.17946e-16
M1CXB9	7,8-dihydroneopterin aldolase	18	100	1.17946e-16
M1BK85	Beta-expansin 3	17	100	1.17946e-16
Q9FS88	2-methylacyl-CoA dehydrogenase, mitochondrial	8	100	1.17946e-16
M1AMX3	PPPDE domain-containing protein	21	100	1.17946e-16
M0ZWB1	Protein yrdA	5	100	1.17946e-16
M1DGV8	DUF148 domain-containing protein	12	100	1.17946e-16
M1DAX6	Drought-induced protein SDi	29	100	1.17946e-16
M1ASW0	Hypoxia-responsive family protein	12	100	1.17946e-16
M1BPV9	Glycyltransferase	9	100	1.17946e-16
M1A7F2	Cytochrome P450 92B1	7	100	1.17946e-16
M1CHU9	F1F0-ATPase inhibitor protein	26	100	1.17946e-16
M0ZLM1	Mitochondrial saccharopine dehydrogenase	2	100	1.17946e-16
M1D0Q6	ARF GTPase activator	7	100	1.17946e-16
M1CJL8	inorganic diphphatase	11	100	1.17946e-16
M1AY42	Cltridium pasteurianum ferredoxin homolog	6	100	1.17946e-16
M1C4J5	Transmembrane protein	4	100	1.17946e-16
M1AJK1	NADPH--cytochrome P450 reductase	5	100	1.17946e-16
M0ZV88	Gamma-glutamylcyclotransferase family protein	13	100	1.17946e-16
M1A7W2	Ubiquitin carrier protein	15	100	1.17946e-16
M1C647	Transducin family protein	10	100	1.17946e-16
M0ZJ09	Ribonucloprotein	9	100	1.17946e-16
M1CSF5	Glycine-rich protein	1	100	1.17946e-16
M0ZRA6	Protein kinase PKN/PRK1, effector	10	100	1.17946e-16
M1ADU6	Serpin	4	100	1.17946e-16
M1AF39	DNA-directed RNA polymerase II 19 kD polypeptide rpb7	14	100	1.17946e-16
M1BD45	Adenylyl-sulfate reductase	10	100	1.17946e-16
M1B2X3	Flavin-containing monooxygenase	3	100	1.17946e-16
M0ZPB2	initol oxygenase	5	100	1.17946e-16
M1ASC3	CYP72A54	7	100	1.17946e-16
M1CQQ7	Ribomal protein L24E	26	100	1.17946e-16
Q2V994	V-type proton ATPase subunit G	26	100	1.17946e-16
M1CV18	AT-hook motif nuclear-localized protein	3	100	1.17946e-16
M1AB67	Multidrug/pheromone exporter, MDR family, ABC transporter family	7	100	1.17946e-16
M1CD67	Gamma aminobutyrate transaminase isoform2	12	100	1.17946e-16
M0ZKC2	phphoribylaminoimidazole carboxylase	5	100	1.17946e-16
M1CQ32	Syntaxin	3	100	1.17946e-16
M1AMM4	Calcium/calmodulin-dependent protein kinase CaMK3	3	100	1.17946e-16
M1CMQ3	proline--tRNA ligase	3	100	1.17946e-16
M1BZJ7	Laccase	3	100	1.17946e-16
M1BJP2	Histone deacetylase	5	100	1.17946e-16
Q9AR61	Urease accessory protein G	5	100	1.17946e-16
M1BI50	UDP-glucyltransferase	8	100	1.17946e-16
M1A0C5	Rhg4-like receptor kinase II	3	100	1.17946e-16
M0ZNX6	DUF4057 domain-containing protein	9	100	1.17946e-16
M1CW32	cwf21 domain-containing protein	2	100	1.17946e-16
