# Supplementary material for: Proteome Reprogramming and Acquired Stress Tolerance in Potato Cells Exposed to Acute or Stepwise Water Deficit
Source: Plant Cell Environ. 2024 Dec 5;48(5):2875–94. doi: 10.1111/pce.15306 (PMC11963495; doi:10.1111/pce.15306)
Supplement: Supplementary file 4 — Supporting information. [file PCE-48-2875-s005.xlsx]

## Sheet: common 10%stress vs 10% adapte
	List of the 33 proteins in common between 10% stress and 10% adapted. The first 11 bold proteins are uniquely in common between the two conditions.Each protein is reported with its accession, its desciption, regulation and abundance ratio.
	Accession	Description	Regulation 10% stress	Regulation 10% adapted	Abundance ratio 10% stress	Abundance ratio 10% adapted
	M1BPX6	XS domain-containing protein	DOWN	UP	0.01	100
	M1B8J2	UDP-glucose:glucosyltransferase	DOWN	DOWN	0.386	0.01
	M0ZS26	FtsZ	DOWN	DOWN	0.356	0.01
	M0ZXE2	P69E protein	UP	UP	2.692	3.983
	M1BQ55	Stress-response A/B barrel domain-containing protein UP3-like	DOWN	DOWN	0.356	0.164
	M1BMM5	Aspartic proteinase nepenthesin-1	UP	DOWN	2.754	0.283
	M1CUZ9	Eukaryotic initiation factor 4A-2	DOWN	DOWN	0.399	0.255
	M0ZLG7	Tubulin alpha chain	DOWN	DOWN	0.444	0.158
	M1A9H8	Clostridium pasteurianum ferredoxin homolog	UP	UP	3	4.135
	M1DFQ4	Aspartic proteinase nepenthesin-1	UP	UP	4.356	12.023
	M1D6L0	60S ribosomal protein L34	DOWN	DOWN	0.387	0.155
	M1D905	P69B protein	UP	UP	1.916	4.077
	M1DUG5	P69E protein	UP	UP	2.321	3.167
	M1AMX7	Nb cell deth marker	UP	UP	2.516	4.045
	P56335	Eukaryotic translation initiation factor 5A-3	DOWN	DOWN	0.417	0.168
	M1B864	Miraculin	UP	UP	1.978	4.021
	M1BGH8	S-locus-specific glycoprotein	UP	UP	4.489	4.298
	M0ZX98	P69F protein	UP	UP	3.184	9.056
	M1CX91	Glucan endo-1	UP	DOWN	2.287	0.227
	M0ZST5	Eukaryotic translation initiation factor 5A	DOWN	UP	0.165	100
	M1CHA4	Major pollen allergen Ory s 1	UP	UP	3.781	5.313
	M1BFU3	Germin-like protein	UP	UP	100	100
	M1BUZ2	Germin-like protein	UP	DOWN	2.852	0.01
	M1AMX3	PPPDE domain-containing protein	DOWN	UP	0.01	100
	M1B5U3	Aspergillus nuclease S1	DOWN	UP	0.247	6.4
	M1BPV9	Glycosyltransferase	UP	UP	3.105	100
	M1DAX6	Drought-induced protein SDi	DOWN	UP	0.392	100
	M1CV18	AT-hook motif nuclear-localized protein	DOWN	UP	0.232	100
	M1B3M1	Germin-like protein	UP	DOWN	2.586	0.01
	M0ZU24	Heat shock 70 kDa protein	UP	UP	2.371	13.447
	M1C3C2	Peroxidase	UP	DOWN	2.34	0.282
	M0ZPK8	Aspartic proteinase nepenthesin-1	UP	UP	3.86	8.884
	M1B2E4	Peroxidase	UP	DOWN	7.491	0.238

## Sheet: common 10%stress vs 20% stress
	List of the 64 proteins in common between 10% stress and 20% stress. The first 40 bold proteins are uniquely in common between the two conditions.Each protein is reported with its accession, its desciption, regulation and abundance ratio.
	Accession	Description	Regulation 10%stress	Regulation 20% stress	Abundance ratio 10% stress	Abundance ratio 20% stress
	M1B2U5	NADPH--cytochrome P450 reductase	UP	UP	100	100
	M1C5X7	oxoglutarate dehydrogenase (succinyl-transferring)	UP	UP	1.933	4.12
	M1BAB2	O-fucosyltransferase family protein	UP	UP	100	100
	M0ZJI1	RNA-binding protein	DOWN	DOWN	0.261	0.01
	M1BCN0	peroxidase	DOWN	DOWN	0.362	0.146
	M1A9U9	Pre-mRNA-splicing factor isy-1	DOWN	DOWN	0.01	0.01
	M1AQ31	Heat shock 70 kDa protein mitochondrial	UP	UP	1.924	3.202
	M1BY03	phenylalanine ammonia-lyase	UP	UP	2.305	7.773
	M1B6L3	Tyramine hydroxycinnamoyl transferase	UP	UP	100	100
	M1BY02	Phenylalanine ammonia-lyase	UP	UP	1.831	5.663
	P31685	4-coumarate--CoA ligase 2	UP	UP	1.727	5.371
	M1A028	Dihydrolipoyl dehydrogenase	UP	UP	1.933	3.938
	M1BU03	Major pollen allergen Ory s 1	UP	UP	2.886	11.587
	M1B359	NAD(P)H dehydrogenase (quinone)	UP	UP	1.999	4.364
	Q2VCJ3	non-specific serine/threonine protein kinase	UP	UP	100	100
	M1AYS8	ATP-dependent DNA helicase 2 subunit KU80	UP	UP	100	100
	M1AIC8	Purple acid phosphatase	UP	UP	100	100
	M1AU65	Peroxidase	UP	UP	3.974	10.445
	M1D5W5	Glutathione-s-transferase omega	UP	UP	100	100
	M1D4M4	ATP binding protein	DOWN	DOWN	0.205	0.01
	M1BGH7	Receptor-like serine/threonine-protein kinase	UP	UP	5.271	10.302
	M0ZTN1	Osmotin	UP	UP	2.029	4.531
	M1BIC9	Uncharacterized protein	DOWN	DOWN	0.095	0.115
	M1D0L1	Receptor protein kinase CLAVATA1	DOWN	DOWN	0.339	0.042
	P31426	Phenylalanine ammonia-lyase 2 (Fragment)	UP	UP	2.438	9.756
	M1AZ79	GrpE protein homolog	DOWN	DOWN	0.01	0.01
	M0ZTN0	Osmotin	UP	UP	1.744	3.517
	M1AGZ2	Pentatricopeptide repeat-containing protein mitochondrial	UP	UP	4.706	18.809
	M1D0T3	Calcium lipid binding protein	UP	UP	4.779	8.506
	M1BFU7	Germin-like protein	UP	UP	2.531	6.226
	M1C9T0	Aldehyde dehydrogenase	UP	UP	1.864	3.419
	M1AXW0	Endoplasmic reticulum-Golgi intermediate compartment protein	UP	UP	100	100
	M1D6K2	P5CDH1	UP	UP	1.942	3.215
	Q2XTB8	Eukaryotic translation initiation factor 4C	DOWN	DOWN	0.371	0.168
	M1CL86	Dihydrolipoyl dehydrogenase	UP	UP	2.11	4.135
	M1AS33	DNA-directed RNA polymerase III 25 kD polypeptide	UP	UP	100	100
	P56337	Eukaryotic translation initiation factor 5A-5	DOWN	DOWN	0.077	0.09
	M1CXS6	Bet v I allergen family protein	DOWN	DOWN	0.01	0.01
	Q9FS87	Isovaleryl-CoA dehydrogenase mitochondrial	UP	UP	2.49	4.6
	M0ZV52	F-Box protein	DOWN	DOWN	0.199	0.077
	M1D905	P69B protein	UP	UP	1.916	3.728
	M1DUG5	P69E protein	UP	UP	2.321	5.447
	M1AMX7	Nb cell deth marker	UP	UP	2.516	6.076
	P56335	Eukaryotic translation initiation factor 5A-3	DOWN	DOWN	0.417	0.167
	M1B864	Miraculin	UP	UP	1.978	3.211
	M1BGH8	S-locus-specific glycoprotein	UP	UP	4.489	8.527
	M0ZX98	P69F protein	UP	UP	3.184	6.918
	M1CX91	Glucan endo-13-beta-D-glucosidase	UP	UP	2.287	5.708
	M0ZST5	Eukaryotic translation initiation factor 5A	DOWN	DOWN	0.165	0.01
	M1CHA4	Major pollen allergen Ory s 1	UP	UP	3.781	7.805
	M1BFU3	Germin-like protein	UP	UP	100	100
	M1BUZ2	Germin-like protein	UP	UP	2.852	5.494
	M1AMX3	PPPDE domain-containing protein	DOWN	DOWN	0.01	0.01
	M1A0C5	Rhg4-like receptor kinase II	UP	UP	100	100
	M1C5K7	Phenylalanine ammonia-lyase	UP	UP	2.124	6.25
	M1C0Q2	ATP synthase subunit alpha mitochondrial	UP	UP	2.6	4.999
	M1B274	ADP/ATP translocase	UP	UP	2.136	4.175
	M1APJ5	Acyl-coenzyme A oxidase	UP	UP	1.72	3.259
	M1B6L0	Tyramine hydroxycinnamoyl transferase	UP	UP	1.935	3.759
	P27081	ADPATP carrier protein	UP	UP	2.109	3.716
	M1BS80	Hexosyltransferase	UP	UP	100	100
	M1B3Q2	Peroxidase	UP	UP	3.571	5.975
	M1D4I2	O-methyltransferase	DOWN	DOWN	0.01	0.01
	M1B8S4	Malate dehydrogenase	UP	UP	2.054	3.624

## Sheet: common 10% stress vs 20% adapt
	List of the 43 proteins in common between 10% stress and 20% adapted. The first 19 bold proteins are uniquely in common between the two conditions. Each protein is reported with its accession, its desciption, regulation and abundance ratio.
	Accession	Description	Regulation 10%stress	Regulation 20% adapted	Abundance ratio 10% stress	Abundance ratio 20% adapted
	M1CZ81	17.6 kD class I small heat shock protein	UP	UP	5.077	7.988
	M1BSN6	Mitochondrial phosphate carrier protein	UP	DOWN	2.079	0.31
	M1ACY1	Bet v I allergen family protein	UP	DOWN	2.53	0.105
	M1D1L4	30S ribosomal protein S11	DOWN	DOWN	0.247	0.01
	M1BRV3	Lichenase	UP	DOWN	1.717	0.24
	M1CW32	cwf21 domain-containing protein	UP	UP	100	100
	M1BYS1	Furin	DOWN	UP	0.01	100
	M1BJP6	DEAD-box ATP-dependent RNA helicase 30	UP	DOWN	100	0.01
	M0ZJM5	CHUP1 (CHLOROPLAST UNUSUAL PITIONING 1)	DOWN	DOWN	0.01	0.01
	M1BB73	Glutamate dehydrogenase	UP	UP	1.993	4.625
	M1AE02	Sorting and assembly machinery (Sam50) protein	DOWN	UP	0.01	5.344
	M1AE00	Succinate dehydrogenase subunit 5 mitochondrial	UP	UP	1.968	4.692
	M1BJX5	Hydrolase	UP	DOWN	3.132	0.183
	M1A343	WD-repeat protein	UP	DOWN	1.904	0.293
	M1C9S6	RNA binding protein	DOWN	UP	0.01	9.309
	M1C5S8	Copper chaperone	DOWN	DOWN	0.409	0.201
	M0ZPP3	pectinesterase	UP	DOWN	1.686	0.127
	Q9AR61	Urease accessory protein G	DOWN	UP	0.246	100
	P26574	Ribulose bisphosphate carboxylase small subunit chloroplastic 2	DOWN	DOWN	0.01	0.01
	M1A0C5	Rhg4-like receptor kinase II	UP	UP	100	100
	M1C5K7	Phenylalanine ammonia-lyase	UP	DOWN	2.124	0.213
	M1C0Q2	ATP synthase subunit alpha mitochondrial	UP	DOWN	2.6	0.379
	M1B274	ADP/ATP translocase	UP	DOWN	2.136	0.321
	M1APJ5	Acyl-coenzyme A oxidase	UP	UP	1.72	3.46
	M1B6L0	Tyramine hydroxycinnamoyl transferase	UP	DOWN	1.935	0.354
	P27081	ADPATP carrier protein	UP	DOWN	2.109	0.295
	M1BS80	Hexosyltransferase	UP	DOWN	100	0.01
	M1B3Q2	Peroxidase	UP	UP	3.571	3.573
	M1D4I2	O-methyltransferase	DOWN	DOWN	0.01	0.01
	M1B8S4	Malate dehydrogenase	UP	UP	2.054	4.972
	M1B5U3	Aspergillus nuclease S1	DOWN	UP	0.247	6.418
	M1BPV9	Glycosyltransferase	UP	UP	3.105	100
	M1B3M1	Germin-like protein	UP	DOWN	2.586	0.01
	M1C3C2	Peroxidase	UP	DOWN	2.34	0.031
	M1DAX6	Drought-induced protein SDi	DOWN	UP	0.392	100
	M1CV18	AT-hook motif nuclear-localized protein	DOWN	UP	0.232	100
	M0ZU24	Heat shock 70 kDa protein mitochondrial	UP	UP	2.371	11.104
	M0ZPK8	Aspartic proteinase nepenthesin-1	UP	DOWN	3.86	0.353
	M1B2E4	Peroxidase	UP	DOWN	7.491	0.216
	M1CHA4	Major pollen allergen Ory s 1	UP	UP	3.781	7.175
	M1BFU3	Germin-like protein	UP	UP	100	100
	M1BUZ2	Germin-like protein	UP	DOWN	2.852	0.01
	M1AMX3	PPPDE domain-containing protein	DOWN	UP	0.01	100

## Sheet: common 10%adapted vs 20%stress
	List of the 27 proteins in common between 10% adapted and 20% stress. The first 9 bold proteins are uniquely in common between the two conditions. Each protein is reported with its accession, its desciption, regulation and abundance ratio.
	Accession	Description	Regulation 10%adapted	Regulation 20%stress	Abundance ratio 10% adapted	Abundance ratio 20%stress
	M1AXV1	Ubiquitin carboxyl-terminal hydrolase	UP	DOWN	100	0.01
	K7W5I7	60S ribosomal protein L36	DOWN	DOWN	0.203	0.147
	M1A9T8	SET domain-containing protein	UP	DOWN	100	0.01
	M1ACK9	MAPKKK7	UP	DOWN	100	0.01
	O49954	Glycine dehydrogenase (decarboxylating) mitochondrial	DOWN	UP	0.01	6.518
	M1AL02	guanylate kinase	UP	DOWN	4.926	0.166
	M1A1L5	Amino acid transporter	DOWN	DOWN	0.01	0.01
	M0ZQD2	Gag-pro	UP	DOWN	100	0.01
	M1AXD2	Phytosulfokine receptor	DOWN	DOWN	0.01	0.01
	M1CCJ5	Interferon-induced GTP-binding protein mx	UP	DOWN	100	0.01
	M1C7R5	Germin-like protein	DOWN	DOWN	0.155	0.194
	M1BZJ7	Laccase	UP	UP	100	18.137
	M1BNZ2	Pectinesterase	UP	UP	21.61	100
	M0ZRT5	Developmental protein	DOWN	DOWN	0.01	0.01
	M1D905	P69B protein	UP	UP	4.077	3.728
	M1DUG5	P69E protein	UP	UP	3.167	5.447
	M1AMX7	Nb cell deth marker	UP	UP	4.045	6.076
	P56335	Eukaryotic translation initiation factor 5A-3	DOWN	DOWN	0.168	0.167
	M1B864	Miraculin	UP	UP	4.021	3.211
	M1BGH8	S-locus-specific glycoprotein	UP	UP	4.298	8.527
	M0ZX98	P69F protein	UP	UP	9.056	6.918
	M1CX91	Glucan endo-13-beta-D-glucosidase	DOWN	UP	0.227	5.708
	M0ZST5	Eukaryotic translation initiation factor 5A	UP	DOWN	100	0.01
	M1CHA4	Major pollen allergen Ory s 1	UP	UP	5.313	7.805
	M1BFU3	Germin-like protein	UP	UP	100	100
	M1BUZ2	Germin-like protein	DOWN	UP	0.01	5.494
	M1AMX3	PPPDE domain-containing protein	UP	DOWN	100	0.01

## Sheet: common 10%adapted vs 20%adapte
	List of the 96 proteins in common between 10% adapted and 20% adapted. The first 78 bold proteins are uniquely in common between the two conditions. Each protein is reported with its accession, its desciption, regulation and abundance ratio.
	Accession	Description	Regulation 10%adapted	Regulation 20% adapted	Abundance ratio 10% adapted	Abundance ratio 20% adapted
	M1AMM4+B35B2B6:B6:B56	Calcium/calmodulin-dependent protein kinase CaMK3	UP	UP	100	100
	M0ZHU5	Osmotin	DOWN	DOWN	0.257	0.204
	M1C5X3	Cation efflux protein/ zinc transporter	DOWN	DOWN	0.01	0.01
	M0ZLM1	Mitochondrial saccharopine dehydrogenase	UP	UP	100	100
	M1B8Q1	CT099	DOWN	DOWN	0.264	0.207
	M1C6Y7	Acidic ribosomal protein P1a	UP	UP	100	100
	M1BJS9	Germin-like protein	DOWN	DOWN	0.01	0.01
	M1C441	Kelch repeat-containing F-box family protein	UP	UP	100	100
	M0ZMN1	HB2 homeodomain protein	UP	UP	100	100
	M1CE55	Peroxidase	DOWN	DOWN	0.328	0.354
	M1B6K8	N-hydroxycinnamoyl-CoA:tyramine N-hydroxycinnamoyl transferase THT7-8	DOWN	DOWN	0.102	0.075
	M1CKA5	Kunitz-type protease inhibitor KPI-D12	UP	UP	10.764	16.393
	M1A057	Major allergen Pru ar 1	DOWN	DOWN	0.167	0.029
	M1C597	Protein YIP	DOWN	DOWN	0.01	0.01
	M1B4K0	ATP-dependent Clp protease ATP-binding subunit clpA homolog CD4A chloroplastic	DOWN	DOWN	0.01	0.01
	M1CWL9	Proline-rich protein 1	DOWN	DOWN	0.085	0.336
	M1B9D3	Ethylene-responsive small GTP-binding protein	DOWN	DOWN	0.01	0.01
	M1CJ22	Methylketone synthase Ib	DOWN	DOWN	0.036	0.034
	M1B2V6	Integrase core domain containing protein	DOWN	DOWN	0.01	0.01
	M1CS34	Biotin/lipoyl attachment	UP	UP	100	100
	M1C340	aspartate-semialdehyde dehydrogenase	DOWN	DOWN	0.35	0.373
	M1B4Z4	SHOC1 (SHORTAGE IN CHIASMATA 1)	UP	UP	100	100
	M1AIF5	ADP-ribosylation factor	DOWN	DOWN	0.01	0.01
	M0ZVR1	Ferredoxin--NADP reductase chloroplastic	DOWN	DOWN	0.01	0.01
	M1C107	Syntaxin-51	DOWN	DOWN	0.01	0.01
	M0ZGT3	Acyl-CoA thioesterase	UP	UP	100	100
	M1B6Q3	Syntaxin	UP	UP	100	100
	M1CQ28	Replication factor A	UP	UP	100	100
	M1AHW0	Inosine-uridine preferring nucleoside hydrolase	UP	UP	100	100
	M1AYH8	Xaa-Pro aminopeptidase 1	UP	UP	4.752	7.252
	M1BIV6	RING-type E3 ubiquitin transferase	UP	UP	100	100
	M1CD82	DnaJ	UP	UP	100	100
	M1CY08	Non-green plastid inner envelope membrane protein	DOWN	DOWN	0.01	0.01
	M1CUZ3	Mob1	DOWN	DOWN	0.01	0.01
	M1B7U8	diacylglycerol kinase (ATP)	DOWN	DOWN	0.239	0.027
	M1A2N1	Uncharacterized protein	UP	UP	100	100
	M1B2K0	Methyl binding domain protein	DOWN	DOWN	0.01	0.01
	M1B986	Peroxidase	DOWN	DOWN	0.235	0.294
	M1AHY4	Basic 7S globulin 2 small subunit	UP	UP	4.815	10.458
	M1C9E9	RNase H family protein	DOWN	DOWN	0.01	0.01
	M1AP83	Peroxidase	DOWN	DOWN	0.209	0.068
	M1CQ40	Hin1	UP	UP	8.299	5.289
	M1CCH6	Short-chain dehydrogenase/reductase	UP	UP	100	100
	M1CQ32	Syntaxin	UP	UP	100	100
	M1A0I3	Binding protein	UP	UP	100	100
	M1AEB2	Threonylcarbamoyl-AMP synthase	UP	UP	100	100
	Q43848	Transketolase chloroplastic	DOWN	DOWN	0.01	0.01
	M0ZV88	Gamma-glutamylcyclotransferase family protein	UP	UP	100	100
	M1B647	glutathione transferase	DOWN	DOWN	0.24	0.457
	M1DPA6	Elongation factor Tu	DOWN	DOWN	0.01	0.01
	M1BX68	White-brown-complex ABC transporter family	DOWN	DOWN	0.01	0.01
	M1CQE5	ELMO domain-containing protein	UP	UP	100	100
	M1B0X3	Guanine nucleotide regulatory protein	UP	UP	7.225	8.128
	M1BYH5	Polygalacturonase	DOWN	DOWN	0.138	0.041
	M0ZRS7	Beta-galactosidase	DOWN	DOWN	0.118	0.16
	M1BAL5	Pectate lyase	DOWN	DOWN	0.144	0.235
	M1ADU6	Serpin	UP	UP	100	100
	M1CX52	Heterogeneous nuclear ribonucleoprotein 27C	DOWN	DOWN	0.01	0.01
	M1CNB1	Auxilin	DOWN	DOWN	0.01	0.01
	M1AMF0	Multicopper oxidase	DOWN	DOWN	0.196	0.211
	M1AXK0	Serine protease	UP	UP	100	100
	M1D0C3	ATP binding protein	UP	UP	5.101	6.569
	M0ZJ48	Ribonuclease 3 3	DOWN	DOWN	0.118	0.01
	M1AAA0	Acetolactate synthase	DOWN	DOWN	0.01	0.01
	M1CGG0	Elongation factor G mitochondrial	UP	UP	9.65	9.903
	M1D6S7	Beta-fructofuranosidase cell wall isozyme	DOWN	DOWN	0.223	0.191
	M0ZR38	Glutathione s-transferase	DOWN	DOWN	0.01	0.01
	M1C647	Transducin family protein	UP	UP	100	100
	M1BSQ4	Hydrolase acting on ester bonds	DOWN	DOWN	0.165	0.01
	M0ZLG2	Aldose 1-epimerase	DOWN	DOWN	0.01	0.01
	M1AL50	S-adenosylmethionine-dependent methyltransferase At5g38100	UP	UP	100	100
	M1A2E9	Pore protein of 24 kD (OEP24)	DOWN	DOWN	0.01	0.188
	M1AJ42	Leucine-rich repeat family protein	UP	UP	100	100
	M0ZJW1	Peptidyl-prolyl cis-trans isomerase	DOWN	DOWN	0.01	0.01
	M1BRQ1	Dynamin	DOWN	DOWN	0.01	0.01
	M1C3Q2	Auxin-induced beta-glucosidase	DOWN	DOWN	0.189	0.01
	M1B0N4	Kinesin light chain	DOWN	DOWN	0.01	0.01
	M1AM95	Localized to the inner membrane of the vesicle	DOWN	DOWN	0.01	0.01
	M1CCJ5	Interferon-induced GTP-binding protein mx	UP	UP	100	100
	M1C7R5	Germin-like protein	DOWN	DOWN	0.155	0.111
	M1BZJ7	Laccase	UP	UP	100	100
	M1BNZ2	Pectinesterase	UP	UP	21.61	7.205
	M0ZRT5	Developmental protein	DOWN	DOWN	0.01	0.01
	M1CHA4	Major pollen allergen Ory s 1	UP	UP	5.313	7.175
	M1BFU3	Germin-like protein	UP	UP	100	100
	M1BUZ2	Germin-like protein	DOWN	DOWN	0.01	0.01
	M1AMX3	PPPDE domain-containing protein	UP	UP	100	100
	M1B5U3	Aspergillus nuclease S1	UP	UP	6.4	6.418
	M1BPV9	Glycosyltransferase	UP	UP	100	100
	M1B3M1	Germin-like protein	DOWN	DOWN	0.01	0.01
	M1C3C2	Peroxidase	DOWN	DOWN	0.282	0.031
	M1DAX6	Drought-induced protein SDi	UP	UP	100	100
	M1CV18	AT-hook motif nuclear-localized protein	UP	UP	100	100
	M0ZU24	Heat shock 70 kDa protein mitochondrial	UP	UP	13.447	11.104
	M0ZPK8	Aspartic proteinase nepenthesin-1	UP	DOWN	8.884	0.353
	M1B2E4	Peroxidase	DOWN	DOWN	0.238	0.216

## Sheet: common 20%stress vs 20%adapted
		List of the 27 proteins in common between 20% stress and 20% adapted. The first 7 bold proteins are uniquely in common between the two conditions. Each protein is reported with its accession, its desciption, regulation and abundance ratio.
		Accession	Description	Regulation 20% stress	Regulation 20% adapted	Abundance ratio 20% stress	Abundance ratio 20% adapted
		M1B6L5	Tyramine hydroxycinnamoyl transferase	UP	DOWN	4.441	0.01
		M1AZ59	Benzoate carboxyl methyltransferase	UP	UP	100	9.524
		M0ZMW0	Peptidyl-prolyl cis-trans isomerase	DOWN	DOWN	0.165	0.239
		M1A0N6	Preprolegumain	DOWN	DOWN	0.01	0.01
		M1AY17	Peroxidase	UP	DOWN	4.011	0.302
		M1D4Y4	DUF642 domain-containing protein	UP	UP	100	6.824
		M0ZRA6	Protein kinase PKN/PRK1 effector	DOWN	UP	0.15	100
		M1A0C5	Rhg4-like receptor kinase II	UP	UP	100	100
		M1C5K7	Phenylalanine ammonia-lyase	UP	DOWN	6.25	0.213
		M1C0Q2	ATP synthase subunit alpha mitochondrial	UP	DOWN	4.999	0.379
		M1B274	ADP/ATP translocase	UP	DOWN	4.175	0.321
		M1APJ5	Acyl-coenzyme A oxidase	UP	UP	3.259	3.46
		M1B6L0	Tyramine hydroxycinnamoyl transferase	UP	DOWN	3.759	0.354
		P27081	ADPATP carrier protein mitochondrial (Fragment)	UP	DOWN	3.716	0.295
		M1BS80	Hexosyltransferase	UP	DOWN	100	0.01
		M1B3Q2	Peroxidase	UP	UP	5.975	3.573
		M1D4I2	O-methyltransferase	DOWN	DOWN	0.01	0.01
		M1B8S4	Malate dehydrogenase	UP	UP	3.624	4.972
		M1CCJ5	Interferon-induced GTP-binding protein mx	DOWN	UP	0.01	100
		M1C7R5	Germin-like protein	DOWN	DOWN	0.194	0.111
		M1BZJ7	Laccase	UP	UP	18.137	100
		M1BNZ2	Pectinesterase	UP	UP	100	7.205
		M0ZRT5	Developmental protein	DOWN	DOWN	0.01	0.01
		M1CHA4	Major pollen allergen Ory s 1	UP	UP	7.805	7.175
		M1BFU3	Germin-like protein	UP	UP	100	100
		M1BUZ2	Germin-like protein	UP	DOWN	5.494	0.01
		M1AMX3	PPPDE domain-containing protein	DOWN	UP	0.01	100

## Sheet: common stress vs adapted
	List of 4 common proteins between stress and adaptation. Each protein is reported with its accession, desciption, molecular weight, stress vs. control abundance ratio (average of three biological replicates), and the related p-value in the four different treatments. The abundance ratio of 0.01 indicates that the protein has been quantified only in the ctrl samples; the abundance ratio of 100 indi…
	Accession	Description	MW [kDa]	Abundance Ratio: (10% PEG, Stress) / (CTRL)	Abundance Ratio Adj. P-Value: (10% PEG, Stress) / (CTRL)	Abundance Ratio: (20% PEG, Stress) / (CTRL)	Abundance Ratio Adj. P-Value: (20% PEG, Stress) / (CTRL)	Abundance Ratio: (10% PEG, Adapted) / (CTRL)	Abundance Ratio Adj. P-Value: (10% PEG, Adapted) / (CTRL)	Abundance Ratio: (20% PEG, Adapted) / (CTRL)	Abundance Ratio Adj. P-Value: (20% PEG, Adapted) / (CTRL)
	M1AMX3	PPPDE domain-containing protein	26.1	0.01	4.34e-16	0.01	3.62e-16	100	1.31e-16	100	1.18e-16
	M1CHA4	Major pollen allergen Ory s 1	28	3.78	1.11e-09	7.805	0.00212	5.313	0.000158	7.175	1.83e-05
	M1BNZ2	Pectinesterase	52.5	100	4.34e-16	100	3.62e-16	21.61	1.66e-11	7.205	0.00714
	M1BFU3	Germin-like protein	24.7	100	4.34e-16	100	3.62e-16	100	1.31e-16	100	1.18e-16
