# Supplementary material for: Proteome Reprogramming and Acquired Stress Tolerance in Potato Cells Exposed to Acute or Stepwise Water Deficit
Source: Plant Cell Environ. 2024 Dec 5;48(5):2875–94. doi: 10.1111/pce.15306 (PMC11963495; doi:10.1111/pce.15306)
Supplement: Supplementary file 5 — Supporting information. [file PCE-48-2875-s001.xlsx]

## Sheet: GO 10% stress down
	Gene ontology (GO) enrichment analysis of downregulated proteins under 10 % shock conditions.Top ten enriched processes, selected by FDR and sorted by Fold enrichment for the three categories were reported
	Term	Protein number	Fold Enrichment	Category
	endonucleolytic cleavage to generate mature 3-prime-end of SSU-rRNA f	2	361.306	Biological process
	protein localization involved in auxin polar transport	2	270.979	Biological process
	maturation of SSU-rRNA	4	38.0322	Biological process
	ribosomal small subunit biogenesis	4	26.7634	Biological process
	ribosome biogenesis	6	9.73578	Biological process
	ribonucleoprotein complex biogenesis	7	8.88456	Biological process
	macromolecule catabolic proc	10	6.22225	Biological process
	organic substance catabolic proc	11	4.46892	Biological process
	catabolic proc	12	4.29841	Biological process
	cellular component organization or biogenesis	15	3.53451	Biological process
	proteasome core complex alpha-subunit complex	3	125.067	Cellular component
	cytosolic small ribosomal subunit	5	31.8799	Cellular component
	small ribosomal subunit	6	26.6537	Cellular component
	cytosolic ribosome	6	13.4927	Cellular component
	ribosomal subunit	7	12.2774	Cellular component
	ribonucleoprotein complex	10	8.06486	Cellular component
	cytosol	12	5.99954	Cellular component
	non-membrane-bounded organelle	12	4.69228	Cellular component
	intracellular non-membrane-bounded organelle	12	4.69228	Cellular component
	protein-containing complex	20	3.9938	Cellular component
	threonine-type endopeptidase activity	3	58.067	Molecular function
	threonine-type peptidase activity	3	49.2689	Molecular function
	structural constituent of cytoskeleton	2	47.1268	Molecular function
	GTPase activity	4	10.0363	Molecular function
	structural molecule activity	10	9.50804	Molecular function
	structural constituent of ribosome	7	9.23043	Molecular function
	nucleoside-triphosphatase activity	6	5.73501	Molecular function
	pyrophosphatase activity	6	5.12894	Molecular function
	hydrolase activity acting on acid anhydrase	6	5.0493	Molecular function
	hydrolase activity	17	2.92485	Molecular function

## Sheet: GO 10% stress up
	Gene ontology (GO) enrichment analysis of upregulated proteins under 10 % shock conditions.Top ten enriched processes, selected by FDR and sorted by Fold enrichment for the three categories were reported
	Term	Protein number	Fold Enrichment	Category
	cinnamic acid biosynthetic proc	3	131.384	Biological process
	cinnamic acid metabolic proc	3	131.384	Biological process
	alpha-amino acid catabolic proc	6	27.1829	Biological process
	cellular amino acid catabolic proc	6	26.572	Biological process
	dicarboxylic acid metabolic proc	5	26.2768	Biological process
	carboxylic acid catabolic proc	7	19.8494	Biological process
	reactive oxygen species metabolic proc	7	19.1601	Biological process
	organic acid catabolic proc	7	18.3937	Biological process
	catabolic proc	17	4.42867	Biological process
	small molecule metabolic proc	19	4.36924	Biological process
	oxoglutarate dehydrogenase complex	3	197.076	Cellular component
	dihydrolipoyl dehydrogenase complex	3	131.384	Cellular component
	tricarboxylic acid cycle enzyme complex	3	107.496	Cellular component
	proton-transporting ATP synthase complex catalytic core F(1)	2	35.832	Cellular component
	oxidoreductase complex	3	12.0659	Cellular component
	apoplast	4	10.3724	Cellular component
	mitochondrion	18	7.94482	Cellular component
	extracellular region	15	7.83082	Cellular component
	cell wall	5	7.6386	Cellular component
	external encapsulating structure	5	7.32624	Cellular component
	phenylalanine ammonia-lyase activity	3	131.384	Molecular function
	ammonia-lyase activity	3	73.9034	Molecular function
	manganese ion binding	5	33.4027	Molecular function
	serine-type endopeptidase activity	6	15.7661	Molecular function
	antioxidant activity	6	12.923	Molecular function
	serine-type peptidase activity	6	11.3698	Molecular function
	endopeptidase activity	10	9.40696	Molecular function
	peptidase activity	10	6.29635	Molecular function
	hydrolase activity	27	3.37844	Molecular function
	oxidoreductase activity	18	3.32929	Molecular function

## Sheet: GO 10% adapted down
		Gene ontology (GO) enrichment analysis of downregulated proteins under 10 % adapted conditions.Top ten enriched processes, selected by FDR and sorted by Fold enrichment for the three categories were reported
		Term	Protein number	Fold Enrichment	Category
		hydrogen peroxide catabolic proc	6	13.4231	Biological process
		hydrogen peroxide metabolic proc	6	12.8591	Biological process
		carboxylic acid biosynthetic proc	10	6.53947	Biological process
		organic acid biosynthetic proc	10	6.16037	Biological process
		small molecule biosynthetic proc	12	5.57463	Biological process
		carbohydrate metabolic proc	17	4.32701	Biological process
		oxoacid metabolic proc	18	4.1886	Biological process
		organic acid metabolic proc	18	4.04824	Biological process
		carboxylic acid metabolic proc	17	4.01823	Biological process
		small molecule metabolic proc	23	3.42235	Biological process
		plant-type cell wall	4	10.5171	Cellular component
		cytosolic large ribosomal subunit	5	8.50131	Cellular component
		large ribosomal subunit	5	6.81923	Cellular component
		cytosolic ribosome	5	5.29127	Cellular component
		extracellular region	14	4.7292	Cellular component
		cytosol	16	3.76442	Cellular component
		chloroplast	17	3.71841	Cellular component
		plastid	17	3.49651	Cellular component
		non-membrane-bounded organelle	14	2.57615	Cellular component
		intracellular non-membrane-bounded organelle	14	2.57615	Cellular component
		GTPase activity	8	9.4459	Molecular function
		hydrolase activity hydrolyzing O-glycosyl compounds	10	6.78296	Molecular function
		nucleoside-triphosphatase activity	14	6.29726	Molecular function
		pyrophosphatase activity	14	5.63178	Molecular function
		hydrolase activity acting on acid anhydrides in phosphorus-containing	14	5.57898	Molecular function
		oxidoreductase activity	25	2.99201	Molecular function
		hydrolase activity	34	2.7528	Molecular function
		metal ion binding	30	2.39324	Molecular function
		small molecule binding	33	2.29389	Molecular function

## Sheet: GO 10% adapted up
	Gene ontology (GO) enrichment analysis of upregulated proteins under 10 % adapted conditions.Top ten enriched processes, selected by FDR and sorted by Fold enrichment for the three categories were reported
	Term	Protein number	Fold Enrichment	Category
	actin polymerization or depolymerization	2	84.097	Biological process
	negative reg, of peptidase activity	3	37.7136	Biological process
	negative reg, of endopeptidase activity	3	37.7136	Biological process
	negative reg, of proteolysis	3	37.3288	Biological process
	negative reg, of hydrolase activity	3	36.9517	Biological process
	reg, of proteolysis	3	22.0375	Biological process
	proteolysis	8	8.7491	Biological process
	medium-chain fatty acid-CoA ligase activity	2	609.703	Molecular function
	fatty acid ligase activity	2	203.234	Molecular function
	endopeptidase inhibitor activity	3	37.7136	Molecular function
	peptidase inhibitor activity	3	37.7136	Molecular function
	endopeptidase regulator activity	3	37.7136	Molecular function
	peptidase regulator activity	3	37.3288	Molecular function
	serine-type peptidase activity	4	23.4501	Molecular function
	serine hydrolase activity	4	23.4501	Molecular function
	peptidase activity	6	11.6876	Molecular function
	hydrolase activity	10	3.87113	Molecular function

## Sheet: GO 20% stress down
	Gene ontology (GO) enrichment analysis of downregulated proteins under 20 % stress conditions.Top ten enriched processes, selected by FDR and sorted by Fold enrichment for the three categories were reported
	Term	Protein number	Fold Enrichment	Category
	purine nucleoside monophosphate metabolic proc,	2	41.4016	Biological process
	purine ribonucleoside monophosphate metabolic proc,	2	41.4016	Biological process
	response to oxidative stress	4	8.76384	Biological process
	translation	6	5.25064	Biological process
	peptide biosynthetic proc	6	5.20511	Biological process
	protein metabolic proc	18	2.54254	Biological process
	cellular protein metabolic proc	16	2.51642	Biological process
	gene expression	16	2.44158	Biological process
	cellular macromolecule metabolic proc	18	2.33236	Biological process
	Cytosol	8	4.4	Cellular component
	Ubiquitin-like protein peptidase activity	3	22.2	Molecular function
	Translation regulator activity	4	18.6	Molecular function
	Translation factor activity RNA binding	3	15.1	Molecular function
	Translation regulator activity nucleic acid binding	3	15	Molecular function
	Cysteine-type peptidase activity	3	11.4	Molecular function
	Peptidase activity	6	5.8	Molecular function
	RNA binding	11	5.3	Molecular function
	Catalytic activity acting on a protein	13	2.7	Molecular function

## Sheet: GO 20% adapted down
	Gene ontology (GO) enrichment analysis of downregulated proteins under 20 % adapted conditions.Top ten enriched processes, selected by FDR and sorted by Fold enrichment for the three categories were reported
	Term	Protein number	Fold Enrichment	Category
	glutathione metabolic proc	11	22.5283	Biological process
	hydrogen peroxide metabolic proc	14	20.9621	Biological process
	hydrogen peroxide catabolic proc	13	20.3186	Biological process
	reactive oxygen species metabolic proc	14	17.3229	Biological process
	cellular oxidant detoxification	16	15.1641	Biological process
	cellular response to toxic substance	16	14.0436	Biological process
	cellular detoxification	16	14.0436	Biological process
	response to toxic substance	17	11.5172	Biological process
	detoxification	16	11.0498	Biological process
	response to chemical	36	3.94976	Biological process
	plant-type cell wall	10	18.3689	Cellular component
	cell wall	19	13.1216	Cellular component
	external encapsulating structure	19	12.5851	Cellular component
	extracellular region	34	8.02391	Cellular component
	endosome	7	5.51879	Cellular component
	vesicle	10	4.77689	Cellular component
	cytoplasmic vesicle	9	4.63469	Cellular component
	intracellular vesicle	9	4.62133	Cellular component
	cell periphery	37	3.2556	Cellular component
	endomembrane system	22	2.79595	Cellular component
	glutathione transferase activity	12	29.2895	Molecular function
	peroxidase activity	15	17.5834	Molecular function
	oxidoreductase activity acting on peroxide as acceptor	15	17.355	Molecular function
	antioxidant activity	16	15.5784	Molecular function
	transferase activity transferring alkyl or aryl (other than methyl) g	13	9.77348	Molecular function
	carboxylic ester hydrolase activity	11	9.03207	Molecular function
	oxidoreductase activity	35	2.92643	Molecular function
	hydrolase activity	51	2.88479	Molecular function
	metal ion binding	45	2.50798	Molecular function
	cation binding	45	2.48852	Molecular function

## Sheet: GO 20% stress up
	Gene ontology (GO) enrichment analysis of upregulated proteins under 20 % stress conditions.Top ten enriched processes, selected by FDR and sorted by Fold enrichment for the three categories were reported
	Term	Protein number	Fold Enrichment	Category
	cinnamic acid biosynthetic proc	3	162.588	Biological process
	erythrose 4-phosphate/phosphoenolpyruvate family amino acid metabolic	4	114.768	Biological process
	L-phenylalanine metabolic proc	4	114.768	Biological process
	alpha-amino acid catabolic proc	6	33.6388	Biological process
	cellular amino acid catabolic proc	6	32.8829	Biological process
	carboxylic acid catabolic proc	7	24.5636	Biological process
	organic acid catabolic proc	7	22.7623	Biological process
	small molecule catabolic proc	7	15.5197	Biological process
	cellular catabolic proc	15	6.14827	Biological process
	catabolic proc	16	5.1581	Biological process
	oxoglutarate dehydrogenase complex	4	325.175	Cellular component
	tricarboxylic acid cycle enzyme complex	5	221.71	Cellular component
	dihydrolipoyl dehydrogenase complex	4	216.783	Cellular component
	oxidoreductase complex	5	24.8858	Cellular component
	COPII-coated ER to Golgi transport vesicle	2	19.9087	Cellular component
	apoplast	4	12.8359	Cellular component
	extracellular region	11	7.10647	Cellular component
	mitochondrion	13	7.10069	Cellular component
	transferase complex	5	4.68102	Cellular component
	catalytic complex	7	3.75202	Cellular component
	dihydrolipoyl dehydrogenase activity	2	195.105	Molecular function
	phenylalanine ammonia-lyase activity	3	162.588	Molecular function
	ammonia-lyase activity	3	91.4555	Molecular function
	oxidoreductase activity acting on the aldehyde or oxo group of donors	6	36.5822	Molecular function
	oxidoreductase activity acting on the aldehyde or oxo group of donors	4	30.969	Molecular function
	flavin adenine dinucleotide binding	7	23.0698	Molecular function
	oxidoreductase activity	21	4.80667	Molecular function
	cation binding	20	3.0277	Molecular function
	anion binding	21	2.85798	Molecular function
	small molecule binding	21	2.79177	Molecular function

## Sheet: GO 20% adapted up
	Gene ontology (GO) enrichment analysis of upregulated proteins under 20% PEG adapted conditions.Top ten enriched processes, selected by FDR and sorted by Fold enrichment for the three categories were reported
	Term	Protein number	Fold Enrichment	Category
	response to hydrogen peroxide	11	63.9117	Biological process
	protein complex oligomerization	9	45.385	Biological process
	response to reactive oxygen species	11	34.5875	Biological process
	response to heat	14	33.1127	Biological process
	response to temperature stimulus	14	18.076	Biological process
	response to salt stress	9	16.9395	Biological process
	protein folding	15	15.3016	Biological process
	response to oxidative stress	14	13.656	Biological process
	response to inorganic substance	12	13.5325	Biological process
	protein-containing complex assembly	14	7.48348	Biological process
	cytosolic small ribosomal subunit	3	9.43296	Cellular component
	peroxisome	4	8.099	Cellular component
	microbody	4	8.099	Cellular component
	cytosolic ribosome	6	6.65395	Cellular component
	ribosomal subunit	6	5.18965	Cellular component
	cytosol	18	4.43801	Cellular component
	extracellular region	11	3.89396	Cellular component
	mitochondrion	13	3.89079	Cellular component
	non-membrane-bounded organelle	16	3.08533	Cellular component
	intracellular non-membrane-bounded organelle	16	3.08533	Cellular component
	protein self-association	10	51.3975	Molecular function
	misfolded protein binding	3	33.4084	Molecular function
	unfolded protein binding	13	26.1239	Molecular function
	heat shock protein binding	5	25.2139	Molecular function
	ATP-dependent protein folding chaperone	4	19.4376	Molecular function
	pyrophosphatase activity	13	5.48024	Molecular function
	hydrolase activity acting on acid anhydrides in phosphorus-containing	13	5.42886	Molecular function
	nucleoside-triphosphatase activity	10	4.71371	Molecular function
	hydrolase activity	32	2.71509	Molecular function
