# Supplementary material for: Proteome Reprogramming and Acquired Stress Tolerance in Potato Cells Exposed to Acute or Stepwise Water Deficit
Source: Plant Cell Environ. 2024 Dec 5;48(5):2875–94. doi: 10.1111/pce.15306 (PMC11963495; doi:10.1111/pce.15306)
Supplement: Supplementary file 6 — Supporting information. [file PCE-48-2875-s004.xlsx]

## Sheet: bin 12 20% adapted
	Bin code, Bin name, ID and Regulation of DEPs identified in 20 % PEG adapted potato cells belonging BIN 12 (Chromatin organization)
	Bin code	Bin name	ID	Regulation
	12.2.8	Chromatin organisation.histone chaperone activities.histone chaperone *(ANP32)	m1bi99	UP
	12.3.2.3.1.2.1	Chromatin organisation.post-translational histone modification.histone acetylation.HD1-type histone deacetylase family.class-I histone deacetylase activities.SNL-HDA19 histone deacetylase complex.deacetylase component *(HDA19)	m1bjp2	UP
	12.3.2.3.1.3.2	Chromatin organisation.post-translational histone modification.histone acetylation.HD1-type histone deacetylase family.class-I histone deacetylase activities.HHP1-HDA6 histone deacetylation complex.deacetylase component *(HDA6)	m1bjp2	UP
	12.3.2.3.1.3.4	Chromatin organisation.post-translational histone modification.histone acetylation.HD1-type histone deacetylase family.class-I histone deacetylase activities.HHP1-HDA6 histone deacetylation complex.component *(MBD2)	m1b2k0	DOWN
	12.3.2.3.1.4	Chromatin organisation.post-translational histone modification.histone acetylation.HD1-type histone deacetylase family.class-I histone deacetylase activities.histone deacetylase *(HDA8)	m1bjp2	UP
	12.3.2.4	Chromatin organisation.post-translational histone modification.histone acetylation.HD2-type histone deacetylase *(HD2/HDT)	m0zq89	UP
	12.5.1.4.1	Chromatin organisation.epigenetic state regulation.DNA methylation regulation.cytosine methylation reader activities.methylation reader *(MBD1-4/12)	m1b2k0	DOWN
	12.6.2	Chromatin organisation.DNA homeostasis.DNA endonuclease *(ENDO)	m1b5u3	UP

## Sheet: bin 13 20% stress
		Bin code, Bin name, ID and Regulation of DEPs identified in 20 % PEG stressed potato cells belonging BIN 13 (Cell division)
	Bin code	Bin name	ID	Regulation
	13.1.6.7.2	Cell division.DNA replication.organelle machinery.DNA recombination.recombination mediator *(RAD52)	m0zky7	UP
	13.2.1.2.2	Cell division.cell cycle organisation.cell cycle control.CYCLIN-dependent protein kinase complex.catalytic component *(CDKB)	m1amb9	DOWN

## Sheet: bin 13 20% adapted
		Bin code, Bin name, ID and Regulation of DEPs identified in 20 % PEG adapted potato cells belonging BIN 13 (Cell division)
	Bin code	Bin name	ID	Regulation
	13.1.3.5.2	Cell division.DNA replication.elongation.single-stranded-DNA binding RPA complex.component *(RPA2)	m1cq28	UP
	13.2.2.1.4.1	Cell division.cell cycle organisation.chromatin condensation.condensin I/II complex.condensin-II-specific components.component *(CAP-D2B)	m1a0i3	UP
	13.3.4.4.2	Cell division.meiotic recombination.DNA strand exchange.RPA presynaptic filament assembly factor complex.component *(RPA2)	m1cq28	UP
	13.3.5.1.5.2	Cell division.meiotic recombination.meiotic crossover.class I interference-sensitive crossover pathway.SHOC1-PTD heterodimer.component *(SHOC1/ZIP2)	m1b4z4	UP
	13.4.2.6	Cell division.cytokinesis.cell-plate formation.phragmoplastin *(DRP1)	m1brq1	DOWN
	13.4.3.6	Cell division.cytokinesis.phragmoplast microtubule organization.microtubule-associated protein *(MAP65-2)	m1az76	UP

## Sheet: bin 15 20% shocked
		Bin code, Bin name, ID and Regulation of DEPs identified in 20 % PEG stressed potato cells belonging BIN 15 (RNA biosynthesis)
	Bin code	Bin name	ID	Regulation
	15.1.3.6	RNA biosynthesis.DNA-dependent RNA polymerase complexes.RNA polymerase III complex.component *(NRPC7)	m1as33	UP
	15.5.6.4.1	RNA biosynthesis.transcriptional regulation.bZIP transcription factor superfamily.bZIP class-D transcription factor activity.TGA-type transcription factor	m1c6p4	DOWN
	15.5.17	RNA biosynthesis.transcriptional regulation.GRAS-type transcription factor	m1a099	DOWN

## Sheet: bin 15 20% adapted
		Bin code, Bin name, ID and Regulation of DEPs identified in 20 % PEG adapted potato cells belonging BIN 15 (RNA biosynthesis)
	Bin code	Bin name	ID	Regulation
	15.1.4.6	RNA biosynthesis.DNA-dependent RNA polymerase complexes.RNA polymerase IV complex.component *(NRPD7)	m1af39	UP
	15.1.5.6	RNA biosynthesis.DNA-dependent RNA polymerase complexes.RNA polymerase V complex.component *(NRPE7)	m1af39	UP
	15.5.5.6	RNA biosynthesis.transcriptional regulation.Homeobox transcription factor superfamily.WOX-type transcription factor	m0zmn1	UP
	15.5.11.2	RNA biosynthesis.transcriptional regulation.AHL transcription factor superfamily.clade-B AHL-type transcription factor	m1cv18	UP
	15.5.40	RNA biosynthesis.transcriptional regulation.LIM-type transcription factor	m1atv9	DOWN
	15.5.40	RNA biosynthesis.transcriptional regulation.LIM-type transcription factor	m1c9r6	DOWN
	15.5.40	RNA biosynthesis.transcriptional regulation.LIM-type transcription factor	m1d6i1	DOWN
	15.6.2.3.2	RNA biosynthesis.organelle machinery.transcriptional regulation.mitochondrial nucleoid organization.regulatory protein *(SBA)	m1b997	DOWN

## Sheet: bin 16 20% shocked
		Bin code, Bin name, ID and Regulation of DEPs identified in 20 % PEG stressed potato cells belonging BIN 16 (RNA processing)
	Bin code	Bin name	ID	Regulation
	16.1.5.1.8	RNA processing.pre-RNA splicing.MAC/NTC spliceosome-associated complex.core components.component *(ISY1/MAC8)	m1a9u9	DOWN
	16.1.6.7	RNA processing.pre-RNA splicing.spliceosome-associated non-snRNP factor activities.splicing factor *(NSR)	m0zji1	DOWN
	16.1.6.7	RNA processing.pre-RNA splicing.spliceosome-associated non-snRNP factor activities.splicing factor *(NSR)	m1bla1	UP
	16.2.1.2.2	RNA processing.RNA modification.mRNA maturation.poly(A) RNA polymerase activity.regulatory protein of poly(A) RNA polymerase activity	m1bbs3	DOWN
	16.2.1.4.4	RNA processing.RNA modification.mRNA maturation.Cleavage Stimulatory Factor (CstF) complex.component *(ESP1)	m1a436	DOWN
	16.4.9.4	RNA processing.RNA homeostasis.mRNA stress granule formation.regulatory protein *(UBA1/2) of UBP1 activity	m0zu96	DOWN
	16.4.9.4	RNA processing.RNA homeostasis.mRNA stress granule formation.regulatory protein *(UBA1/2) of UBP1 activity	m1b8t4	DOWN
	16.6.2.2.5.20	RNA processing.organelle machinery.RNA modification.C-to-U RNA editing.PPR-type RNA editing factor activities.RNA editing factor *(POCO)	m1agz2	UP

## Sheet: bin 16 20 %adapted
		Bin code, Bin name, ID and Regulation of DEPs identified in 20 % PEG adapted potato cells belonging BIN 16 (RNA processing)
	Bin code	Bin name	ID	Regulation
	16.1.6.2	RNA processing.pre-RNA splicing.spliceosome-associated non-snRNP factor activities.splicing factor *(SCL28/30/33)	m1d543	UP
	16.2.4.1.2	RNA processing.RNA modification.tRNA modification.N6-threonylcarbamoyladenosine modification.threonylcarbamoyl-AMP synthase *(SUA5)	m1aeb2	UP
	16.2.5.2.4	RNA processing.RNA modification.RNA pseudouridylation.H/ACA snoRNP RNA pseudouridylation complex.core component *(NHP2)	m0zj09	UP
	16.2.6.2.8.2	RNA processing.RNA modification.RNA methylation.tRNA methylation.TRM8-TRM82 tRNA guanine-methyltransferase complex.component *(TRM82)	m1a343	DOWN
	16.4.2.1.1	RNA processing.RNA homeostasis.Exosome complex.EXO9 core complex.component *(RRP40)	m1ckx6	DOWN
	16.4.5.1.4	RNA processing.RNA homeostasis.Exon Junction complex (EJC).core components.component *(CASC3)	m1csf5	UP
	16.5.2.1.4	RNA processing.mRNA silencing.miRNA pathway.miRNA biogenesis.regulatory protein *(RCF3) of HYL1-phosphorylation	m1bl79	DOWN

## Sheet: bin 17 20% shocked
		Bin code, Bin name, ID and Regulation of DEPs identified in 20 % PEG stresses potato cells belonging BIN 17 (Protein biosynthesis)
	Bin code	Bin name	ID	Regulation
	17.1.2.1.30	Protein biosynthesis.ribosome biogenesis.large ribosomal subunit (LSU).LSU proteome.component *(eL29)	m1cl91	DOWN
	17.1.2.1.38	Protein biosynthesis.ribosome biogenesis.large ribosomal subunit (LSU).LSU proteome.component *(eL36)	k7w5i7	DOWN
	17.1.3.1.14	Protein biosynthesis.ribosome biogenesis.small ribosomal subunit (SSU).SSU proteome.component *(uS10)	m0zun9	DOWN
	17.3.1.1.1	Protein biosynthesis.translation initiation.Pre-Initiation Complex (PIC) module.eIF1 PIC assembly factor activity.assembly factor *(eIF1))	m1c0l9	DOWN
	17.3.1.1.2	Protein biosynthesis.translation initiation.Pre-Initiation Complex (PIC) module.eIF1 PIC assembly factor activity.assembly factor *(eIF1A))	q2xtb8	DOWN
	17.4.3.1	Protein biosynthesis.translation elongation.eEF5 poly-P/G elongation factor activity.poly-P/G elongation factor *(eEF5/eIF5A))	p56335	DOWN
	17.4.3.1	Protein biosynthesis.translation elongation.eEF5 poly-P/G elongation factor activity.poly-P/G elongation factor *(eEF5/eIF5A))	p56337	DOWN
	17.4.3.1	Protein biosynthesis.translation elongation.eEF5 poly-P/G elongation factor activity.poly-P/G elongation factor *(eEF5/eIF5A))	m0zst5	DOWN

## Sheet: bin 17 20% adapted
		Bin code, Bin name, ID and Regulation of DEPs identified in 20 % PEG adapted potato cells belonging BIN 17 (Protein biosynthesis)
	Bin code	Bin name	ID	Regulation
	17.1.2.1.26	Protein biosynthesis.ribosome biogenesis.large ribosomal subunit (LSU).LSU proteome.component *(eL24)	m1cqq7	UP
	17.1.2.1.46	Protein biosynthesis.ribosome biogenesis.large ribosomal subunit (LSU).LSU proteome.component *(RPP1)	m1c6y7	UP
	17.1.2.1.46	Protein biosynthesis.ribosome biogenesis.large ribosomal subunit (LSU).LSU proteome.component *(RPP1)	m1d5e9	UP
	17.1.3.1.9	Protein biosynthesis.ribosome biogenesis.small ribosomal subunit (SSU).SSU proteome.component *(eS7)	m1a449	UP
	17.1.3.1.16	Protein biosynthesis.ribosome biogenesis.small ribosomal subunit (SSU).SSU proteome.component *(eS12)	m1aim0	UP
	17.1.3.1.24	Protein biosynthesis.ribosome biogenesis.small ribosomal subunit (SSU).SSU proteome.component *(eS19)	m1ca24	UP
	17.2.17	Protein biosynthesis.aminoacyl-tRNA synthetase activities.proline-tRNA ligase	m1cmq3	UP
	17.2.19	Protein biosynthesis.aminoacyl-tRNA synthetase activities.threonine-tRNA ligase	m1a6f4	DOWN
	17.6.1.3.10	Protein biosynthesis.organelle machinery.mitochondrial ribosome biogenesis.small ribosomal subunit proteome.component *(uS11m)	m1d1l4	DOWN
	17.6.4.1	Protein biosynthesis.organelle machinery.translation elongation.elongation factor *(EF-Tu)	m1dpa6	DOWN
	17.6.4.3	Protein biosynthesis.organelle machinery.translation elongation.elongation factor *(EF-G)	m1cgg0	UP

## Sheet: bin 19 20% shocked
		Bin code, Bin name, ID and Regulation of DEPs identified in 20 % PEG stressed potato cells belonging BIN 19 (Protein homeostasis)
	Bin code	Bin name	ID	Regulation
	19.1.3.1	Protein homeostasis.protein quality control.mitochondrial Hsp70 chaperone system.chaperone *(mtHsc70))	m1aq31	UP
	19.1.3.3	Protein homeostasis.protein quality control.mitochondrial Hsp70 chaperone system.nucleotide exchange factor *(MGE)	m1az79	DOWN
	19.2.3.1.1.2	Protein homeostasis.ubiquitin-proteasome system.ubiquitin-fold protein deconjugation.UBQ deconjugation.UBP deubiquitinase activities.deubiquitinase *(UBP3-4)	m1axv1	DOWN
	19.2.3.1.5.1	Protein homeostasis.ubiquitin-proteasome system.ubiquitin-fold protein deconjugation.UBQ deconjugation.PPPDE deubiquitinase activities.deubiquitinase *(PICI1)	m1amx3	DOWN
	19.2.3.3.2.3	Protein homeostasis.ubiquitin-proteasome system.ubiquitin-fold protein deconjugation.RUB deconjugation.deneddylase activities.deneddylase *(DEN1)	m1b1q4	DOWN
	19.4.1.3	Protein homeostasis.proteolysis.cysteine-type peptidase activities.C13-class (Legumain) asparaginyl endopeptidase	m1a0n6	DOWN
	19.4.2.9.1	Protein homeostasis.proteolysis.serine-type peptidase activities.chloroplast Clp-type protease complex.proteolytic core component *(ClpP1/3-6)	m1d1j1	UP
	19.4.2.9.2	Protein homeostasis.proteolysis.serine-type peptidase activities.chloroplast Clp-type protease complex.non-proteolytic core component *(ClpR)	m1ch98	DOWN
	19.4.6.2	Protein homeostasis.proteolysis.protease inhibitor activities.Kunitz protease inhibitor	m1amx7	UP
	19.4.6.2	Protein homeostasis.proteolysis.protease inhibitor activities.Kunitz protease inhibitor	m1b864	UP

[truncated: 1 more sheets: bin 19 20% adapted]
